# Supplementary material for: Change of precipitation characteristics in the water-wind erosion crisscross region on the Loess Plateau, China, from 1958 to 2015
Source: Sci Rep. 2017 Aug 14;7:8048. doi: 10.1038/s41598-017-08600-y (PMC5556052; doi:10.1038/s41598-017-08600-y)
Supplement: Supplementary file 1 — Dataset 1 [file 41598_2017_8600_MOESM1_ESM.xlsx]

## Sheet: 1958-1959
Station No.	Year	Month	Day	Precipitation(0.1 mm)
52895	1958	1	1	0
52895	1958	1	2	0
52895	1958	1	3	0
52895	1958	1	4	0
52895	1958	1	5	0
52895	1958	1	6	0
52895	1958	1	7	0
52895	1958	1	8	0
52895	1958	1	9	0
52895	1958	1	10	0
52895	1958	1	11	0
52895	1958	1	12	0
52895	1958	1	13	0
52895	1958	1	14	0
52895	1958	1	15	0
52895	1958	1	16	0
52895	1958	1	17	0
52895	1958	1	18	0
52895	1958	1	19	0
52895	1958	1	20	0
52895	1958	1	21	0
52895	1958	1	22	0
52895	1958	1	23	0
52895	1958	1	24	0
52895	1958	1	25	0
52895	1958	1	26	0
52895	1958	1	27	0
52895	1958	1	28	0
52895	1958	1	29	0
52895	1958	1	30	0
52895	1958	1	31	0
52983	1958	1	1	0
52983	1958	1	2	0
52983	1958	1	3	0
52983	1958	1	4	0
52983	1958	1	5	0
52983	1958	1	6	0
52983	1958	1	7	0
52983	1958	1	8	0
52983	1958	1	9	0
52983	1958	1	10	0
52983	1958	1	11	0
52983	1958	1	12	0
52983	1958	1	13	0
52983	1958	1	14	0
52983	1958	1	15	0
52983	1958	1	16	0
52983	1958	1	17	0
52983	1958	1	18	0
52983	1958	1	19	0
52983	1958	1	20	0
52983	1958	1	21	0
52983	1958	1	22	0
52983	1958	1	23	0
52983	1958	1	24	0
52983	1958	1	25	0
52983	1958	1	26	0
52983	1958	1	27	0
52983	1958	1	28	0
52983	1958	1	29	0
52983	1958	1	30	0
52983	1958	1	31	0
53478	1958	1	1	0
53478	1958	1	2	0
53478	1958	1	3	0
53478	1958	1	4	0
53478	1958	1	5	0
53478	1958	1	6	0
53478	1958	1	7	0
53478	1958	1	8	0
53478	1958	1	9	0
53478	1958	1	10	0
53478	1958	1	11	0
53478	1958	1	12	0
53478	1958	1	13	0
53478	1958	1	14	0
53478	1958	1	15	0
53478	1958	1	16	0
53478	1958	1	17	0
53478	1958	1	18	0
53478	1958	1	19	0
53478	1958	1	20	0
53478	1958	1	21	0
53478	1958	1	22	0
53478	1958	1	23	0
53478	1958	1	24	0
53478	1958	1	25	0
53478	1958	1	26	0
53478	1958	1	27	0
53478	1958	1	28	0
53478	1958	1	29	0
53478	1958	1	30	0
53478	1958	1	31	0
53487	1958	1	1	0
53487	1958	1	2	0
53487	1958	1	3	0
53487	1958	1	4	0
53487	1958	1	5	0
53487	1958	1	6	0
53487	1958	1	7	0
53487	1958	1	8	0
53487	1958	1	9	0
53487	1958	1	10	0
53487	1958	1	11	0
53487	1958	1	12	0
53487	1958	1	13	0
53487	1958	1	14	0
53487	1958	1	15	0
53487	1958	1	16	0
53487	1958	1	17	0
53487	1958	1	18	0
53487	1958	1	19	0
53487	1958	1	20	0
53487	1958	1	21	0
53487	1958	1	22	0
53487	1958	1	23	0
53487	1958	1	24	0
53487	1958	1	25	0
53487	1958	1	26	0
53487	1958	1	27	0
53487	1958	1	28	0
53487	1958	1	29	0
53487	1958	1	30	0
53487	1958	1	31	0
53564	1958	1	1	0
53564	1958	1	2	0
53564	1958	1	3	0
53564	1958	1	4	0
53564	1958	1	5	0
53564	1958	1	6	0
53564	1958	1	7	0
53564	1958	1	8	0
53564	1958	1	9	0
53564	1958	1	10	0
53564	1958	1	11	0
53564	1958	1	12	0
53564	1958	1	13	0
53564	1958	1	14	0
53564	1958	1	15	0
53564	1958	1	16	0
53564	1958	1	17	0
53564	1958	1	18	0
53564	1958	1	19	0
53564	1958	1	20	0
53564	1958	1	21	0
53564	1958	1	22	0
53564	1958	1	23	0
53564	1958	1	24	0
53564	1958	1	25	0
53564	1958	1	26	0
53564	1958	1	27	0
53564	1958	1	28	0
53564	1958	1	29	0
53564	1958	1	30	0
53564	1958	1	31	0
53663	1958	1	1	0
53663	1958	1	2	0
53663	1958	1	3	0
53663	1958	1	4	0
53663	1958	1	5	0
53663	1958	1	6	0
53663	1958	1	7	0
53663	1958	1	8	0
53663	1958	1	9	0
53663	1958	1	10	0
53663	1958	1	11	0
53663	1958	1	12	0
53663	1958	1	13	0
53663	1958	1	14	0
53663	1958	1	15	0
53663	1958	1	16	0
53663	1958	1	17	0
53663	1958	1	18	0
53663	1958	1	19	0
53663	1958	1	20	0
53663	1958	1	21	0
53663	1958	1	22	0
53663	1958	1	23	0
53663	1958	1	24	0
53663	1958	1	25	0
53663	1958	1	26	0
53663	1958	1	27	0
53663	1958	1	28	0
53663	1958	1	29	0
53663	1958	1	30	0
53663	1958	1	31	0
53664	1958	1	1	0
53664	1958	1	2	0
53664	1958	1	3	0
53664	1958	1	4	0
53664	1958	1	5	0
53664	1958	1	6	0
53664	1958	1	7	0
53664	1958	1	8	0
53664	1958	1	9	0
53664	1958	1	10	0
53664	1958	1	11	0
53664	1958	1	12	0
53664	1958	1	13	0
53664	1958	1	14	0
53664	1958	1	15	0
53664	1958	1	16	0
53664	1958	1	17	0
53664	1958	1	18	0
53664	1958	1	19	0
53664	1958	1	20	0
53664	1958	1	21	0
53664	1958	1	22	0
53664	1958	1	23	0
53664	1958	1	24	0
53664	1958	1	25	0
53664	1958	1	26	0
53664	1958	1	27	0
53664	1958	1	28	0
53664	1958	1	29	0
53664	1958	1	30	0
53664	1958	1	31	0
53738	1958	1	1	0
53738	1958	1	2	0
53738	1958	1	3	0
53738	1958	1	4	0
53738	1958	1	5	0
53738	1958	1	6	0
53738	1958	1	7	0
53738	1958	1	8	0
53738	1958	1	9	0
53738	1958	1	10	0
53738	1958	1	11	0
53738	1958	1	12	0
53738	1958	1	13	0
53738	1958	1	14	0
53738	1958	1	15	0
53738	1958	1	16	0
53738	1958	1	17	0
53738	1958	1	18	0
53738	1958	1	19	0
53738	1958	1	20	0
53738	1958	1	21	0
53738	1958	1	22	0
53738	1958	1	23	0
53738	1958	1	24	0
53738	1958	1	25	0
53738	1958	1	26	0
53738	1958	1	27	0
53738	1958	1	28	0
53738	1958	1	29	0
53738	1958	1	30	0
53738	1958	1	31	0
53754	1958	1	1	0
53754	1958	1	2	0
53754	1958	1	3	0
53754	1958	1	4	0
53754	1958	1	5	0
53754	1958	1	6	0
53754	1958	1	7	0
53754	1958	1	8	0
53754	1958	1	9	0
53754	1958	1	10	0
53754	1958	1	11	0
53754	1958	1	12	0
53754	1958	1	13	0
53754	1958	1	14	0
53754	1958	1	15	0
53754	1958	1	16	0
53754	1958	1	17	0
53754	1958	1	18	0
53754	1958	1	19	0
53754	1958	1	20	0
53754	1958	1	21	0
53754	1958	1	22	0
53754	1958	1	23	0
53754	1958	1	24	0
53754	1958	1	25	0
53754	1958	1	26	0
53754	1958	1	27	0
53754	1958	1	28	0
53754	1958	1	29	0
53754	1958	1	30	0
53754	1958	1	31	0
53806	1958	1	1	0
53806	1958	1	2	0
53806	1958	1	3	0
53806	1958	1	4	0
53806	1958	1	5	0
53806	1958	1	6	0
53806	1958	1	7	0
53806	1958	1	8	0
53806	1958	1	9	0
53806	1958	1	10	0
53806	1958	1	11	0
53806	1958	1	12	0
53806	1958	1	13	0
53806	1958	1	14	0
53806	1958	1	15	0
53806	1958	1	16	0
53806	1958	1	17	0
53806	1958	1	18	0
53806	1958	1	19	0
53806	1958	1	20	0
53806	1958	1	21	0
53806	1958	1	22	0
53806	1958	1	23	0
53806	1958	1	24	0
53806	1958	1	25	0
53806	1958	1	26	0
53806	1958	1	27	0
53806	1958	1	28	0
53806	1958	1	29	0
53806	1958	1	30	0
53806	1958	1	31	0
53810	1958	1	1	0
53810	1958	1	2	0
53810	1958	1	3	0
53810	1958	1	4	0
53810	1958	1	5	0
53810	1958	1	6	0
53810	1958	1	7	0
53810	1958	1	8	0
53810	1958	1	9	0
53810	1958	1	10	0
53810	1958	1	11	0
53810	1958	1	12	0
53810	1958	1	13	0
53810	1958	1	14	0
53810	1958	1	15	0
53810	1958	1	16	0
53810	1958	1	17	0
53810	1958	1	18	0
53810	1958	1	19	0
53810	1958	1	20	0
53810	1958	1	21	0
53810	1958	1	22	0
53810	1958	1	23	0
53810	1958	1	24	0
53810	1958	1	25	0
53810	1958	1	26	0
53810	1958	1	27	0
53810	1958	1	28	0
53810	1958	1	29	0
53810	1958	1	30	0
53810	1958	1	31	0
53817	1958	1	1	0
53817	1958	1	2	0
53817	1958	1	3	0
53817	1958	1	4	0
53817	1958	1	5	0
53817	1958	1	6	0
53817	1958	1	7	0
53817	1958	1	8	0
53817	1958	1	9	0
53817	1958	1	10	0
53817	1958	1	11	0
53817	1958	1	12	0
53817	1958	1	13	0
53817	1958	1	14	0
53817	1958	1	15	0
53817	1958	1	16	0
53817	1958	1	17	0
53817	1958	1	18	0
53817	1958	1	19	0
53817	1958	1	20	0
53817	1958	1	21	0
53817	1958	1	22	0
53817	1958	1	23	0
53817	1958	1	24	0
53817	1958	1	25	0
53817	1958	1	26	0
53817	1958	1	27	0
53817	1958	1	28	0
53817	1958	1	29	0
53817	1958	1	30	0
53817	1958	1	31	0
53821	1958	1	1	0
53821	1958	1	2	0
53821	1958	1	3	0
53821	1958	1	4	0
53821	1958	1	5	0
53821	1958	1	6	0
53821	1958	1	7	0
53821	1958	1	8	0
53821	1958	1	9	0
53821	1958	1	10	0
53821	1958	1	11	0
53821	1958	1	12	0
53821	1958	1	13	0
53821	1958	1	14	0
53821	1958	1	15	0
53821	1958	1	16	0
53821	1958	1	17	0
53821	1958	1	18	0
53821	1958	1	19	0
53821	1958	1	20	0
53821	1958	1	21	0
53821	1958	1	22	0
53821	1958	1	23	0
53821	1958	1	24	0
53821	1958	1	25	0
53821	1958	1	26	0
53821	1958	1	27	0
53821	1958	1	28	0
53821	1958	1	29	0
53821	1958	1	30	0
53821	1958	1	31	0
53903	1958	1	1	0
53903	1958	1	2	0
53903	1958	1	3	0
53903	1958	1	4	0
53903	1958	1	5	0
53903	1958	1	6	0
53903	1958	1	7	0
53903	1958	1	8	0
53903	1958	1	9	0
53903	1958	1	10	0
53903	1958	1	11	0
53903	1958	1	12	0
53903	1958	1	13	0
53903	1958	1	14	0
53903	1958	1	15	0
53903	1958	1	16	0
53903	1958	1	17	0
53903	1958	1	18	0
53903	1958	1	19	0
53903	1958	1	20	0
53903	1958	1	21	0
53903	1958	1	22	0
53903	1958	1	23	0
53903	1958	1	24	0
53903	1958	1	25	0
53903	1958	1	26	0
53903	1958	1	27	0
53903	1958	1	28	0
53903	1958	1	29	0
53903	1958	1	30	0
53903	1958	1	31	0
52895	1958	2	1	0
52895	1958	2	2	0
52895	1958	2	3	0
52895	1958	2	4	0
52895	1958	2	5	0
52895	1958	2	6	0
52895	1958	2	7	0
52895	1958	2	8	0
52895	1958	2	9	0
52895	1958	2	10	0
52895	1958	2	11	0
52895	1958	2	12	0
52895	1958	2	13	0
52895	1958	2	14	0
52895	1958	2	15	0
52895	1958	2	16	0
52895	1958	2	17	0
52895	1958	2	18	0
52895	1958	2	19	0
52895	1958	2	20	0
52895	1958	2	21	0
52895	1958	2	22	0
52895	1958	2	23	0
52895	1958	2	24	0
52895	1958	2	25	0
52895	1958	2	26	0
52895	1958	2	27	0
52895	1958	2	28	0
52983	1958	2	1	0
52983	1958	2	2	0
52983	1958	2	3	0
52983	1958	2	4	0
52983	1958	2	5	0
52983	1958	2	6	0
52983	1958	2	7	0
52983	1958	2	8	0
52983	1958	2	9	0
52983	1958	2	10	0
52983	1958	2	11	0
52983	1958	2	12	0
52983	1958	2	13	0
52983	1958	2	14	0
52983	1958	2	15	0
52983	1958	2	16	0
52983	1958	2	17	0
52983	1958	2	18	0
52983	1958	2	19	0
52983	1958	2	20	0
52983	1958	2	21	0
52983	1958	2	22	0
52983	1958	2	23	0
52983	1958	2	24	0
52983	1958	2	25	0
52983	1958	2	26	0
52983	1958	2	27	0
52983	1958	2	28	0
53478	1958	2	1	0
53478	1958	2	2	0
53478	1958	2	3	0
53478	1958	2	4	0
53478	1958	2	5	0
53478	1958	2	6	0
53478	1958	2	7	0
53478	1958	2	8	0
53478	1958	2	9	0
53478	1958	2	10	0
53478	1958	2	11	0
53478	1958	2	12	0
53478	1958	2	13	0
53478	1958	2	14	0
53478	1958	2	15	0
53478	1958	2	16	0
53478	1958	2	17	0
53478	1958	2	18	0
53478	1958	2	19	0
53478	1958	2	20	0
53478	1958	2	21	0
53478	1958	2	22	0
53478	1958	2	23	0
53478	1958	2	24	0
53478	1958	2	25	0
53478	1958	2	26	0
53478	1958	2	27	0
53478	1958	2	28	0
53487	1958	2	1	0
53487	1958	2	2	0
53487	1958	2	3	0
53487	1958	2	4	0
53487	1958	2	5	0
53487	1958	2	6	0
53487	1958	2	7	0
53487	1958	2	8	0
53487	1958	2	9	0
53487	1958	2	10	0
53487	1958	2	11	0
53487	1958	2	12	0
53487	1958	2	13	0
53487	1958	2	14	0
53487	1958	2	15	0
53487	1958	2	16	0
53487	1958	2	17	0
53487	1958	2	18	0
53487	1958	2	19	0
53487	1958	2	20	0
53487	1958	2	21	0
53487	1958	2	22	0
53487	1958	2	23	0
53487	1958	2	24	0
53487	1958	2	25	0
53487	1958	2	26	0
53487	1958	2	27	0
53487	1958	2	28	0
53564	1958	2	1	0
53564	1958	2	2	0
53564	1958	2	3	0
53564	1958	2	4	0
53564	1958	2	5	0
53564	1958	2	6	0
53564	1958	2	7	0
53564	1958	2	8	0
53564	1958	2	9	0
53564	1958	2	10	0
53564	1958	2	11	0
53564	1958	2	12	0
53564	1958	2	13	0
53564	1958	2	14	0
53564	1958	2	15	0
53564	1958	2	16	0
53564	1958	2	17	0
53564	1958	2	18	0
53564	1958	2	19	0
53564	1958	2	20	0
53564	1958	2	21	0
53564	1958	2	22	0
53564	1958	2	23	0
53564	1958	2	24	0
53564	1958	2	25	0
53564	1958	2	26	0
53564	1958	2	27	0
53564	1958	2	28	0
53663	1958	2	1	0
53663	1958	2	2	0
53663	1958	2	3	0
53663	1958	2	4	0
53663	1958	2	5	0
53663	1958	2	6	0
53663	1958	2	7	0
53663	1958	2	8	0
53663	1958	2	9	0
53663	1958	2	10	0
53663	1958	2	11	0
53663	1958	2	12	0
53663	1958	2	13	0
53663	1958	2	14	0
53663	1958	2	15	0
53663	1958	2	16	0
53663	1958	2	17	0
53663	1958	2	18	0
53663	1958	2	19	0
53663	1958	2	20	0
53663	1958	2	21	0
53663	1958	2	22	0
53663	1958	2	23	0
53663	1958	2	24	0
53663	1958	2	25	0
53663	1958	2	26	0
53663	1958	2	27	0
53663	1958	2	28	0
53664	1958	2	1	0
53664	1958	2	2	0
53664	1958	2	3	0
53664	1958	2	4	0
53664	1958	2	5	0
53664	1958	2	6	0
53664	1958	2	7	0
53664	1958	2	8	0
53664	1958	2	9	0
53664	1958	2	10	0
53664	1958	2	11	0
53664	1958	2	12	0
53664	1958	2	13	0
53664	1958	2	14	0
53664	1958	2	15	0
53664	1958	2	16	0
53664	1958	2	17	0
53664	1958	2	18	0
53664	1958	2	19	0
53664	1958	2	20	0
53664	1958	2	21	0
53664	1958	2	22	0
53664	1958	2	23	0
53664	1958	2	24	0
53664	1958	2	25	0
53664	1958	2	26	0
53664	1958	2	27	0
53664	1958	2	28	0
53738	1958	2	1	0
53738	1958	2	2	0
53738	1958	2	3	0
53738	1958	2	4	0
53738	1958	2	5	0
53738	1958	2	6	0
53738	1958	2	7	0
53738	1958	2	8	0
53738	1958	2	9	0
53738	1958	2	10	0
53738	1958	2	11	0
53738	1958	2	12	0
53738	1958	2	13	0
53738	1958	2	14	0
53738	1958	2	15	0
53738	1958	2	16	0
53738	1958	2	17	0
53738	1958	2	18	0
53738	1958	2	19	0
53738	1958	2	20	0
53738	1958	2	21	0
53738	1958	2	22	0
53738	1958	2	23	0
53738	1958	2	24	0
53738	1958	2	25	0
53738	1958	2	26	0
53738	1958	2	27	0
53738	1958	2	28	0
53754	1958	2	1	0
53754	1958	2	2	0
53754	1958	2	3	0
53754	1958	2	4	0
53754	1958	2	5	0
53754	1958	2	6	0
53754	1958	2	7	0
53754	1958	2	8	0
53754	1958	2	9	0
53754	1958	2	10	0
53754	1958	2	11	0
53754	1958	2	12	0
53754	1958	2	13	0
53754	1958	2	14	0
53754	1958	2	15	0
53754	1958	2	16	0
53754	1958	2	17	0
53754	1958	2	18	0
53754	1958	2	19	0
53754	1958	2	20	0
53754	1958	2	21	0
53754	1958	2	22	0
53754	1958	2	23	0
53754	1958	2	24	0
53754	1958	2	25	0
53754	1958	2	26	0
53754	1958	2	27	0
53754	1958	2	28	0
53806	1958	2	1	0
53806	1958	2	2	0
53806	1958	2	3	0
53806	1958	2	4	0
53806	1958	2	5	0
53806	1958	2	6	0
53806	1958	2	7	0
53806	1958	2	8	0
53806	1958	2	9	0
53806	1958	2	10	0
53806	1958	2	11	0
53806	1958	2	12	0
53806	1958	2	13	0
53806	1958	2	14	0
53806	1958	2	15	0
53806	1958	2	16	0
53806	1958	2	17	0
53806	1958	2	18	0
53806	1958	2	19	0
53806	1958	2	20	0
53806	1958	2	21	0
53806	1958	2	22	0
53806	1958	2	23	0
53806	1958	2	24	0
53806	1958	2	25	0
53806	1958	2	26	0
53806	1958	2	27	0
53806	1958	2	28	0
53810	1958	2	1	0
53810	1958	2	2	0
53810	1958	2	3	0
53810	1958	2	4	0
53810	1958	2	5	0
53810	1958	2	6	0
53810	1958	2	7	0
53810	1958	2	8	0
53810	1958	2	9	0
53810	1958	2	10	0
53810	1958	2	11	0
53810	1958	2	12	0
53810	1958	2	13	0
53810	1958	2	14	0
53810	1958	2	15	0
53810	1958	2	16	0
53810	1958	2	17	0
53810	1958	2	18	0
53810	1958	2	19	0
53810	1958	2	20	0
53810	1958	2	21	0
53810	1958	2	22	0
53810	1958	2	23	0
53810	1958	2	24	0
53810	1958	2	25	0
53810	1958	2	26	0
53810	1958	2	27	0
53810	1958	2	28	0
53817	1958	2	1	0
53817	1958	2	2	0
53817	1958	2	3	0
53817	1958	2	4	0
53817	1958	2	5	0
53817	1958	2	6	0
53817	1958	2	7	0
53817	1958	2	8	0
53817	1958	2	9	0
53817	1958	2	10	0
53817	1958	2	11	0
53817	1958	2	12	0
53817	1958	2	13	0
53817	1958	2	14	0
53817	1958	2	15	0
53817	1958	2	16	0
53817	1958	2	17	0
53817	1958	2	18	0
53817	1958	2	19	0
53817	1958	2	20	0
53817	1958	2	21	0
53817	1958	2	22	0
53817	1958	2	23	0
53817	1958	2	24	0
53817	1958	2	25	0
53817	1958	2	26	0
53817	1958	2	27	0
53817	1958	2	28	0
53821	1958	2	1	0
53821	1958	2	2	0
53821	1958	2	3	0
53821	1958	2	4	0
53821	1958	2	5	0
53821	1958	2	6	0
53821	1958	2	7	0
53821	1958	2	8	0
53821	1958	2	9	0
53821	1958	2	10	0
53821	1958	2	11	0
53821	1958	2	12	0
53821	1958	2	13	0
53821	1958	2	14	0
53821	1958	2	15	0
53821	1958	2	16	0
53821	1958	2	17	0
53821	1958	2	18	0
53821	1958	2	19	0
53821	1958	2	20	0
53821	1958	2	21	0
53821	1958	2	22	0
53821	1958	2	23	0
53821	1958	2	24	0
53821	1958	2	25	0
53821	1958	2	26	0
53821	1958	2	27	0
53821	1958	2	28	0
53903	1958	2	1	0
53903	1958	2	2	0
53903	1958	2	3	0
53903	1958	2	4	0
53903	1958	2	5	0
53903	1958	2	6	0
53903	1958	2	7	0
53903	1958	2	8	0
53903	1958	2	9	0
53903	1958	2	10	0
53903	1958	2	11	0
53903	1958	2	12	0
53903	1958	2	13	0
53903	1958	2	14	0
53903	1958	2	15	0
53903	1958	2	16	0
53903	1958	2	17	0
53903	1958	2	18	0
53903	1958	2	19	0
53903	1958	2	20	0
53903	1958	2	21	0
53903	1958	2	22	0
53903	1958	2	23	0
53903	1958	2	24	0
53903	1958	2	25	0
53903	1958	2	26	0
53903	1958	2	27	0
53903	1958	2	28	0
52895	1958	3	1	0
52895	1958	3	2	0
52895	1958	3	3	0
52895	1958	3	4	0
52895	1958	3	5	0
52895	1958	3	6	0
52895	1958	3	7	0
52895	1958	3	8	0
52895	1958	3	9	0
52895	1958	3	10	0
52895	1958	3	11	0
52895	1958	3	12	0
52895	1958	3	13	0
52895	1958	3	14	0
52895	1958	3	15	0
52895	1958	3	16	2
52895	1958	3	17	0
52895	1958	3	18	0
52895	1958	3	19	0
52895	1958	3	20	0
52895	1958	3	21	0
52895	1958	3	22	0
52895	1958	3	23	0
52895	1958	3	24	0
52895	1958	3	25	0
52895	1958	3	26	0
52895	1958	3	27	0
52895	1958	3	28	0
52895	1958	3	29	0
52895	1958	3	30	0
52895	1958	3	31	0
52983	1958	3	1	0
52983	1958	3	2	0
52983	1958	3	3	0
52983	1958	3	4	0
52983	1958	3	5	0
52983	1958	3	6	0
52983	1958	3	7	0
52983	1958	3	8	0
52983	1958	3	9	0
52983	1958	3	10	0
52983	1958	3	11	0
52983	1958	3	12	0
52983	1958	3	13	0
52983	1958	3	14	0
52983	1958	3	15	0
52983	1958	3	16	0
52983	1958	3	17	0
52983	1958	3	18	0
52983	1958	3	19	0
52983	1958	3	20	0
52983	1958	3	21	0
52983	1958	3	22	0
52983	1958	3	23	0
52983	1958	3	24	0
52983	1958	3	25	0
52983	1958	3	26	0
52983	1958	3	27	0
52983	1958	3	28	0
52983	1958	3	29	0
52983	1958	3	30	0
52983	1958	3	31	0
53478	1958	3	1	0
53478	1958	3	2	0
53478	1958	3	3	0
53478	1958	3	4	0
53478	1958	3	5	0
53478	1958	3	6	0
53478	1958	3	7	0
53478	1958	3	8	0
53478	1958	3	9	0
53478	1958	3	10	0
53478	1958	3	11	0
53478	1958	3	12	0
53478	1958	3	13	0
53478	1958	3	14	0
53478	1958	3	15	0
53478	1958	3	16	0
53478	1958	3	17	0
53478	1958	3	18	0
53478	1958	3	19	0
53478	1958	3	20	0
53478	1958	3	21	0
53478	1958	3	22	0
53478	1958	3	23	0
53478	1958	3	24	0
53478	1958	3	25	0
53478	1958	3	26	0
53478	1958	3	27	0
53478	1958	3	28	0
53478	1958	3	29	0
53478	1958	3	30	0
53478	1958	3	31	0
53487	1958	3	1	0
53487	1958	3	2	0
53487	1958	3	3	0
53487	1958	3	4	0
53487	1958	3	5	0
53487	1958	3	6	0
53487	1958	3	7	0
53487	1958	3	8	0
53487	1958	3	9	0
53487	1958	3	10	0
53487	1958	3	11	0
53487	1958	3	12	0
53487	1958	3	13	0
53487	1958	3	14	0
53487	1958	3	15	0
53487	1958	3	16	0
53487	1958	3	17	0
53487	1958	3	18	0
53487	1958	3	19	0
53487	1958	3	20	0
53487	1958	3	21	0
53487	1958	3	22	0
53487	1958	3	23	0
53487	1958	3	24	0
53487	1958	3	25	0
53487	1958	3	26	0
53487	1958	3	27	0
53487	1958	3	28	0
53487	1958	3	29	0
53487	1958	3	30	0
53487	1958	3	31	0
53564	1958	3	1	0
53564	1958	3	2	0
53564	1958	3	3	0
53564	1958	3	4	0
53564	1958	3	5	0
53564	1958	3	6	0
53564	1958	3	7	0
53564	1958	3	8	0
53564	1958	3	9	0
53564	1958	3	10	0
53564	1958	3	11	0
53564	1958	3	12	14
53564	1958	3	13	0
53564	1958	3	14	0
53564	1958	3	15	0
53564	1958	3	16	0
53564	1958	3	17	0
53564	1958	3	18	0
53564	1958	3	19	0
53564	1958	3	20	0
53564	1958	3	21	0
53564	1958	3	22	0
53564	1958	3	23	0
53564	1958	3	24	0
53564	1958	3	25	0
53564	1958	3	26	0
53564	1958	3	27	0
53564	1958	3	28	0
53564	1958	3	29	0
53564	1958	3	30	0
53564	1958	3	31	0
53663	1958	3	1	0
53663	1958	3	2	0
53663	1958	3	3	0
53663	1958	3	4	0
53663	1958	3	5	0
53663	1958	3	6	0
53663	1958	3	7	0
53663	1958	3	8	0
53663	1958	3	9	0
53663	1958	3	10	0
53663	1958	3	11	0
53663	1958	3	12	5
53663	1958	3	13	0
53663	1958	3	14	0
53663	1958	3	15	0
53663	1958	3	16	0
53663	1958	3	17	0
53663	1958	3	18	0
53663	1958	3	19	0
53663	1958	3	20	0
53663	1958	3	21	0
53663	1958	3	22	0
53663	1958	3	23	0
53663	1958	3	24	0
53663	1958	3	25	0
53663	1958	3	26	0
53663	1958	3	27	0
53663	1958	3	28	0
53663	1958	3	29	0
53663	1958	3	30	0
53663	1958	3	31	0
53664	1958	3	1	0
53664	1958	3	2	0
53664	1958	3	3	0
53664	1958	3	4	0
53664	1958	3	5	0
53664	1958	3	6	0
53664	1958	3	7	0
53664	1958	3	8	0
53664	1958	3	9	0
53664	1958	3	10	0
53664	1958	3	11	0
53664	1958	3	12	51
53664	1958	3	13	0
53664	1958	3	14	0
53664	1958	3	15	0
53664	1958	3	16	39
53664	1958	3	17	0
53664	1958	3	18	0
53664	1958	3	19	0
53664	1958	3	20	0
53664	1958	3	21	0
53664	1958	3	22	0
53664	1958	3	23	0
53664	1958	3	24	0
53664	1958	3	25	0
53664	1958	3	26	0
53664	1958	3	27	0
53664	1958	3	28	0
53664	1958	3	29	0
53664	1958	3	30	0
53664	1958	3	31	0
53738	1958	3	1	0
53738	1958	3	2	0
53738	1958	3	3	0
53738	1958	3	4	0
53738	1958	3	5	0
53738	1958	3	6	0
53738	1958	3	7	0
53738	1958	3	8	0
53738	1958	3	9	0
53738	1958	3	10	0
53738	1958	3	11	0
53738	1958	3	12	1
53738	1958	3	13	0
53738	1958	3	14	1
53738	1958	3	15	0
53738	1958	3	16	142
53738	1958	3	17	0
53738	1958	3	18	0
53738	1958	3	19	0
53738	1958	3	20	0
53738	1958	3	21	0
53738	1958	3	22	0
53738	1958	3	23	0
53738	1958	3	24	0
53738	1958	3	25	0
53738	1958	3	26	0
53738	1958	3	27	0
53738	1958	3	28	0
53738	1958	3	29	0
53738	1958	3	30	0
53738	1958	3	31	0
53754	1958	3	1	0
53754	1958	3	2	0
53754	1958	3	3	0
53754	1958	3	4	0
53754	1958	3	5	0
53754	1958	3	6	0
53754	1958	3	7	0
53754	1958	3	8	0
53754	1958	3	9	0
53754	1958	3	10	0
53754	1958	3	11	0
53754	1958	3	12	19
53754	1958	3	13	0
53754	1958	3	14	0
53754	1958	3	15	0
53754	1958	3	16	51
53754	1958	3	17	0
53754	1958	3	18	0
53754	1958	3	19	0
53754	1958	3	20	0
53754	1958	3	21	0
53754	1958	3	22	0
53754	1958	3	23	0
53754	1958	3	24	0
53754	1958	3	25	0
53754	1958	3	26	0
53754	1958	3	27	0
53754	1958	3	28	0
53754	1958	3	29	0
53754	1958	3	30	0
53754	1958	3	31	0
53806	1958	3	1	0
53806	1958	3	2	0
53806	1958	3	3	0
53806	1958	3	4	0
53806	1958	3	5	0
53806	1958	3	6	0
53806	1958	3	7	0
53806	1958	3	8	0
53806	1958	3	9	0
53806	1958	3	10	0
53806	1958	3	11	0
53806	1958	3	12	0
53806	1958	3	13	0
53806	1958	3	14	0
53806	1958	3	15	0
53806	1958	3	16	0
53806	1958	3	17	0
53806	1958	3	18	0
53806	1958	3	19	0
53806	1958	3	20	0
53806	1958	3	21	0
53806	1958	3	22	0
53806	1958	3	23	0
53806	1958	3	24	0
53806	1958	3	25	0
53806	1958	3	26	0
53806	1958	3	27	0
53806	1958	3	28	0
53806	1958	3	29	0
53806	1958	3	30	0
53806	1958	3	31	0
53810	1958	3	1	0
53810	1958	3	2	0
53810	1958	3	3	0
53810	1958	3	4	0
53810	1958	3	5	0
53810	1958	3	6	0
53810	1958	3	7	0
53810	1958	3	8	0
53810	1958	3	9	0
53810	1958	3	10	0
53810	1958	3	11	0
53810	1958	3	12	0
53810	1958	3	13	0
53810	1958	3	14	0
53810	1958	3	15	0
53810	1958	3	16	0
53810	1958	3	17	0
53810	1958	3	18	0
53810	1958	3	19	0
53810	1958	3	20	0
53810	1958	3	21	0
53810	1958	3	22	0
53810	1958	3	23	0
53810	1958	3	24	0
53810	1958	3	25	0
53810	1958	3	26	0
53810	1958	3	27	0
53810	1958	3	28	0
53810	1958	3	29	0
53810	1958	3	30	0
53810	1958	3	31	0
53817	1958	3	1	0
53817	1958	3	2	0
53817	1958	3	3	0
53817	1958	3	4	0
53817	1958	3	5	0
53817	1958	3	6	0
53817	1958	3	7	0
53817	1958	3	8	0
53817	1958	3	9	0
53817	1958	3	10	0
53817	1958	3	11	0
53817	1958	3	12	0
53817	1958	3	13	0
53817	1958	3	14	0
53817	1958	3	15	0
53817	1958	3	16	41
53817	1958	3	17	0
53817	1958	3	18	0
53817	1958	3	19	0
53817	1958	3	20	0
53817	1958	3	21	0
53817	1958	3	22	0
53817	1958	3	23	0
53817	1958	3	24	0
53817	1958	3	25	0
53817	1958	3	26	0
53817	1958	3	27	0
53817	1958	3	28	0
53817	1958	3	29	0
53817	1958	3	30	0
53817	1958	3	31	0
53821	1958	3	1	0
53821	1958	3	2	0
53821	1958	3	3	0
53821	1958	3	4	0
53821	1958	3	5	0
53821	1958	3	6	0
53821	1958	3	7	0
53821	1958	3	8	0
53821	1958	3	9	0
53821	1958	3	10	0
53821	1958	3	11	0
53821	1958	3	12	9
53821	1958	3	13	0
53821	1958	3	14	0
53821	1958	3	15	0
53821	1958	3	16	35
53821	1958	3	17	0
53821	1958	3	18	0
53821	1958	3	19	0
53821	1958	3	20	0
53821	1958	3	21	0
53821	1958	3	22	0
53821	1958	3	23	0
53821	1958	3	24	0
53821	1958	3	25	0
53821	1958	3	26	0
53821	1958	3	27	0
53821	1958	3	28	0
53821	1958	3	29	0
53821	1958	3	30	0
53821	1958	3	31	0
53903	1958	3	1	0
53903	1958	3	2	0
53903	1958	3	3	0
53903	1958	3	4	0
53903	1958	3	5	0
53903	1958	3	6	0
53903	1958	3	7	0
53903	1958	3	8	0
53903	1958	3	9	0
53903	1958	3	10	0
53903	1958	3	11	0
53903	1958	3	12	0
53903	1958	3	13	0
53903	1958	3	14	0
53903	1958	3	15	0
53903	1958	3	16	0
53903	1958	3	17	0
53903	1958	3	18	0
53903	1958	3	19	0
53903	1958	3	20	0
53903	1958	3	21	0
53903	1958	3	22	0
53903	1958	3	23	0
53903	1958	3	24	0
53903	1958	3	25	0
53903	1958	3	26	0
53903	1958	3	27	0
53903	1958	3	28	0
53903	1958	3	29	0
53903	1958	3	30	0
53903	1958	3	31	0
52895	1958	4	1	0
52895	1958	4	2	0
52895	1958	4	3	0
52895	1958	4	4	0
52895	1958	4	5	0
52895	1958	4	6	0
52895	1958	4	7	0
52895	1958	4	8	0
52895	1958	4	9	0
52895	1958	4	10	0
52895	1958	4	11	0
52895	1958	4	12	0
52895	1958	4	13	0
52895	1958	4	14	0
52895	1958	4	15	0
52895	1958	4	16	0
52895	1958	4	17	0
52895	1958	4	18	0
52895	1958	4	19	0
52895	1958	4	20	0
52895	1958	4	21	0
52895	1958	4	22	0
52895	1958	4	23	128
52895	1958	4	24	0
52895	1958	4	25	0
52895	1958	4	26	0
52895	1958	4	27	0
52895	1958	4	28	0
52895	1958	4	29	0
52895	1958	4	30	0
52983	1958	4	1	0
52983	1958	4	2	0
52983	1958	4	3	0
52983	1958	4	4	0
52983	1958	4	5	0
52983	1958	4	6	0
52983	1958	4	7	0
52983	1958	4	8	0
52983	1958	4	9	0
52983	1958	4	10	0
52983	1958	4	11	0
52983	1958	4	12	2
52983	1958	4	13	0
52983	1958	4	14	0
52983	1958	4	15	0
52983	1958	4	16	0
52983	1958	4	17	0
52983	1958	4	18	0
52983	1958	4	19	0
52983	1958	4	20	0
52983	1958	4	21	0
52983	1958	4	22	0
52983	1958	4	23	87
52983	1958	4	24	0
52983	1958	4	25	0
52983	1958	4	26	0
52983	1958	4	27	0
52983	1958	4	28	0
52983	1958	4	29	0
52983	1958	4	30	0
53478	1958	4	1	0
53478	1958	4	2	0
53478	1958	4	3	0
53478	1958	4	4	0
53478	1958	4	5	0
53478	1958	4	6	0
53478	1958	4	7	0
53478	1958	4	8	0
53478	1958	4	9	0
53478	1958	4	10	0
53478	1958	4	11	0
53478	1958	4	12	0
53478	1958	4	13	0
53478	1958	4	14	0
53478	1958	4	15	0
53478	1958	4	16	0
53478	1958	4	17	0
53478	1958	4	18	0
53478	1958	4	19	28
53478	1958	4	20	4
53478	1958	4	21	0
53478	1958	4	22	0
53478	1958	4	23	0
53478	1958	4	24	191
53478	1958	4	25	0
53478	1958	4	26	0
53478	1958	4	27	0
53478	1958	4	28	0
53478	1958	4	29	0
53478	1958	4	30	0
53487	1958	4	1	0
53487	1958	4	2	0
53487	1958	4	3	0
53487	1958	4	4	0
53487	1958	4	5	28
53487	1958	4	6	0
53487	1958	4	7	0
53487	1958	4	8	0
53487	1958	4	9	0
53487	1958	4	10	0
53487	1958	4	11	0
53487	1958	4	12	0
53487	1958	4	13	0
53487	1958	4	14	0
53487	1958	4	15	0
53487	1958	4	16	0
53487	1958	4	17	0
53487	1958	4	18	0
53487	1958	4	19	0
53487	1958	4	20	6
53487	1958	4	21	0
53487	1958	4	22	0
53487	1958	4	23	0
53487	1958	4	24	158
53487	1958	4	25	0
53487	1958	4	26	0
53487	1958	4	27	0
53487	1958	4	28	0
53487	1958	4	29	0
53487	1958	4	30	0
53564	1958	4	1	0
53564	1958	4	2	0
53564	1958	4	3	0
53564	1958	4	4	1
53564	1958	4	5	0
53564	1958	4	6	0
53564	1958	4	7	4
53564	1958	4	8	0
53564	1958	4	9	0
53564	1958	4	10	0
53564	1958	4	11	0
53564	1958	4	12	0
53564	1958	4	13	0
53564	1958	4	14	0
53564	1958	4	15	0
53564	1958	4	16	0
53564	1958	4	17	0
53564	1958	4	18	0
53564	1958	4	19	36
53564	1958	4	20	1
53564	1958	4	21	0
53564	1958	4	22	0
53564	1958	4	23	4
53564	1958	4	24	221
53564	1958	4	25	0
53564	1958	4	26	0
53564	1958	4	27	0
53564	1958	4	28	0
53564	1958	4	29	0
53564	1958	4	30	0
53663	1958	4	1	0
53663	1958	4	2	0
53663	1958	4	3	0
53663	1958	4	4	0
53663	1958	4	5	6
53663	1958	4	6	0
53663	1958	4	7	16
53663	1958	4	8	0
53663	1958	4	9	0
53663	1958	4	10	0
53663	1958	4	11	0
53663	1958	4	12	0
53663	1958	4	13	0
53663	1958	4	14	0
53663	1958	4	15	0
53663	1958	4	16	0
53663	1958	4	17	0
53663	1958	4	18	0
53663	1958	4	19	0
53663	1958	4	20	0
53663	1958	4	21	0
53663	1958	4	22	0
53663	1958	4	23	0
53663	1958	4	24	280
53663	1958	4	25	0
53663	1958	4	26	0
53663	1958	4	27	0
53663	1958	4	28	0
53663	1958	4	29	0
53663	1958	4	30	0
53664	1958	4	1	0
53664	1958	4	2	0
53664	1958	4	3	0
53664	1958	4	4	0
53664	1958	4	5	2
53664	1958	4	6	0
53664	1958	4	7	14
53664	1958	4	8	0
53664	1958	4	9	0
53664	1958	4	10	0
53664	1958	4	11	0
53664	1958	4	12	0
53664	1958	4	13	0
53664	1958	4	14	0
53664	1958	4	15	0
53664	1958	4	16	0
53664	1958	4	17	0
53664	1958	4	18	0
53664	1958	4	19	0
53664	1958	4	20	0
53664	1958	4	21	0
53664	1958	4	22	0
53664	1958	4	23	0
53664	1958	4	24	204
53664	1958	4	25	0
53664	1958	4	26	0
53664	1958	4	27	0
53664	1958	4	28	0
53664	1958	4	29	0
53664	1958	4	30	0
53738	1958	4	1	0
53738	1958	4	2	0
53738	1958	4	3	0
53738	1958	4	4	63
53738	1958	4	5	0
53738	1958	4	6	0
53738	1958	4	7	0
53738	1958	4	8	0
53738	1958	4	9	0
53738	1958	4	10	0
53738	1958	4	11	0
53738	1958	4	12	0
53738	1958	4	13	0
53738	1958	4	14	0
53738	1958	4	15	0
53738	1958	4	16	0
53738	1958	4	17	0
53738	1958	4	18	0
53738	1958	4	19	0
53738	1958	4	20	0
53738	1958	4	21	0
53738	1958	4	22	0
53738	1958	4	23	67
53738	1958	4	24	249
53738	1958	4	25	0
53738	1958	4	26	0
53738	1958	4	27	0
53738	1958	4	28	0
53738	1958	4	29	2
53738	1958	4	30	0
53754	1958	4	1	0
53754	1958	4	2	0
53754	1958	4	3	0
53754	1958	4	4	0
53754	1958	4	5	5
53754	1958	4	6	0
53754	1958	4	7	3
53754	1958	4	8	0
53754	1958	4	9	0
53754	1958	4	10	0
53754	1958	4	11	0
53754	1958	4	12	0
53754	1958	4	13	0
53754	1958	4	14	0
53754	1958	4	15	0
53754	1958	4	16	0
53754	1958	4	17	0
53754	1958	4	18	0
53754	1958	4	19	0
53754	1958	4	20	0
53754	1958	4	21	0
53754	1958	4	22	0
53754	1958	4	23	44
53754	1958	4	24	255
53754	1958	4	25	0
53754	1958	4	26	0
53754	1958	4	27	0
53754	1958	4	28	0
53754	1958	4	29	0
53754	1958	4	30	0
53806	1958	4	1	0
53806	1958	4	2	0
53806	1958	4	3	0
53806	1958	4	4	30
53806	1958	4	5	0
53806	1958	4	6	0
53806	1958	4	7	0
53806	1958	4	8	0
53806	1958	4	9	0
53806	1958	4	10	0
53806	1958	4	11	0
53806	1958	4	12	0
53806	1958	4	13	0
53806	1958	4	14	0
53806	1958	4	15	0
53806	1958	4	16	0
53806	1958	4	17	0
53806	1958	4	18	0
53806	1958	4	19	0
53806	1958	4	20	0
53806	1958	4	21	0
53806	1958	4	22	0
53806	1958	4	23	161
53806	1958	4	24	0
53806	1958	4	25	0
53806	1958	4	26	0
53806	1958	4	27	0
53806	1958	4	28	0
53806	1958	4	29	0
53806	1958	4	30	0
53810	1958	4	1	0
53810	1958	4	2	0
53810	1958	4	3	0
53810	1958	4	4	0
53810	1958	4	5	0
53810	1958	4	6	0
53810	1958	4	7	0
53810	1958	4	8	0
53810	1958	4	9	0
53810	1958	4	10	0
53810	1958	4	11	0
53810	1958	4	12	0
53810	1958	4	13	0
53810	1958	4	14	0
53810	1958	4	15	0
53810	1958	4	16	0
53810	1958	4	17	0
53810	1958	4	18	0
53810	1958	4	19	0
53810	1958	4	20	0
53810	1958	4	21	0
53810	1958	4	22	0
53810	1958	4	23	313
53810	1958	4	24	0
53810	1958	4	25	0
53810	1958	4	26	0
53810	1958	4	27	0
53810	1958	4	28	0
53810	1958	4	29	17
53810	1958	4	30	0
53817	1958	4	1	0
53817	1958	4	2	0
53817	1958	4	3	0
53817	1958	4	4	22
53817	1958	4	5	0
53817	1958	4	6	0
53817	1958	4	7	0
53817	1958	4	8	0
53817	1958	4	9	0
53817	1958	4	10	0
53817	1958	4	11	0
53817	1958	4	12	0
53817	1958	4	13	0
53817	1958	4	14	0
53817	1958	4	15	0
53817	1958	4	16	0
53817	1958	4	17	0
53817	1958	4	18	0
53817	1958	4	19	0
53817	1958	4	20	0
53817	1958	4	21	0
53817	1958	4	22	0
53817	1958	4	23	49
53817	1958	4	24	0
53817	1958	4	25	11
53817	1958	4	26	0
53817	1958	4	27	0
53817	1958	4	28	0
53817	1958	4	29	0
53817	1958	4	30	0
53821	1958	4	1	0
53821	1958	4	2	0
53821	1958	4	3	0
53821	1958	4	4	102
53821	1958	4	5	0
53821	1958	4	6	0
53821	1958	4	7	0
53821	1958	4	8	0
53821	1958	4	9	0
53821	1958	4	10	0
53821	1958	4	11	0
53821	1958	4	12	0
53821	1958	4	13	0
53821	1958	4	14	0
53821	1958	4	15	0
53821	1958	4	16	0
53821	1958	4	17	0
53821	1958	4	18	0
53821	1958	4	19	8
53821	1958	4	20	0
53821	1958	4	21	0
53821	1958	4	22	0
53821	1958	4	23	102
53821	1958	4	24	59
53821	1958	4	25	0
53821	1958	4	26	0
53821	1958	4	27	0
53821	1958	4	28	0
53821	1958	4	29	0
53821	1958	4	30	0
53903	1958	4	1	0
53903	1958	4	2	0
53903	1958	4	3	0
53903	1958	4	4	91
53903	1958	4	5	0
53903	1958	4	6	0
53903	1958	4	7	0
53903	1958	4	8	0
53903	1958	4	9	0
53903	1958	4	10	0
53903	1958	4	11	1
53903	1958	4	12	0
53903	1958	4	13	0
53903	1958	4	14	0
53903	1958	4	15	0
53903	1958	4	16	0
53903	1958	4	17	0
53903	1958	4	18	0
53903	1958	4	19	0
53903	1958	4	20	0
53903	1958	4	21	0
53903	1958	4	22	0
53903	1958	4	23	113
53903	1958	4	24	0
53903	1958	4	25	0
53903	1958	4	26	0
53903	1958	4	27	0
53903	1958	4	28	0
53903	1958	4	29	0
53903	1958	4	30	0
52895	1958	5	1	0
52895	1958	5	2	0
52895	1958	5	3	0
52895	1958	5	4	0
52895	1958	5	5	0
52895	1958	5	6	0
52895	1958	5	7	0
52895	1958	5	8	0
52895	1958	5	9	154
52895	1958	5	10	11
52895	1958	5	11	0
52895	1958	5	12	70
52895	1958	5	13	4
52895	1958	5	14	0
52895	1958	5	15	0
52895	1958	5	16	0
52895	1958	5	17	31
52895	1958	5	18	0
52895	1958	5	19	0
52895	1958	5	20	4
52895	1958	5	21	5
52895	1958	5	22	0
52895	1958	5	23	0
52895	1958	5	24	0
52895	1958	5	25	0
52895	1958	5	26	0
52895	1958	5	27	0
52895	1958	5	28	0
52895	1958	5	29	0
52895	1958	5	30	0
52895	1958	5	31	0
52983	1958	5	1	0
52983	1958	5	2	0
52983	1958	5	3	0
52983	1958	5	4	0
52983	1958	5	5	0
52983	1958	5	6	0
52983	1958	5	7	0
52983	1958	5	8	0
52983	1958	5	9	280
52983	1958	5	10	1
52983	1958	5	11	1
52983	1958	5	12	55
52983	1958	5	13	0
52983	1958	5	14	0
52983	1958	5	15	0
52983	1958	5	16	0
52983	1958	5	17	54
52983	1958	5	18	3
52983	1958	5	19	0
52983	1958	5	20	9
52983	1958	5	21	0
52983	1958	5	22	0
52983	1958	5	23	0
52983	1958	5	24	0
52983	1958	5	25	0
52983	1958	5	26	0
52983	1958	5	27	0
52983	1958	5	28	0
52983	1958	5	29	0
52983	1958	5	30	0
52983	1958	5	31	0
53478	1958	5	1	0
53478	1958	5	2	0
53478	1958	5	3	0
53478	1958	5	4	64
53478	1958	5	5	128
53478	1958	5	6	0
53478	1958	5	7	0
53478	1958	5	8	0
53478	1958	5	9	33
53478	1958	5	10	0
53478	1958	5	11	0
53478	1958	5	12	0
53478	1958	5	13	0
53478	1958	5	14	0
53478	1958	5	15	0
53478	1958	5	16	33
53478	1958	5	17	0
53478	1958	5	18	0
53478	1958	5	19	0
53478	1958	5	20	1
53478	1958	5	21	32
53478	1958	5	22	0
53478	1958	5	23	0
53478	1958	5	24	1
53478	1958	5	25	0
53478	1958	5	26	0
53478	1958	5	27	0
53478	1958	5	28	0
53478	1958	5	29	0
53478	1958	5	30	63
53478	1958	5	31	0
53487	1958	5	1	0
53487	1958	5	2	0
53487	1958	5	3	0
53487	1958	5	4	30
53487	1958	5	5	106
53487	1958	5	6	32
53487	1958	5	7	0
53487	1958	5	8	0
53487	1958	5	9	5
53487	1958	5	10	171
53487	1958	5	11	0
53487	1958	5	12	0
53487	1958	5	13	0
53487	1958	5	14	0
53487	1958	5	15	0
53487	1958	5	16	2
53487	1958	5	17	0
53487	1958	5	18	0
53487	1958	5	19	0
53487	1958	5	20	6
53487	1958	5	21	53
53487	1958	5	22	0
53487	1958	5	23	0
53487	1958	5	24	3
53487	1958	5	25	0
53487	1958	5	26	0
53487	1958	5	27	0
53487	1958	5	28	0
53487	1958	5	29	0
53487	1958	5	30	51
53487	1958	5	31	0
53564	1958	5	1	0
53564	1958	5	2	0
53564	1958	5	3	0
53564	1958	5	4	3
53564	1958	5	5	2
53564	1958	5	6	0
53564	1958	5	7	0
53564	1958	5	8	0
53564	1958	5	9	13
53564	1958	5	10	198
53564	1958	5	11	0
53564	1958	5	12	0
53564	1958	5	13	0
53564	1958	5	14	0
53564	1958	5	15	0
53564	1958	5	16	2
53564	1958	5	17	0
53564	1958	5	18	0
53564	1958	5	19	0
53564	1958	5	20	0
53564	1958	5	21	7
53564	1958	5	22	0
53564	1958	5	23	0
53564	1958	5	24	0
53564	1958	5	25	0
53564	1958	5	26	0
53564	1958	5	27	0
53564	1958	5	28	0
53564	1958	5	29	0
53564	1958	5	30	112
53564	1958	5	31	0
53663	1958	5	1	0
53663	1958	5	2	2
53663	1958	5	3	0
53663	1958	5	4	24
53663	1958	5	5	0
53663	1958	5	6	0
53663	1958	5	7	0
53663	1958	5	8	0
53663	1958	5	9	41
53663	1958	5	10	0
53663	1958	5	11	0
53663	1958	5	12	0
53663	1958	5	13	0
53663	1958	5	14	0
53663	1958	5	15	0
53663	1958	5	16	3
53663	1958	5	17	0
53663	1958	5	18	0
53663	1958	5	19	0
53663	1958	5	20	4
53663	1958	5	21	7
53663	1958	5	22	0
53663	1958	5	23	0
53663	1958	5	24	2
53663	1958	5	25	0
53663	1958	5	26	0
53663	1958	5	27	0
53663	1958	5	28	0
53663	1958	5	29	0
53663	1958	5	30	48
53663	1958	5	31	0
53664	1958	5	1	0
53664	1958	5	2	0
53664	1958	5	3	0
53664	1958	5	4	0
53664	1958	5	5	0
53664	1958	5	6	0
53664	1958	5	7	0
53664	1958	5	8	0
53664	1958	5	9	68
53664	1958	5	10	233
53664	1958	5	11	0
53664	1958	5	12	0
53664	1958	5	13	0
53664	1958	5	14	4
53664	1958	5	15	0
53664	1958	5	16	5
53664	1958	5	17	0
53664	1958	5	18	0
53664	1958	5	19	0
53664	1958	5	20	23
53664	1958	5	21	3
53664	1958	5	22	0
53664	1958	5	23	0
53664	1958	5	24	0
53664	1958	5	25	0
53664	1958	5	26	0
53664	1958	5	27	0
53664	1958	5	28	0
53664	1958	5	29	0
53664	1958	5	30	77
53664	1958	5	31	39
53738	1958	5	1	0
53738	1958	5	2	0
53738	1958	5	3	0
53738	1958	5	4	0
53738	1958	5	5	0
53738	1958	5	6	0
53738	1958	5	7	0
53738	1958	5	8	8
53738	1958	5	9	74
53738	1958	5	10	86
53738	1958	5	11	99
53738	1958	5	12	1
53738	1958	5	13	0
53738	1958	5	14	0
53738	1958	5	15	0
53738	1958	5	16	0
53738	1958	5	17	4
53738	1958	5	18	0
53738	1958	5	19	0
53738	1958	5	20	0
53738	1958	5	21	0
53738	1958	5	22	0
53738	1958	5	23	0
53738	1958	5	24	0
53738	1958	5	25	0
53738	1958	5	26	0
53738	1958	5	27	0
53738	1958	5	28	0
53738	1958	5	29	164
53738	1958	5	30	0
53738	1958	5	31	1
53754	1958	5	1	0
53754	1958	5	2	0
53754	1958	5	3	0
53754	1958	5	4	0
53754	1958	5	5	0
53754	1958	5	6	0
53754	1958	5	7	0
53754	1958	5	8	0
53754	1958	5	9	113
53754	1958	5	10	453
53754	1958	5	11	24
53754	1958	5	12	0
53754	1958	5	13	0
53754	1958	5	14	0
53754	1958	5	15	0
53754	1958	5	16	0
53754	1958	5	17	0
53754	1958	5	18	0
53754	1958	5	19	0
53754	1958	5	20	0
53754	1958	5	21	37
53754	1958	5	22	0
53754	1958	5	23	0
53754	1958	5	24	0
53754	1958	5	25	0
53754	1958	5	26	0
53754	1958	5	27	0
53754	1958	5	28	0
53754	1958	5	29	22
53754	1958	5	30	26
53754	1958	5	31	82
53806	1958	5	1	0
53806	1958	5	2	0
53806	1958	5	3	0
53806	1958	5	4	0
53806	1958	5	5	0
53806	1958	5	6	0
53806	1958	5	7	0
53806	1958	5	8	2
53806	1958	5	9	196
53806	1958	5	10	0
53806	1958	5	11	0
53806	1958	5	12	0
53806	1958	5	13	0
53806	1958	5	14	0
53806	1958	5	15	0
53806	1958	5	16	0
53806	1958	5	17	39
53806	1958	5	18	0
53806	1958	5	19	0
53806	1958	5	20	0
53806	1958	5	21	0
53806	1958	5	22	0
53806	1958	5	23	0
53806	1958	5	24	0
53806	1958	5	25	0
53806	1958	5	26	0
53806	1958	5	27	0
53806	1958	5	28	0
53806	1958	5	29	0
53806	1958	5	30	0
53806	1958	5	31	1
53810	1958	5	1	0
53810	1958	5	2	0
53810	1958	5	3	0
53810	1958	5	4	0
53810	1958	5	5	0
53810	1958	5	6	0
53810	1958	5	7	0
53810	1958	5	8	14
53810	1958	5	9	280
[truncated: 8,221 more rows]

## Sheet: 1960-1961
Station No.	Year	Month	Day	Precipitation(0.1 mm)
52895	1960	1	1	0
52895	1960	1	2	0
52895	1960	1	3	0
52895	1960	1	4	0
52895	1960	1	5	0
52895	1960	1	6	0
52895	1960	1	7	0
52895	1960	1	8	0
52895	1960	1	9	0
52895	1960	1	10	0
52895	1960	1	11	0
52895	1960	1	12	0
52895	1960	1	13	0
52895	1960	1	14	0
52895	1960	1	15	0
52895	1960	1	16	0
52895	1960	1	17	0
52895	1960	1	18	0
52895	1960	1	19	0
52895	1960	1	20	0
52895	1960	1	21	0
52895	1960	1	22	0
52895	1960	1	23	0
52895	1960	1	24	0
52895	1960	1	25	0
52895	1960	1	26	0
52895	1960	1	27	0
52895	1960	1	28	0
52895	1960	1	29	0
52895	1960	1	30	0
52895	1960	1	31	0
52983	1960	1	1	0
52983	1960	1	2	0
52983	1960	1	3	0
52983	1960	1	4	0
52983	1960	1	5	0
52983	1960	1	6	0
52983	1960	1	7	0
52983	1960	1	8	0
52983	1960	1	9	0
52983	1960	1	10	0
52983	1960	1	11	0
52983	1960	1	12	0
52983	1960	1	13	0
52983	1960	1	14	0
52983	1960	1	15	0
52983	1960	1	16	0
52983	1960	1	17	0
52983	1960	1	18	0
52983	1960	1	19	0
52983	1960	1	20	0
52983	1960	1	21	0
52983	1960	1	22	0
52983	1960	1	23	0
52983	1960	1	24	0
52983	1960	1	25	0
52983	1960	1	26	0
52983	1960	1	27	0
52983	1960	1	28	0
52983	1960	1	29	0
52983	1960	1	30	0
52983	1960	1	31	0
53478	1960	1	1	0
53478	1960	1	2	0
53478	1960	1	3	0
53478	1960	1	4	0
53478	1960	1	5	0
53478	1960	1	6	0
53478	1960	1	7	0
53478	1960	1	8	0
53478	1960	1	9	0
53478	1960	1	10	0
53478	1960	1	11	0
53478	1960	1	12	0
53478	1960	1	13	0
53478	1960	1	14	0
53478	1960	1	15	0
53478	1960	1	16	0
53478	1960	1	17	0
53478	1960	1	18	0
53478	1960	1	19	0
53478	1960	1	20	0
53478	1960	1	21	0
53478	1960	1	22	0
53478	1960	1	23	0
53478	1960	1	24	0
53478	1960	1	25	0
53478	1960	1	26	0
53478	1960	1	27	0
53478	1960	1	28	0
53478	1960	1	29	0
53478	1960	1	30	0
53478	1960	1	31	0
53487	1960	1	1	0
53487	1960	1	2	0
53487	1960	1	3	0
53487	1960	1	4	0
53487	1960	1	5	0
53487	1960	1	6	0
53487	1960	1	7	0
53487	1960	1	8	0
53487	1960	1	9	0
53487	1960	1	10	0
53487	1960	1	11	0
53487	1960	1	12	0
53487	1960	1	13	0
53487	1960	1	14	0
53487	1960	1	15	0
53487	1960	1	16	0
53487	1960	1	17	0
53487	1960	1	18	0
53487	1960	1	19	0
53487	1960	1	20	0
53487	1960	1	21	0
53487	1960	1	22	0
53487	1960	1	23	0
53487	1960	1	24	0
53487	1960	1	25	0
53487	1960	1	26	0
53487	1960	1	27	0
53487	1960	1	28	0
53487	1960	1	29	0
53487	1960	1	30	0
53487	1960	1	31	0
53564	1960	1	1	0
53564	1960	1	2	0
53564	1960	1	3	0
53564	1960	1	4	0
53564	1960	1	5	0
53564	1960	1	6	0
53564	1960	1	7	0
53564	1960	1	8	0
53564	1960	1	9	0
53564	1960	1	10	0
53564	1960	1	11	0
53564	1960	1	12	0
53564	1960	1	13	0
53564	1960	1	14	0
53564	1960	1	15	0
53564	1960	1	16	0
53564	1960	1	17	0
53564	1960	1	18	0
53564	1960	1	19	0
53564	1960	1	20	0
53564	1960	1	21	0
53564	1960	1	22	0
53564	1960	1	23	0
53564	1960	1	24	0
53564	1960	1	25	0
53564	1960	1	26	0
53564	1960	1	27	0
53564	1960	1	28	0
53564	1960	1	29	0
53564	1960	1	30	0
53564	1960	1	31	0
53663	1960	1	1	0
53663	1960	1	2	0
53663	1960	1	3	0
53663	1960	1	4	0
53663	1960	1	5	0
53663	1960	1	6	0
53663	1960	1	7	0
53663	1960	1	8	0
53663	1960	1	9	0
53663	1960	1	10	0
53663	1960	1	11	0
53663	1960	1	12	0
53663	1960	1	13	0
53663	1960	1	14	0
53663	1960	1	15	0
53663	1960	1	16	0
53663	1960	1	17	0
53663	1960	1	18	0
53663	1960	1	19	0
53663	1960	1	20	0
53663	1960	1	21	0
53663	1960	1	22	0
53663	1960	1	23	0
53663	1960	1	24	0
53663	1960	1	25	0
53663	1960	1	26	0
53663	1960	1	27	0
53663	1960	1	28	0
53663	1960	1	29	0
53663	1960	1	30	0
53663	1960	1	31	0
53664	1960	1	1	0
53664	1960	1	2	0
53664	1960	1	3	0
53664	1960	1	4	0
53664	1960	1	5	0
53664	1960	1	6	0
53664	1960	1	7	0
53664	1960	1	8	0
53664	1960	1	9	0
53664	1960	1	10	0
53664	1960	1	11	0
53664	1960	1	12	0
53664	1960	1	13	0
53664	1960	1	14	0
53664	1960	1	15	0
53664	1960	1	16	0
53664	1960	1	17	0
53664	1960	1	18	0
53664	1960	1	19	0
53664	1960	1	20	0
53664	1960	1	21	0
53664	1960	1	22	0
53664	1960	1	23	0
53664	1960	1	24	0
53664	1960	1	25	0
53664	1960	1	26	0
53664	1960	1	27	0
53664	1960	1	28	0
53664	1960	1	29	0
53664	1960	1	30	0
53664	1960	1	31	0
53738	1960	1	1	0
53738	1960	1	2	0
53738	1960	1	3	0
53738	1960	1	4	0
53738	1960	1	5	0
53738	1960	1	6	0
53738	1960	1	7	0
53738	1960	1	8	0
53738	1960	1	9	0
53738	1960	1	10	0
53738	1960	1	11	0
53738	1960	1	12	0
53738	1960	1	13	0
53738	1960	1	14	0
53738	1960	1	15	0
53738	1960	1	16	0
53738	1960	1	17	0
53738	1960	1	18	0
53738	1960	1	19	0
53738	1960	1	20	0
53738	1960	1	21	0
53738	1960	1	22	0
53738	1960	1	23	0
53738	1960	1	24	0
53738	1960	1	25	0
53738	1960	1	26	0
53738	1960	1	27	0
53738	1960	1	28	0
53738	1960	1	29	0
53738	1960	1	30	0
53738	1960	1	31	0
53754	1960	1	1	0
53754	1960	1	2	0
53754	1960	1	3	0
53754	1960	1	4	0
53754	1960	1	5	0
53754	1960	1	6	0
53754	1960	1	7	0
53754	1960	1	8	0
53754	1960	1	9	0
53754	1960	1	10	0
53754	1960	1	11	0
53754	1960	1	12	0
53754	1960	1	13	0
53754	1960	1	14	0
53754	1960	1	15	0
53754	1960	1	16	0
53754	1960	1	17	0
53754	1960	1	18	0
53754	1960	1	19	0
53754	1960	1	20	0
53754	1960	1	21	0
53754	1960	1	22	0
53754	1960	1	23	0
53754	1960	1	24	0
53754	1960	1	25	0
53754	1960	1	26	0
53754	1960	1	27	0
53754	1960	1	28	0
53754	1960	1	29	0
53754	1960	1	30	0
53754	1960	1	31	0
53806	1960	1	1	0
53806	1960	1	2	0
53806	1960	1	3	0
53806	1960	1	4	0
53806	1960	1	5	0
53806	1960	1	6	0
53806	1960	1	7	0
53806	1960	1	8	0
53806	1960	1	9	0
53806	1960	1	10	0
53806	1960	1	11	0
53806	1960	1	12	0
53806	1960	1	13	0
53806	1960	1	14	0
53806	1960	1	15	0
53806	1960	1	16	0
53806	1960	1	17	0
53806	1960	1	18	0
53806	1960	1	19	0
53806	1960	1	20	0
53806	1960	1	21	0
53806	1960	1	22	0
53806	1960	1	23	0
53806	1960	1	24	0
53806	1960	1	25	0
53806	1960	1	26	0
53806	1960	1	27	0
53806	1960	1	28	0
53806	1960	1	29	0
53806	1960	1	30	0
53806	1960	1	31	0
53810	1960	1	1	0
53810	1960	1	2	0
53810	1960	1	3	0
53810	1960	1	4	0
53810	1960	1	5	0
53810	1960	1	6	0
53810	1960	1	7	0
53810	1960	1	8	0
53810	1960	1	9	0
53810	1960	1	10	0
53810	1960	1	11	0
53810	1960	1	12	0
53810	1960	1	13	0
53810	1960	1	14	0
53810	1960	1	15	0
53810	1960	1	16	0
53810	1960	1	17	0
53810	1960	1	18	0
53810	1960	1	19	0
53810	1960	1	20	0
53810	1960	1	21	0
53810	1960	1	22	0
53810	1960	1	23	0
53810	1960	1	24	0
53810	1960	1	25	0
53810	1960	1	26	0
53810	1960	1	27	0
53810	1960	1	28	0
53810	1960	1	29	0
53810	1960	1	30	0
53810	1960	1	31	0
53817	1960	1	1	0
53817	1960	1	2	0
53817	1960	1	3	0
53817	1960	1	4	0
53817	1960	1	5	0
53817	1960	1	6	0
53817	1960	1	7	0
53817	1960	1	8	0
53817	1960	1	9	0
53817	1960	1	10	0
53817	1960	1	11	0
53817	1960	1	12	0
53817	1960	1	13	0
53817	1960	1	14	0
53817	1960	1	15	0
53817	1960	1	16	0
53817	1960	1	17	0
53817	1960	1	18	0
53817	1960	1	19	0
53817	1960	1	20	0
53817	1960	1	21	0
53817	1960	1	22	0
53817	1960	1	23	0
53817	1960	1	24	0
53817	1960	1	25	0
53817	1960	1	26	0
53817	1960	1	27	0
53817	1960	1	28	0
53817	1960	1	29	0
53817	1960	1	30	0
53817	1960	1	31	0
53821	1960	1	1	0
53821	1960	1	2	0
53821	1960	1	3	0
53821	1960	1	4	0
53821	1960	1	5	0
53821	1960	1	6	0
53821	1960	1	7	0
53821	1960	1	8	0
53821	1960	1	9	0
53821	1960	1	10	0
53821	1960	1	11	0
53821	1960	1	12	0
53821	1960	1	13	0
53821	1960	1	14	0
53821	1960	1	15	0
53821	1960	1	16	0
53821	1960	1	17	0
53821	1960	1	18	0
53821	1960	1	19	0
53821	1960	1	20	0
53821	1960	1	21	0
53821	1960	1	22	0
53821	1960	1	23	0
53821	1960	1	24	0
53821	1960	1	25	0
53821	1960	1	26	0
53821	1960	1	27	0
53821	1960	1	28	0
53821	1960	1	29	0
53821	1960	1	30	0
53821	1960	1	31	0
53903	1960	1	1	0
53903	1960	1	2	0
53903	1960	1	3	0
53903	1960	1	4	0
53903	1960	1	5	0
53903	1960	1	6	0
53903	1960	1	7	0
53903	1960	1	8	0
53903	1960	1	9	0
53903	1960	1	10	0
53903	1960	1	11	0
53903	1960	1	12	0
53903	1960	1	13	0
53903	1960	1	14	0
53903	1960	1	15	0
53903	1960	1	16	0
53903	1960	1	17	0
53903	1960	1	18	0
53903	1960	1	19	0
53903	1960	1	20	0
53903	1960	1	21	0
53903	1960	1	22	0
53903	1960	1	23	0
53903	1960	1	24	0
53903	1960	1	25	0
53903	1960	1	26	0
53903	1960	1	27	0
53903	1960	1	28	0
53903	1960	1	29	0
53903	1960	1	30	0
53903	1960	1	31	0
52895	1960	2	1	0
52895	1960	2	2	0
52895	1960	2	3	0
52895	1960	2	4	0
52895	1960	2	5	0
52895	1960	2	6	0
52895	1960	2	7	0
52895	1960	2	8	0
52895	1960	2	9	0
52895	1960	2	10	0
52895	1960	2	11	0
52895	1960	2	12	0
52895	1960	2	13	0
52895	1960	2	14	0
52895	1960	2	15	0
52895	1960	2	16	0
52895	1960	2	17	0
52895	1960	2	18	0
52895	1960	2	19	0
52895	1960	2	20	0
52895	1960	2	21	0
52895	1960	2	22	0
52895	1960	2	23	0
52895	1960	2	24	0
52895	1960	2	25	0
52895	1960	2	26	0
52895	1960	2	27	0
52895	1960	2	28	0
52895	1960	2	29	0
52983	1960	2	1	0
52983	1960	2	2	0
52983	1960	2	3	0
52983	1960	2	4	0
52983	1960	2	5	0
52983	1960	2	6	0
52983	1960	2	7	0
52983	1960	2	8	0
52983	1960	2	9	0
52983	1960	2	10	0
52983	1960	2	11	0
52983	1960	2	12	0
52983	1960	2	13	0
52983	1960	2	14	0
52983	1960	2	15	0
52983	1960	2	16	0
52983	1960	2	17	0
52983	1960	2	18	0
52983	1960	2	19	0
52983	1960	2	20	0
52983	1960	2	21	0
52983	1960	2	22	0
52983	1960	2	23	0
52983	1960	2	24	0
52983	1960	2	25	0
52983	1960	2	26	0
52983	1960	2	27	0
52983	1960	2	28	0
52983	1960	2	29	0
53478	1960	2	1	0
53478	1960	2	2	0
53478	1960	2	3	0
53478	1960	2	4	0
53478	1960	2	5	0
53478	1960	2	6	0
53478	1960	2	7	0
53478	1960	2	8	0
53478	1960	2	9	0
53478	1960	2	10	0
53478	1960	2	11	0
53478	1960	2	12	0
53478	1960	2	13	0
53478	1960	2	14	0
53478	1960	2	15	0
53478	1960	2	16	0
53478	1960	2	17	0
53478	1960	2	18	0
53478	1960	2	19	0
53478	1960	2	20	0
53478	1960	2	21	0
53478	1960	2	22	0
53478	1960	2	23	0
53478	1960	2	24	0
53478	1960	2	25	0
53478	1960	2	26	0
53478	1960	2	27	0
53478	1960	2	28	0
53478	1960	2	29	0
53487	1960	2	1	0
53487	1960	2	2	0
53487	1960	2	3	0
53487	1960	2	4	0
53487	1960	2	5	0
53487	1960	2	6	0
53487	1960	2	7	0
53487	1960	2	8	0
53487	1960	2	9	0
53487	1960	2	10	0
53487	1960	2	11	0
53487	1960	2	12	0
53487	1960	2	13	0
53487	1960	2	14	0
53487	1960	2	15	0
53487	1960	2	16	0
53487	1960	2	17	0
53487	1960	2	18	0
53487	1960	2	19	0
53487	1960	2	20	0
53487	1960	2	21	0
53487	1960	2	22	0
53487	1960	2	23	0
53487	1960	2	24	0
53487	1960	2	25	0
53487	1960	2	26	0
53487	1960	2	27	0
53487	1960	2	28	0
53487	1960	2	29	0
53564	1960	2	1	0
53564	1960	2	2	0
53564	1960	2	3	0
53564	1960	2	4	0
53564	1960	2	5	0
53564	1960	2	6	0
53564	1960	2	7	0
53564	1960	2	8	0
53564	1960	2	9	0
53564	1960	2	10	0
53564	1960	2	11	0
53564	1960	2	12	0
53564	1960	2	13	0
53564	1960	2	14	0
53564	1960	2	15	0
53564	1960	2	16	0
53564	1960	2	17	0
53564	1960	2	18	0
53564	1960	2	19	0
53564	1960	2	20	0
53564	1960	2	21	0
53564	1960	2	22	0
53564	1960	2	23	0
53564	1960	2	24	0
53564	1960	2	25	0
53564	1960	2	26	0
53564	1960	2	27	0
53564	1960	2	28	0
53564	1960	2	29	0
53663	1960	2	1	0
53663	1960	2	2	0
53663	1960	2	3	0
53663	1960	2	4	0
53663	1960	2	5	0
53663	1960	2	6	0
53663	1960	2	7	0
53663	1960	2	8	0
53663	1960	2	9	0
53663	1960	2	10	0
53663	1960	2	11	0
53663	1960	2	12	0
53663	1960	2	13	0
53663	1960	2	14	0
53663	1960	2	15	0
53663	1960	2	16	0
53663	1960	2	17	0
53663	1960	2	18	0
53663	1960	2	19	0
53663	1960	2	20	0
53663	1960	2	21	0
53663	1960	2	22	0
53663	1960	2	23	0
53663	1960	2	24	0
53663	1960	2	25	0
53663	1960	2	26	0
53663	1960	2	27	0
53663	1960	2	28	0
53663	1960	2	29	0
53664	1960	2	1	0
53664	1960	2	2	0
53664	1960	2	3	0
53664	1960	2	4	0
53664	1960	2	5	0
53664	1960	2	6	0
53664	1960	2	7	0
53664	1960	2	8	0
53664	1960	2	9	0
53664	1960	2	10	0
53664	1960	2	11	0
53664	1960	2	12	0
53664	1960	2	13	0
53664	1960	2	14	0
53664	1960	2	15	0
53664	1960	2	16	0
53664	1960	2	17	0
53664	1960	2	18	0
53664	1960	2	19	0
53664	1960	2	20	0
53664	1960	2	21	0
53664	1960	2	22	0
53664	1960	2	23	0
53664	1960	2	24	0
53664	1960	2	25	0
53664	1960	2	26	0
53664	1960	2	27	0
53664	1960	2	28	0
53664	1960	2	29	0
53738	1960	2	1	0
53738	1960	2	2	0
53738	1960	2	3	0
53738	1960	2	4	0
53738	1960	2	5	0
53738	1960	2	6	0
53738	1960	2	7	0
53738	1960	2	8	0
53738	1960	2	9	0
53738	1960	2	10	0
53738	1960	2	11	0
53738	1960	2	12	0
53738	1960	2	13	0
53738	1960	2	14	0
53738	1960	2	15	0
53738	1960	2	16	0
53738	1960	2	17	0
53738	1960	2	18	0
53738	1960	2	19	0
53738	1960	2	20	0
53738	1960	2	21	0
53738	1960	2	22	0
53738	1960	2	23	0
53738	1960	2	24	0
53738	1960	2	25	0
53738	1960	2	26	0
53738	1960	2	27	0
53738	1960	2	28	0
53738	1960	2	29	0
53754	1960	2	1	0
53754	1960	2	2	0
53754	1960	2	3	0
53754	1960	2	4	0
53754	1960	2	5	0
53754	1960	2	6	0
53754	1960	2	7	0
53754	1960	2	8	0
53754	1960	2	9	0
53754	1960	2	10	0
53754	1960	2	11	0
53754	1960	2	12	0
53754	1960	2	13	0
53754	1960	2	14	0
53754	1960	2	15	0
53754	1960	2	16	0
53754	1960	2	17	0
53754	1960	2	18	0
53754	1960	2	19	0
53754	1960	2	20	0
53754	1960	2	21	0
53754	1960	2	22	0
53754	1960	2	23	0
53754	1960	2	24	0
53754	1960	2	25	0
53754	1960	2	26	0
53754	1960	2	27	0
53754	1960	2	28	0
53754	1960	2	29	0
53806	1960	2	1	0
53806	1960	2	2	0
53806	1960	2	3	0
53806	1960	2	4	0
53806	1960	2	5	0
53806	1960	2	6	0
53806	1960	2	7	0
53806	1960	2	8	0
53806	1960	2	9	0
53806	1960	2	10	0
53806	1960	2	11	0
53806	1960	2	12	0
53806	1960	2	13	0
53806	1960	2	14	0
53806	1960	2	15	0
53806	1960	2	16	0
53806	1960	2	17	0
53806	1960	2	18	0
53806	1960	2	19	0
53806	1960	2	20	0
53806	1960	2	21	0
53806	1960	2	22	0
53806	1960	2	23	0
53806	1960	2	24	0
53806	1960	2	25	0
53806	1960	2	26	0
53806	1960	2	27	0
53806	1960	2	28	0
53806	1960	2	29	0
53810	1960	2	1	0
53810	1960	2	2	0
53810	1960	2	3	0
53810	1960	2	4	0
53810	1960	2	5	0
53810	1960	2	6	0
53810	1960	2	7	0
53810	1960	2	8	0
53810	1960	2	9	0
53810	1960	2	10	0
53810	1960	2	11	0
53810	1960	2	12	0
53810	1960	2	13	0
53810	1960	2	14	0
53810	1960	2	15	0
53810	1960	2	16	0
53810	1960	2	17	0
53810	1960	2	18	0
53810	1960	2	19	0
53810	1960	2	20	0
53810	1960	2	21	0
53810	1960	2	22	0
53810	1960	2	23	0
53810	1960	2	24	0
53810	1960	2	25	0
53810	1960	2	26	0
53810	1960	2	27	0
53810	1960	2	28	0
53810	1960	2	29	0
53817	1960	2	1	0
53817	1960	2	2	0
53817	1960	2	3	0
53817	1960	2	4	0
53817	1960	2	5	0
53817	1960	2	6	0
53817	1960	2	7	0
53817	1960	2	8	0
53817	1960	2	9	0
53817	1960	2	10	0
53817	1960	2	11	0
53817	1960	2	12	0
53817	1960	2	13	0
53817	1960	2	14	0
53817	1960	2	15	0
53817	1960	2	16	0
53817	1960	2	17	0
53817	1960	2	18	0
53817	1960	2	19	0
53817	1960	2	20	0
53817	1960	2	21	0
53817	1960	2	22	0
53817	1960	2	23	0
53817	1960	2	24	0
53817	1960	2	25	0
53817	1960	2	26	0
53817	1960	2	27	0
53817	1960	2	28	0
53817	1960	2	29	0
53821	1960	2	1	0
53821	1960	2	2	0
53821	1960	2	3	0
53821	1960	2	4	0
53821	1960	2	5	0
53821	1960	2	6	0
53821	1960	2	7	0
53821	1960	2	8	0
53821	1960	2	9	0
53821	1960	2	10	0
53821	1960	2	11	0
53821	1960	2	12	0
53821	1960	2	13	0
53821	1960	2	14	0
53821	1960	2	15	0
53821	1960	2	16	0
53821	1960	2	17	0
53821	1960	2	18	0
53821	1960	2	19	0
53821	1960	2	20	0
53821	1960	2	21	0
53821	1960	2	22	0
53821	1960	2	23	0
53821	1960	2	24	0
53821	1960	2	25	0
53821	1960	2	26	0
53821	1960	2	27	0
53821	1960	2	28	0
53821	1960	2	29	0
53903	1960	2	1	0
53903	1960	2	2	0
53903	1960	2	3	0
53903	1960	2	4	0
53903	1960	2	5	0
53903	1960	2	6	0
53903	1960	2	7	0
53903	1960	2	8	0
53903	1960	2	9	0
53903	1960	2	10	0
53903	1960	2	11	0
53903	1960	2	12	0
53903	1960	2	13	0
53903	1960	2	14	78
53903	1960	2	15	0
53903	1960	2	16	0
53903	1960	2	17	0
53903	1960	2	18	0
53903	1960	2	19	0
53903	1960	2	20	0
53903	1960	2	21	0
53903	1960	2	22	0
53903	1960	2	23	0
53903	1960	2	24	0
53903	1960	2	25	0
53903	1960	2	26	0
53903	1960	2	27	0
53903	1960	2	28	0
53903	1960	2	29	0
52895	1960	3	1	0
52895	1960	3	2	0
52895	1960	3	3	0
52895	1960	3	4	0
52895	1960	3	5	0
52895	1960	3	6	0
52895	1960	3	7	0
52895	1960	3	8	0
52895	1960	3	9	0
52895	1960	3	10	0
52895	1960	3	11	0
52895	1960	3	12	0
52895	1960	3	13	0
52895	1960	3	14	0
52895	1960	3	15	0
52895	1960	3	16	0
52895	1960	3	17	0
52895	1960	3	18	8
52895	1960	3	19	10
52895	1960	3	20	0
52895	1960	3	21	0
52895	1960	3	22	0
52895	1960	3	23	8
52895	1960	3	24	0
52895	1960	3	25	0
52895	1960	3	26	0
52895	1960	3	27	0
52895	1960	3	28	0
52895	1960	3	29	0
52895	1960	3	30	0
52895	1960	3	31	0
52983	1960	3	1	0
52983	1960	3	2	0
52983	1960	3	3	0
52983	1960	3	4	0
52983	1960	3	5	0
52983	1960	3	6	0
52983	1960	3	7	0
52983	1960	3	8	0
52983	1960	3	9	0
52983	1960	3	10	0
52983	1960	3	11	0
52983	1960	3	12	0
52983	1960	3	13	0
52983	1960	3	14	0
52983	1960	3	15	0
52983	1960	3	16	0
52983	1960	3	17	0
52983	1960	3	18	0
52983	1960	3	19	0
52983	1960	3	20	0
52983	1960	3	21	0
52983	1960	3	22	0
52983	1960	3	23	4
52983	1960	3	24	0
52983	1960	3	25	0
52983	1960	3	26	0
52983	1960	3	27	0
52983	1960	3	28	0
52983	1960	3	29	0
52983	1960	3	30	0
52983	1960	3	31	0
53478	1960	3	1	0
53478	1960	3	2	0
53478	1960	3	3	0
53478	1960	3	4	0
53478	1960	3	5	0
53478	1960	3	6	0
53478	1960	3	7	0
53478	1960	3	8	0
53478	1960	3	9	0
53478	1960	3	10	0
53478	1960	3	11	0
53478	1960	3	12	0
53478	1960	3	13	0
53478	1960	3	14	0
53478	1960	3	15	0
53478	1960	3	16	0
53478	1960	3	17	0
53478	1960	3	18	0
53478	1960	3	19	0
53478	1960	3	20	0
53478	1960	3	21	0
53478	1960	3	22	0
53478	1960	3	23	0
53478	1960	3	24	0
53478	1960	3	25	0
53478	1960	3	26	0
53478	1960	3	27	0
53478	1960	3	28	0
53478	1960	3	29	0
53478	1960	3	30	0
53478	1960	3	31	0
53487	1960	3	1	0
53487	1960	3	2	0
53487	1960	3	3	0
53487	1960	3	4	0
53487	1960	3	5	0
53487	1960	3	6	0
53487	1960	3	7	9
53487	1960	3	8	0
53487	1960	3	9	0
53487	1960	3	10	0
53487	1960	3	11	0
53487	1960	3	12	0
53487	1960	3	13	0
53487	1960	3	14	0
53487	1960	3	15	0
53487	1960	3	16	0
53487	1960	3	17	0
53487	1960	3	18	0
53487	1960	3	19	0
53487	1960	3	20	0
53487	1960	3	21	0
53487	1960	3	22	0
53487	1960	3	23	0
53487	1960	3	24	0
53487	1960	3	25	0
53487	1960	3	26	0
53487	1960	3	27	0
53487	1960	3	28	0
53487	1960	3	29	0
53487	1960	3	30	0
53487	1960	3	31	0
53564	1960	3	1	0
53564	1960	3	2	0
53564	1960	3	3	0
53564	1960	3	4	0
53564	1960	3	5	0
53564	1960	3	6	0
53564	1960	3	7	0
53564	1960	3	8	79
53564	1960	3	9	0
53564	1960	3	10	0
53564	1960	3	11	0
53564	1960	3	12	0
53564	1960	3	13	0
53564	1960	3	14	0
53564	1960	3	15	0
53564	1960	3	16	0
53564	1960	3	17	0
53564	1960	3	18	5
53564	1960	3	19	20
53564	1960	3	20	0
53564	1960	3	21	0
53564	1960	3	22	0
53564	1960	3	23	0
53564	1960	3	24	0
53564	1960	3	25	0
53564	1960	3	26	0
53564	1960	3	27	0
53564	1960	3	28	0
53564	1960	3	29	0
53564	1960	3	30	0
53564	1960	3	31	0
53663	1960	3	1	0
53663	1960	3	2	0
53663	1960	3	3	0
53663	1960	3	4	0
53663	1960	3	5	0
53663	1960	3	6	0
53663	1960	3	7	2
53663	1960	3	8	0
53663	1960	3	9	0
53663	1960	3	10	0
53663	1960	3	11	0
53663	1960	3	12	0
53663	1960	3	13	0
53663	1960	3	14	0
53663	1960	3	15	0
53663	1960	3	16	0
53663	1960	3	17	0
53663	1960	3	18	0
53663	1960	3	19	0
53663	1960	3	20	0
53663	1960	3	21	0
53663	1960	3	22	0
53663	1960	3	23	0
53663	1960	3	24	0
53663	1960	3	25	0
53663	1960	3	26	0
53663	1960	3	27	0
53663	1960	3	28	0
53663	1960	3	29	0
53663	1960	3	30	0
53663	1960	3	31	0
53664	1960	3	1	0
53664	1960	3	2	0
53664	1960	3	3	0
53664	1960	3	4	0
53664	1960	3	5	0
53664	1960	3	6	0
53664	1960	3	7	1
53664	1960	3	8	62
53664	1960	3	9	0
53664	1960	3	10	0
53664	1960	3	11	0
53664	1960	3	12	0
53664	1960	3	13	0
53664	1960	3	14	0
53664	1960	3	15	0
53664	1960	3	16	0
53664	1960	3	17	0
53664	1960	3	18	13
53664	1960	3	19	16
53664	1960	3	20	0
53664	1960	3	21	0
53664	1960	3	22	0
53664	1960	3	23	0
53664	1960	3	24	0
53664	1960	3	25	0
53664	1960	3	26	0
53664	1960	3	27	0
53664	1960	3	28	0
53664	1960	3	29	0
53664	1960	3	30	0
53664	1960	3	31	0
53738	1960	3	1	0
53738	1960	3	2	0
53738	1960	3	3	0
53738	1960	3	4	0
53738	1960	3	5	0
53738	1960	3	6	0
53738	1960	3	7	0
53738	1960	3	8	0
53738	1960	3	9	0
53738	1960	3	10	0
53738	1960	3	11	0
53738	1960	3	12	0
53738	1960	3	13	0
53738	1960	3	14	0
53738	1960	3	15	0
53738	1960	3	16	0
53738	1960	3	17	0
53738	1960	3	18	0
53738	1960	3	19	1
53738	1960	3	20	0
53738	1960	3	21	0
53738	1960	3	22	0
53738	1960	3	23	64
53738	1960	3	24	0
53738	1960	3	25	0
53738	1960	3	26	0
53738	1960	3	27	0
53738	1960	3	28	0
53738	1960	3	29	0
53738	1960	3	30	0
53738	1960	3	31	0
53754	1960	3	1	0
53754	1960	3	2	0
53754	1960	3	3	0
53754	1960	3	4	0
53754	1960	3	5	0
53754	1960	3	6	0
53754	1960	3	7	9
53754	1960	3	8	0
53754	1960	3	9	0
53754	1960	3	10	0
53754	1960	3	11	0
53754	1960	3	12	0
53754	1960	3	13	0
53754	1960	3	14	0
53754	1960	3	15	0
53754	1960	3	16	0
53754	1960	3	17	0
53754	1960	3	18	2
53754	1960	3	19	0
53754	1960	3	20	0
53754	1960	3	21	0
53754	1960	3	22	0
53754	1960	3	23	35
53754	1960	3	24	0
53754	1960	3	25	0
53754	1960	3	26	0
53754	1960	3	27	0
53754	1960	3	28	0
53754	1960	3	29	0
53754	1960	3	30	0
53754	1960	3	31	0
53806	1960	3	1	0
53806	1960	3	2	0
53806	1960	3	3	0
53806	1960	3	4	0
53806	1960	3	5	0
53806	1960	3	6	0
53806	1960	3	7	0
53806	1960	3	8	0
53806	1960	3	9	0
53806	1960	3	10	0
53806	1960	3	11	0
53806	1960	3	12	0
53806	1960	3	13	0
53806	1960	3	14	0
53806	1960	3	15	0
53806	1960	3	16	0
53806	1960	3	17	0
53806	1960	3	18	0
53806	1960	3	19	0
53806	1960	3	20	0
53806	1960	3	21	0
53806	1960	3	22	0
53806	1960	3	23	9
53806	1960	3	24	0
53806	1960	3	25	0
53806	1960	3	26	0
53806	1960	3	27	0
53806	1960	3	28	0
53806	1960	3	29	0
53806	1960	3	30	0
53806	1960	3	31	0
53810	1960	3	1	0
53810	1960	3	2	0
53810	1960	3	3	0
53810	1960	3	4	0
53810	1960	3	5	0
53810	1960	3	6	0
53810	1960	3	7	0
53810	1960	3	8	0
53810	1960	3	9	0
53810	1960	3	10	0
53810	1960	3	11	0
53810	1960	3	12	0
53810	1960	3	13	0
53810	1960	3	14	0
53810	1960	3	15	0
53810	1960	3	16	0
53810	1960	3	17	0
53810	1960	3	18	7
53810	1960	3	19	0
53810	1960	3	20	0
53810	1960	3	21	0
53810	1960	3	22	0
53810	1960	3	23	4
53810	1960	3	24	0
53810	1960	3	25	0
53810	1960	3	26	0
53810	1960	3	27	0
53810	1960	3	28	0
53810	1960	3	29	0
53810	1960	3	30	0
53810	1960	3	31	0
53817	1960	3	1	0
53817	1960	3	2	0
53817	1960	3	3	0
53817	1960	3	4	0
53817	1960	3	5	0
53817	1960	3	6	0
53817	1960	3	7	0
53817	1960	3	8	0
53817	1960	3	9	0
53817	1960	3	10	0
53817	1960	3	11	0
53817	1960	3	12	0
53817	1960	3	13	0
53817	1960	3	14	0
53817	1960	3	15	0
53817	1960	3	16	0
53817	1960	3	17	0
53817	1960	3	18	0
53817	1960	3	19	0
53817	1960	3	20	0
53817	1960	3	21	0
53817	1960	3	22	0
53817	1960	3	23	15
53817	1960	3	24	0
53817	1960	3	25	0
53817	1960	3	26	0
53817	1960	3	27	0
53817	1960	3	28	0
53817	1960	3	29	0
53817	1960	3	30	0
53817	1960	3	31	0
53821	1960	3	1	0
53821	1960	3	2	0
53821	1960	3	3	0
53821	1960	3	4	0
53821	1960	3	5	0
53821	1960	3	6	0
53821	1960	3	7	0
53821	1960	3	8	0
53821	1960	3	9	0
53821	1960	3	10	0
53821	1960	3	11	0
53821	1960	3	12	0
53821	1960	3	13	0
53821	1960	3	14	0
53821	1960	3	15	0
53821	1960	3	16	0
53821	1960	3	17	2
53821	1960	3	18	0
53821	1960	3	19	0
53821	1960	3	20	0
53821	1960	3	21	0
53821	1960	3	22	0
53821	1960	3	23	61
53821	1960	3	24	0
53821	1960	3	25	0
53821	1960	3	26	0
53821	1960	3	27	0
53821	1960	3	28	0
53821	1960	3	29	0
53821	1960	3	30	0
53821	1960	3	31	0
53903	1960	3	1	0
53903	1960	3	2	0
53903	1960	3	3	0
53903	1960	3	4	0
53903	1960	3	5	0
53903	1960	3	6	0
53903	1960	3	7	0
53903	1960	3	8	0
53903	1960	3	9	0
53903	1960	3	10	0
53903	1960	3	11	0
53903	1960	3	12	0
53903	1960	3	13	0
53903	1960	3	14	0
53903	1960	3	15	0
53903	1960	3	16	0
53903	1960	3	17	0
53903	1960	3	18	0
53903	1960	3	19	0
53903	1960	3	20	0
53903	1960	3	21	0
53903	1960	3	22	0
53903	1960	3	23	2
53903	1960	3	24	0
53903	1960	3	25	0
53903	1960	3	26	0
53903	1960	3	27	0
53903	1960	3	28	0
53903	1960	3	29	0
53903	1960	3	30	0
53903	1960	3	31	0
52895	1960	4	1	0
52895	1960	4	2	0
52895	1960	4	3	0
52895	1960	4	4	0
52895	1960	4	5	0
52895	1960	4	6	0
52895	1960	4	7	0
52895	1960	4	8	14
52895	1960	4	9	0
52895	1960	4	10	33
52895	1960	4	11	147
52895	1960	4	12	14
52895	1960	4	13	1
52895	1960	4	14	0
52895	1960	4	15	0
52895	1960	4	16	0
52895	1960	4	17	0
52895	1960	4	18	0
52895	1960	4	19	0
52895	1960	4	20	0
52895	1960	4	21	0
52895	1960	4	22	0
52895	1960	4	23	0
52895	1960	4	24	0
52895	1960	4	25	103
52895	1960	4	26	134
52895	1960	4	27	0
52895	1960	4	28	0
52895	1960	4	29	0
52895	1960	4	30	0
52983	1960	4	1	0
52983	1960	4	2	0
52983	1960	4	3	0
52983	1960	4	4	0
52983	1960	4	5	0
52983	1960	4	6	0
52983	1960	4	7	0
52983	1960	4	8	0
52983	1960	4	9	0
52983	1960	4	10	26
52983	1960	4	11	0
52983	1960	4	12	0
52983	1960	4	13	0
52983	1960	4	14	0
52983	1960	4	15	0
52983	1960	4	16	0
52983	1960	4	17	0
52983	1960	4	18	10
52983	1960	4	19	0
52983	1960	4	20	0
52983	1960	4	21	0
52983	1960	4	22	0
52983	1960	4	23	0
52983	1960	4	24	0
52983	1960	4	25	258
52983	1960	4	26	198
52983	1960	4	27	0
52983	1960	4	28	0
52983	1960	4	29	0
52983	1960	4	30	0
53478	1960	4	1	0
53478	1960	4	2	0
53478	1960	4	3	0
53478	1960	4	4	0
53478	1960	4	5	0
53478	1960	4	6	0
53478	1960	4	7	0
53478	1960	4	8	0
53478	1960	4	9	6
53478	1960	4	10	0
53478	1960	4	11	0
53478	1960	4	12	6
53478	1960	4	13	0
53478	1960	4	14	0
53478	1960	4	15	0
53478	1960	4	16	0
53478	1960	4	17	0
53478	1960	4	18	0
53478	1960	4	19	0
53478	1960	4	20	0
53478	1960	4	21	0
53478	1960	4	22	0
53478	1960	4	23	0
53478	1960	4	24	0
53478	1960	4	25	0
53478	1960	4	26	0
53478	1960	4	27	0
53478	1960	4	28	0
53478	1960	4	29	0
53478	1960	4	30	0
53487	1960	4	1	0
53487	1960	4	2	0
53487	1960	4	3	0
53487	1960	4	4	0
53487	1960	4	5	0
53487	1960	4	6	0
53487	1960	4	7	0
53487	1960	4	8	0
53487	1960	4	9	3
53487	1960	4	10	0
53487	1960	4	11	0
53487	1960	4	12	4
53487	1960	4	13	2
53487	1960	4	14	0
53487	1960	4	15	0
53487	1960	4	16	0
53487	1960	4	17	0
53487	1960	4	18	0
53487	1960	4	19	0
53487	1960	4	20	0
53487	1960	4	21	0
53487	1960	4	22	0
53487	1960	4	23	0
53487	1960	4	24	0
53487	1960	4	25	0
53487	1960	4	26	20
53487	1960	4	27	0
53487	1960	4	28	0
53487	1960	4	29	0
53487	1960	4	30	0
53564	1960	4	1	0
53564	1960	4	2	0
53564	1960	4	3	0
53564	1960	4	4	0
53564	1960	4	5	0
53564	1960	4	6	0
53564	1960	4	7	0
53564	1960	4	8	0
53564	1960	4	9	0
53564	1960	4	10	0
53564	1960	4	11	0
53564	1960	4	12	5
53564	1960	4	13	0
53564	1960	4	14	0
53564	1960	4	15	0
53564	1960	4	16	0
53564	1960	4	17	0
53564	1960	4	18	0
53564	1960	4	19	0
53564	1960	4	20	0
53564	1960	4	21	0
53564	1960	4	22	0
53564	1960	4	23	0
53564	1960	4	24	0
53564	1960	4	25	0
53564	1960	4	26	74
53564	1960	4	27	16
53564	1960	4	28	0
53564	1960	4	29	0
53564	1960	4	30	0
53663	1960	4	1	0
53663	1960	4	2	0
53663	1960	4	3	0
53663	1960	4	4	0
53663	1960	4	5	0
53663	1960	4	6	0
53663	1960	4	7	0
53663	1960	4	8	0
53663	1960	4	9	3
53663	1960	4	10	0
53663	1960	4	11	0
53663	1960	4	12	0
53663	1960	4	13	0
53663	1960	4	14	0
53663	1960	4	15	0
53663	1960	4	16	0
53663	1960	4	17	0
53663	1960	4	18	0
53663	1960	4	19	0
53663	1960	4	20	0
53663	1960	4	21	0
53663	1960	4	22	0
53663	1960	4	23	0
53663	1960	4	24	0
53663	1960	4	25	0
53663	1960	4	26	0
53663	1960	4	27	0
53663	1960	4	28	0
53663	1960	4	29	0
53663	1960	4	30	0
53664	1960	4	1	0
53664	1960	4	2	0
53664	1960	4	3	0
53664	1960	4	4	0
53664	1960	4	5	0
53664	1960	4	6	0
53664	1960	4	7	0
53664	1960	4	8	0
53664	1960	4	9	22
53664	1960	4	10	0
53664	1960	4	11	0
53664	1960	4	12	53
53664	1960	4	13	6
53664	1960	4	14	0
53664	1960	4	15	0
53664	1960	4	16	0
53664	1960	4	17	0
53664	1960	4	18	0
53664	1960	4	19	0
53664	1960	4	20	0
53664	1960	4	21	0
53664	1960	4	22	0
53664	1960	4	23	0
53664	1960	4	24	0
53664	1960	4	25	0
53664	1960	4	26	58
53664	1960	4	27	76
53664	1960	4	28	0
53664	1960	4	29	0
53664	1960	4	30	0
53738	1960	4	1	0
53738	1960	4	2	0
53738	1960	4	3	0
53738	1960	4	4	0
53738	1960	4	5	0
53738	1960	4	6	26
53738	1960	4	7	0
53738	1960	4	8	0
53738	1960	4	9	0
53738	1960	4	10	37
53738	1960	4	11	0
53738	1960	4	12	42
53738	1960	4	13	0
53738	1960	4	14	0
53738	1960	4	15	0
53738	1960	4	16	0
53738	1960	4	17	0
53738	1960	4	18	0
53738	1960	4	19	0
53738	1960	4	20	0
53738	1960	4	21	0
53738	1960	4	22	0
53738	1960	4	23	0
53738	1960	4	24	0
53738	1960	4	25	0
53738	1960	4	26	251
53738	1960	4	27	3
53738	1960	4	28	0
53738	1960	4	29	0
53738	1960	4	30	0
53754	1960	4	1	0
53754	1960	4	2	0
53754	1960	4	3	0
53754	1960	4	4	0
53754	1960	4	5	0
53754	1960	4	6	51
53754	1960	4	7	3
53754	1960	4	8	11
53754	1960	4	9	9
53754	1960	4	10	0
53754	1960	4	11	0
53754	1960	4	12	0
53754	1960	4	13	0
53754	1960	4	14	0
53754	1960	4	15	0
53754	1960	4	16	0
53754	1960	4	17	0
53754	1960	4	18	0
53754	1960	4	19	0
53754	1960	4	20	0
53754	1960	4	21	0
53754	1960	4	22	0
53754	1960	4	23	0
53754	1960	4	24	0
53754	1960	4	25	0
53754	1960	4	26	86
53754	1960	4	27	56
53754	1960	4	28	3
53754	1960	4	29	0
53754	1960	4	30	0
53806	1960	4	1	0
53806	1960	4	2	0
53806	1960	4	3	0
53806	1960	4	4	0
53806	1960	4	5	0
53806	1960	4	6	9
53806	1960	4	7	0
53806	1960	4	8	1
53806	1960	4	9	0
53806	1960	4	10	92
53806	1960	4	11	0
53806	1960	4	12	0
53806	1960	4	13	0
53806	1960	4	14	0
53806	1960	4	15	0
53806	1960	4	16	0
53806	1960	4	17	0
53806	1960	4	18	0
53806	1960	4	19	0
53806	1960	4	20	0
53806	1960	4	21	0
53806	1960	4	22	0
53806	1960	4	23	0
53806	1960	4	24	0
53806	1960	4	25	29
53806	1960	4	26	124
53806	1960	4	27	2
53806	1960	4	28	0
53806	1960	4	29	0
53806	1960	4	30	0
53810	1960	4	1	0
53810	1960	4	2	0
53810	1960	4	3	0
53810	1960	4	4	0
53810	1960	4	5	0
53810	1960	4	6	70
53810	1960	4	7	0
53810	1960	4	8	4
53810	1960	4	9	0
53810	1960	4	10	30
53810	1960	4	11	104
53810	1960	4	12	10
53810	1960	4	13	0
53810	1960	4	14	0
53810	1960	4	15	0
53810	1960	4	16	0
53810	1960	4	17	0
53810	1960	4	18	0
53810	1960	4	19	0
53810	1960	4	20	0
53810	1960	4	21	0
53810	1960	4	22	0
53810	1960	4	23	0
53810	1960	4	24	0
53810	1960	4	25	0
53810	1960	4	26	2
53810	1960	4	27	0
53810	1960	4	28	0
53810	1960	4	29	0
53810	1960	4	30	0
53817	1960	4	1	0
53817	1960	4	2	0
53817	1960	4	3	0
53817	1960	4	4	0
53817	1960	4	5	0
53817	1960	4	6	0
53817	1960	4	7	0
53817	1960	4	8	0
53817	1960	4	9	0
53817	1960	4	10	2
53817	1960	4	11	0
53817	1960	4	12	0
53817	1960	4	13	3
53817	1960	4	14	0
53817	1960	4	15	0
53817	1960	4	16	0
53817	1960	4	17	0
53817	1960	4	18	0
53817	1960	4	19	0
53817	1960	4	20	0
53817	1960	4	21	0
53817	1960	4	22	0
53817	1960	4	23	22
53817	1960	4	24	0
53817	1960	4	25	0
53817	1960	4	26	144
53817	1960	4	27	0
53817	1960	4	28	0
53817	1960	4	29	0
53817	1960	4	30	0
53821	1960	4	1	0
53821	1960	4	2	0
53821	1960	4	3	0
53821	1960	4	4	0
53821	1960	4	5	0
53821	1960	4	6	0
53821	1960	4	7	0
53821	1960	4	8	9
53821	1960	4	9	0
53821	1960	4	10	17
53821	1960	4	11	0
53821	1960	4	12	39
53821	1960	4	13	0
53821	1960	4	14	0
53821	1960	4	15	0
53821	1960	4	16	0
53821	1960	4	17	0
53821	1960	4	18	0
53821	1960	4	19	0
53821	1960	4	20	0
53821	1960	4	21	0
53821	1960	4	22	0
53821	1960	4	23	58
53821	1960	4	24	0
53821	1960	4	25	0
53821	1960	4	26	115
53821	1960	4	27	0
53821	1960	4	28	0
53821	1960	4	29	0
53821	1960	4	30	0
53903	1960	4	1	0
53903	1960	4	2	0
53903	1960	4	3	0
53903	1960	4	4	0
53903	1960	4	5	0
53903	1960	4	6	0
53903	1960	4	7	0
53903	1960	4	8	8
53903	1960	4	9	0
53903	1960	4	10	45
53903	1960	4	11	120
53903	1960	4	12	1
53903	1960	4	13	0
53903	1960	4	14	0
53903	1960	4	15	0
53903	1960	4	16	0
53903	1960	4	17	0
53903	1960	4	18	0
53903	1960	4	19	0
53903	1960	4	20	0
53903	1960	4	21	0
53903	1960	4	22	0
53903	1960	4	23	4
53903	1960	4	24	0
53903	1960	4	25	0
53903	1960	4	26	65
53903	1960	4	27	1
53903	1960	4	28	0
53903	1960	4	29	0
53903	1960	4	30	0
52895	1960	5	1	0
52895	1960	5	2	0
52895	1960	5	3	0
52895	1960	5	4	0
52895	1960	5	5	1
52895	1960	5	6	31
52895	1960	5	7	0
52895	1960	5	8	0
52895	1960	5	9	0
52895	1960	5	10	0
52895	1960	5	11	0
52895	1960	5	12	0
52895	1960	5	13	0
52895	1960	5	14	0
52895	1960	5	15	0
52895	1960	5	16	0
52895	1960	5	17	51
52895	1960	5	18	0
52895	1960	5	19	0
52895	1960	5	20	0
52895	1960	5	21	0
52895	1960	5	22	0
52895	1960	5	23	0
52895	1960	5	24	0
52895	1960	5	25	42
52895	1960	5	26	0
52895	1960	5	27	0
52895	1960	5	28	0
52895	1960	5	29	0
52895	1960	5	30	92
52895	1960	5	31	7
52983	1960	5	1	0
52983	1960	5	2	0
52983	1960	5	3	0
52983	1960	5	4	0
52983	1960	5	5	13
52983	1960	5	6	0
52983	1960	5	7	0
52983	1960	5	8	35
52983	1960	5	9	0
52983	1960	5	10	0
52983	1960	5	11	0
52983	1960	5	12	0
52983	1960	5	13	0
52983	1960	5	14	0
52983	1960	5	15	0
52983	1960	5	16	0
52983	1960	5	17	208
52983	1960	5	18	0
52983	1960	5	19	0
52983	1960	5	20	0
52983	1960	5	21	0
52983	1960	5	22	0
52983	1960	5	23	0
52983	1960	5	24	0
52983	1960	5	25	75
52983	1960	5	26	0
52983	1960	5	27	0
52983	1960	5	28	0
52983	1960	5	29	0
52983	1960	5	30	200
52983	1960	5	31	10
53478	1960	5	1	0
53478	1960	5	2	0
53478	1960	5	3	0
53478	1960	5	4	0
53478	1960	5	5	0
53478	1960	5	6	0
53478	1960	5	7	0
53478	1960	5	8	0
53478	1960	5	9	0
53478	1960	5	10	0
53478	1960	5	11	0
53478	1960	5	12	0
53478	1960	5	13	0
53478	1960	5	14	113
53478	1960	5	15	0
53478	1960	5	16	35
53478	1960	5	17	0
53478	1960	5	18	0
53478	1960	5	19	0
53478	1960	5	20	0
53478	1960	5	21	0
53478	1960	5	22	0
53478	1960	5	23	0
53478	1960	5	24	0
53478	1960	5	25	10
53478	1960	5	26	5
53478	1960	5	27	2
53478	1960	5	28	0
53478	1960	5	29	0
53478	1960	5	30	0
53478	1960	5	31	57
53487	1960	5	1	0
53487	1960	5	2	0
53487	1960	5	3	0
53487	1960	5	4	0
53487	1960	5	5	0
53487	1960	5	6	0
53487	1960	5	7	0
53487	1960	5	8	0
53487	1960	5	9	0
53487	1960	5	10	0
53487	1960	5	11	0
53487	1960	5	12	0
53487	1960	5	13	0
53487	1960	5	14	92
53487	1960	5	15	0
53487	1960	5	16	40
53487	1960	5	17	17
53487	1960	5	18	0
53487	1960	5	19	0
53487	1960	5	20	0
53487	1960	5	21	0
53487	1960	5	22	0
53487	1960	5	23	0
53487	1960	5	24	0
53487	1960	5	25	0
53487	1960	5	26	50
53487	1960	5	27	5
53487	1960	5	28	0
53487	1960	5	29	0
53487	1960	5	30	0
53487	1960	5	31	29
53564	1960	5	1	0
53564	1960	5	2	0
53564	1960	5	3	0
53564	1960	5	4	0
53564	1960	5	5	0
53564	1960	5	6	1
53564	1960	5	7	0
53564	1960	5	8	0
53564	1960	5	9	0
53564	1960	5	10	0
53564	1960	5	11	0
53564	1960	5	12	0
53564	1960	5	13	0
53564	1960	5	14	70
53564	1960	5	15	0
53564	1960	5	16	78
53564	1960	5	17	0
53564	1960	5	18	0
53564	1960	5	19	0
53564	1960	5	20	0
53564	1960	5	21	0
53564	1960	5	22	0
53564	1960	5	23	0
53564	1960	5	24	0
53564	1960	5	25	1
53564	1960	5	26	12
53564	1960	5	27	0
53564	1960	5	28	0
53564	1960	5	29	0
53564	1960	5	30	0
53564	1960	5	31	99
53663	1960	5	1	0
53663	1960	5	2	0
53663	1960	5	3	0
53663	1960	5	4	0
53663	1960	5	5	0
53663	1960	5	6	18
53663	1960	5	7	0
53663	1960	5	8	6
53663	1960	5	9	2
53663	1960	5	10	2
53663	1960	5	11	0
53663	1960	5	12	0
53663	1960	5	13	0
53663	1960	5	14	143
53663	1960	5	15	0
53663	1960	5	16	22
53663	1960	5	17	16
53663	1960	5	18	0
53663	1960	5	19	0
53663	1960	5	20	0
53663	1960	5	21	0
53663	1960	5	22	0
53663	1960	5	23	0
53663	1960	5	24	0
53663	1960	5	25	0
53663	1960	5	26	2
53663	1960	5	27	33
53663	1960	5	28	0
53663	1960	5	29	0
53663	1960	5	30	0
53663	1960	5	31	69
53664	1960	5	1	0
53664	1960	5	2	0
53664	1960	5	3	0
53664	1960	5	4	4
53664	1960	5	5	11
53664	1960	5	6	47
53664	1960	5	7	0
53664	1960	5	8	0
53664	1960	5	9	8
53664	1960	5	10	0
53664	1960	5	11	0
53664	1960	5	12	0
53664	1960	5	13	0
53664	1960	5	14	40
53664	1960	5	15	0
53664	1960	5	16	0
53664	1960	5	17	26
53664	1960	5	18	0
53664	1960	5	19	0
53664	1960	5	20	0
53664	1960	5	21	0
53664	1960	5	22	0
53664	1960	5	23	0
53664	1960	5	24	0
53664	1960	5	25	0
53664	1960	5	26	0
53664	1960	5	27	2
53664	1960	5	28	0
53664	1960	5	29	0
53664	1960	5	30	0
53664	1960	5	31	142
53738	1960	5	1	0
53738	1960	5	2	0
53738	1960	5	3	0
53738	1960	5	4	0
53738	1960	5	5	343
53738	1960	5	6	0
53738	1960	5	7	0
53738	1960	5	8	0
53738	1960	5	9	0
53738	1960	5	10	0
53738	1960	5	11	0
53738	1960	5	12	0
53738	1960	5	13	0
53738	1960	5	14	19
53738	1960	5	15	0
53738	1960	5	16	0
53738	1960	5	17	13
53738	1960	5	18	0
53738	1960	5	19	0
53738	1960	5	20	0
53738	1960	5	21	0
53738	1960	5	22	0
53738	1960	5	23	0
53738	1960	5	24	0
53738	1960	5	25	106
53738	1960	5	26	0
53738	1960	5	27	0
53738	1960	5	28	0
53738	1960	5	29	1
53738	1960	5	30	0
53738	1960	5	31	13
53754	1960	5	1	0
53754	1960	5	2	0
53754	1960	5	3	0
53754	1960	5	4	0
53754	1960	5	5	232
53754	1960	5	6	0
53754	1960	5	7	4
53754	1960	5	8	0
53754	1960	5	9	0
53754	1960	5	10	0
53754	1960	5	11	0
53754	1960	5	12	0
53754	1960	5	13	0
53754	1960	5	14	41
53754	1960	5	15	0
53754	1960	5	16	0
53754	1960	5	17	0
53754	1960	5	18	0
53754	1960	5	19	0
53754	1960	5	20	0
53754	1960	5	21	0
53754	1960	5	22	0
53754	1960	5	23	0
53754	1960	5	24	0
53754	1960	5	25	15
53754	1960	5	26	11
53754	1960	5	27	0
53754	1960	5	28	0
53754	1960	5	29	0
53754	1960	5	30	0
53754	1960	5	31	30
53806	1960	5	1	0
53806	1960	5	2	0
53806	1960	5	3	0
53806	1960	5	4	0
53806	1960	5	5	73
53806	1960	5	6	0
53806	1960	5	7	0
53806	1960	5	8	3
53806	1960	5	9	0
53806	1960	5	10	0
53806	1960	5	11	0
53806	1960	5	12	0
53806	1960	5	13	0
53806	1960	5	14	2
53806	1960	5	15	0
53806	1960	5	16	0
53806	1960	5	17	65
53806	1960	5	18	0
53806	1960	5	19	0
53806	1960	5	20	0
53806	1960	5	21	0
53806	1960	5	22	0
53806	1960	5	23	0
53806	1960	5	24	0
53806	1960	5	25	131
53806	1960	5	26	0
[truncated: 8,235 more rows]

## Sheet: 1962-1963
Station No.	Year	Month	Day	Precipitation(0.1 mm)
52895	1962	1	1	0
52895	1962	1	2	0
52895	1962	1	3	0
52895	1962	1	4	0
52895	1962	1	5	0
52895	1962	1	6	0
52895	1962	1	7	0
52895	1962	1	8	0
52895	1962	1	9	0
52895	1962	1	10	0
52895	1962	1	11	0
52895	1962	1	12	0
52895	1962	1	13	0
52895	1962	1	14	0
52895	1962	1	15	0
52895	1962	1	16	0
52895	1962	1	17	0
52895	1962	1	18	0
52895	1962	1	19	0
52895	1962	1	20	0
52895	1962	1	21	0
52895	1962	1	22	0
52895	1962	1	23	0
52895	1962	1	24	0
52895	1962	1	25	0
52895	1962	1	26	0
52895	1962	1	27	0
52895	1962	1	28	0
52895	1962	1	29	0
52895	1962	1	30	0
52895	1962	1	31	0
52983	1962	1	1	0
52983	1962	1	2	0
52983	1962	1	3	0
52983	1962	1	4	0
52983	1962	1	5	0
52983	1962	1	6	0
52983	1962	1	7	0
52983	1962	1	8	0
52983	1962	1	9	0
52983	1962	1	10	0
52983	1962	1	11	0
52983	1962	1	12	0
52983	1962	1	13	0
52983	1962	1	14	0
52983	1962	1	15	0
52983	1962	1	16	0
52983	1962	1	17	0
52983	1962	1	18	0
52983	1962	1	19	0
52983	1962	1	20	0
52983	1962	1	21	0
52983	1962	1	22	0
52983	1962	1	23	0
52983	1962	1	24	0
52983	1962	1	25	0
52983	1962	1	26	0
52983	1962	1	27	0
52983	1962	1	28	0
52983	1962	1	29	0
52983	1962	1	30	0
52983	1962	1	31	0
53478	1962	1	1	0
53478	1962	1	2	0
53478	1962	1	3	0
53478	1962	1	4	0
53478	1962	1	5	0
53478	1962	1	6	0
53478	1962	1	7	0
53478	1962	1	8	0
53478	1962	1	9	0
53478	1962	1	10	0
53478	1962	1	11	0
53478	1962	1	12	0
53478	1962	1	13	0
53478	1962	1	14	0
53478	1962	1	15	0
53478	1962	1	16	0
53478	1962	1	17	0
53478	1962	1	18	0
53478	1962	1	19	0
53478	1962	1	20	0
53478	1962	1	21	0
53478	1962	1	22	0
53478	1962	1	23	0
53478	1962	1	24	0
53478	1962	1	25	0
53478	1962	1	26	0
53478	1962	1	27	0
53478	1962	1	28	0
53478	1962	1	29	0
53478	1962	1	30	0
53478	1962	1	31	0
53487	1962	1	1	0
53487	1962	1	2	0
53487	1962	1	3	0
53487	1962	1	4	0
53487	1962	1	5	0
53487	1962	1	6	0
53487	1962	1	7	0
53487	1962	1	8	0
53487	1962	1	9	0
53487	1962	1	10	0
53487	1962	1	11	0
53487	1962	1	12	0
53487	1962	1	13	0
53487	1962	1	14	0
53487	1962	1	15	0
53487	1962	1	16	0
53487	1962	1	17	0
53487	1962	1	18	0
53487	1962	1	19	0
53487	1962	1	20	0
53487	1962	1	21	0
53487	1962	1	22	0
53487	1962	1	23	0
53487	1962	1	24	0
53487	1962	1	25	0
53487	1962	1	26	0
53487	1962	1	27	0
53487	1962	1	28	0
53487	1962	1	29	0
53487	1962	1	30	0
53487	1962	1	31	0
53564	1962	1	1	0
53564	1962	1	2	0
53564	1962	1	3	0
53564	1962	1	4	0
53564	1962	1	5	0
53564	1962	1	6	0
53564	1962	1	7	0
53564	1962	1	8	0
53564	1962	1	9	0
53564	1962	1	10	0
53564	1962	1	11	0
53564	1962	1	12	0
53564	1962	1	13	0
53564	1962	1	14	0
53564	1962	1	15	0
53564	1962	1	16	0
53564	1962	1	17	0
53564	1962	1	18	0
53564	1962	1	19	0
53564	1962	1	20	0
53564	1962	1	21	0
53564	1962	1	22	0
53564	1962	1	23	0
53564	1962	1	24	0
53564	1962	1	25	0
53564	1962	1	26	0
53564	1962	1	27	0
53564	1962	1	28	0
53564	1962	1	29	0
53564	1962	1	30	0
53564	1962	1	31	0
53663	1962	1	1	0
53663	1962	1	2	0
53663	1962	1	3	0
53663	1962	1	4	0
53663	1962	1	5	0
53663	1962	1	6	0
53663	1962	1	7	0
53663	1962	1	8	0
53663	1962	1	9	0
53663	1962	1	10	0
53663	1962	1	11	0
53663	1962	1	12	0
53663	1962	1	13	0
53663	1962	1	14	0
53663	1962	1	15	0
53663	1962	1	16	0
53663	1962	1	17	0
53663	1962	1	18	0
53663	1962	1	19	0
53663	1962	1	20	0
53663	1962	1	21	0
53663	1962	1	22	0
53663	1962	1	23	0
53663	1962	1	24	0
53663	1962	1	25	0
53663	1962	1	26	0
53663	1962	1	27	0
53663	1962	1	28	0
53663	1962	1	29	0
53663	1962	1	30	0
53663	1962	1	31	0
53664	1962	1	1	0
53664	1962	1	2	0
53664	1962	1	3	0
53664	1962	1	4	0
53664	1962	1	5	0
53664	1962	1	6	0
53664	1962	1	7	0
53664	1962	1	8	0
53664	1962	1	9	0
53664	1962	1	10	0
53664	1962	1	11	0
53664	1962	1	12	0
53664	1962	1	13	0
53664	1962	1	14	0
53664	1962	1	15	0
53664	1962	1	16	0
53664	1962	1	17	0
53664	1962	1	18	0
53664	1962	1	19	0
53664	1962	1	20	0
53664	1962	1	21	0
53664	1962	1	22	0
53664	1962	1	23	0
53664	1962	1	24	0
53664	1962	1	25	0
53664	1962	1	26	0
53664	1962	1	27	0
53664	1962	1	28	0
53664	1962	1	29	0
53664	1962	1	30	0
53664	1962	1	31	0
53738	1962	1	1	0
53738	1962	1	2	0
53738	1962	1	3	0
53738	1962	1	4	0
53738	1962	1	5	0
53738	1962	1	6	0
53738	1962	1	7	0
53738	1962	1	8	0
53738	1962	1	9	0
53738	1962	1	10	0
53738	1962	1	11	0
53738	1962	1	12	0
53738	1962	1	13	0
53738	1962	1	14	0
53738	1962	1	15	0
53738	1962	1	16	0
53738	1962	1	17	0
53738	1962	1	18	0
53738	1962	1	19	0
53738	1962	1	20	0
53738	1962	1	21	0
53738	1962	1	22	0
53738	1962	1	23	0
53738	1962	1	24	0
53738	1962	1	25	0
53738	1962	1	26	0
53738	1962	1	27	0
53738	1962	1	28	0
53738	1962	1	29	0
53738	1962	1	30	0
53738	1962	1	31	0
53754	1962	1	1	0
53754	1962	1	2	0
53754	1962	1	3	0
53754	1962	1	4	0
53754	1962	1	5	0
53754	1962	1	6	0
53754	1962	1	7	0
53754	1962	1	8	0
53754	1962	1	9	0
53754	1962	1	10	0
53754	1962	1	11	0
53754	1962	1	12	0
53754	1962	1	13	0
53754	1962	1	14	0
53754	1962	1	15	0
53754	1962	1	16	0
53754	1962	1	17	0
53754	1962	1	18	0
53754	1962	1	19	0
53754	1962	1	20	0
53754	1962	1	21	0
53754	1962	1	22	0
53754	1962	1	23	0
53754	1962	1	24	0
53754	1962	1	25	0
53754	1962	1	26	0
53754	1962	1	27	0
53754	1962	1	28	0
53754	1962	1	29	0
53754	1962	1	30	0
53754	1962	1	31	0
53806	1962	1	1	0
53806	1962	1	2	0
53806	1962	1	3	0
53806	1962	1	4	0
53806	1962	1	5	0
53806	1962	1	6	0
53806	1962	1	7	0
53806	1962	1	8	0
53806	1962	1	9	0
53806	1962	1	10	0
53806	1962	1	11	0
53806	1962	1	12	0
53806	1962	1	13	0
53806	1962	1	14	0
53806	1962	1	15	0
53806	1962	1	16	0
53806	1962	1	17	0
53806	1962	1	18	0
53806	1962	1	19	0
53806	1962	1	20	0
53806	1962	1	21	0
53806	1962	1	22	0
53806	1962	1	23	0
53806	1962	1	24	0
53806	1962	1	25	0
53806	1962	1	26	0
53806	1962	1	27	0
53806	1962	1	28	0
53806	1962	1	29	0
53806	1962	1	30	0
53806	1962	1	31	0
53810	1962	1	1	0
53810	1962	1	2	0
53810	1962	1	3	0
53810	1962	1	4	0
53810	1962	1	5	0
53810	1962	1	6	0
53810	1962	1	7	0
53810	1962	1	8	0
53810	1962	1	9	0
53810	1962	1	10	0
53810	1962	1	11	0
53810	1962	1	12	0
53810	1962	1	13	0
53810	1962	1	14	0
53810	1962	1	15	0
53810	1962	1	16	0
53810	1962	1	17	0
53810	1962	1	18	0
53810	1962	1	19	0
53810	1962	1	20	0
53810	1962	1	21	0
53810	1962	1	22	0
53810	1962	1	23	0
53810	1962	1	24	0
53810	1962	1	25	0
53810	1962	1	26	0
53810	1962	1	27	0
53810	1962	1	28	0
53810	1962	1	29	0
53810	1962	1	30	0
53810	1962	1	31	0
53817	1962	1	1	0
53817	1962	1	2	0
53817	1962	1	3	0
53817	1962	1	4	0
53817	1962	1	5	0
53817	1962	1	6	0
53817	1962	1	7	0
53817	1962	1	8	0
53817	1962	1	9	0
53817	1962	1	10	0
53817	1962	1	11	0
53817	1962	1	12	0
53817	1962	1	13	3
53817	1962	1	14	0
53817	1962	1	15	0
53817	1962	1	16	0
53817	1962	1	17	0
53817	1962	1	18	0
53817	1962	1	19	0
53817	1962	1	20	0
53817	1962	1	21	0
53817	1962	1	22	0
53817	1962	1	23	0
53817	1962	1	24	0
53817	1962	1	25	0
53817	1962	1	26	0
53817	1962	1	27	0
53817	1962	1	28	0
53817	1962	1	29	0
53817	1962	1	30	0
53817	1962	1	31	0
53821	1962	1	1	0
53821	1962	1	2	0
53821	1962	1	3	0
53821	1962	1	4	0
53821	1962	1	5	0
53821	1962	1	6	0
53821	1962	1	7	0
53821	1962	1	8	0
53821	1962	1	9	0
53821	1962	1	10	0
53821	1962	1	11	0
53821	1962	1	12	0
53821	1962	1	13	0
53821	1962	1	14	0
53821	1962	1	15	0
53821	1962	1	16	0
53821	1962	1	17	0
53821	1962	1	18	0
53821	1962	1	19	0
53821	1962	1	20	0
53821	1962	1	21	0
53821	1962	1	22	0
53821	1962	1	23	0
53821	1962	1	24	0
53821	1962	1	25	0
53821	1962	1	26	0
53821	1962	1	27	0
53821	1962	1	28	0
53821	1962	1	29	0
53821	1962	1	30	0
53821	1962	1	31	0
53903	1962	1	1	0
53903	1962	1	2	0
53903	1962	1	3	0
53903	1962	1	4	0
53903	1962	1	5	0
53903	1962	1	6	0
53903	1962	1	7	0
53903	1962	1	8	0
53903	1962	1	9	0
53903	1962	1	10	0
53903	1962	1	11	0
53903	1962	1	12	0
53903	1962	1	13	0
53903	1962	1	14	0
53903	1962	1	15	0
53903	1962	1	16	0
53903	1962	1	17	0
53903	1962	1	18	0
53903	1962	1	19	0
53903	1962	1	20	0
53903	1962	1	21	0
53903	1962	1	22	0
53903	1962	1	23	0
53903	1962	1	24	0
53903	1962	1	25	0
53903	1962	1	26	0
53903	1962	1	27	0
53903	1962	1	28	0
53903	1962	1	29	0
53903	1962	1	30	0
53903	1962	1	31	0
52895	1962	2	1	0
52895	1962	2	2	0
52895	1962	2	3	0
52895	1962	2	4	0
52895	1962	2	5	0
52895	1962	2	6	0
52895	1962	2	7	0
52895	1962	2	8	0
52895	1962	2	9	0
52895	1962	2	10	0
52895	1962	2	11	0
52895	1962	2	12	0
52895	1962	2	13	0
52895	1962	2	14	0
52895	1962	2	15	0
52895	1962	2	16	0
52895	1962	2	17	0
52895	1962	2	18	0
52895	1962	2	19	0
52895	1962	2	20	0
52895	1962	2	21	0
52895	1962	2	22	0
52895	1962	2	23	0
52895	1962	2	24	0
52895	1962	2	25	0
52895	1962	2	26	0
52895	1962	2	27	0
52895	1962	2	28	0
52983	1962	2	1	0
52983	1962	2	2	0
52983	1962	2	3	0
52983	1962	2	4	0
52983	1962	2	5	0
52983	1962	2	6	0
52983	1962	2	7	0
52983	1962	2	8	0
52983	1962	2	9	0
52983	1962	2	10	0
52983	1962	2	11	0
52983	1962	2	12	0
52983	1962	2	13	0
52983	1962	2	14	0
52983	1962	2	15	0
52983	1962	2	16	0
52983	1962	2	17	0
52983	1962	2	18	0
52983	1962	2	19	0
52983	1962	2	20	0
52983	1962	2	21	0
52983	1962	2	22	0
52983	1962	2	23	0
52983	1962	2	24	0
52983	1962	2	25	0
52983	1962	2	26	0
52983	1962	2	27	0
52983	1962	2	28	0
53478	1962	2	1	0
53478	1962	2	2	0
53478	1962	2	3	0
53478	1962	2	4	0
53478	1962	2	5	0
53478	1962	2	6	0
53478	1962	2	7	0
53478	1962	2	8	0
53478	1962	2	9	0
53478	1962	2	10	0
53478	1962	2	11	0
53478	1962	2	12	0
53478	1962	2	13	0
53478	1962	2	14	0
53478	1962	2	15	0
53478	1962	2	16	0
53478	1962	2	17	0
53478	1962	2	18	0
53478	1962	2	19	0
53478	1962	2	20	0
53478	1962	2	21	0
53478	1962	2	22	0
53478	1962	2	23	0
53478	1962	2	24	0
53478	1962	2	25	0
53478	1962	2	26	0
53478	1962	2	27	0
53478	1962	2	28	0
53487	1962	2	1	0
53487	1962	2	2	0
53487	1962	2	3	0
53487	1962	2	4	0
53487	1962	2	5	0
53487	1962	2	6	0
53487	1962	2	7	0
53487	1962	2	8	0
53487	1962	2	9	0
53487	1962	2	10	0
53487	1962	2	11	0
53487	1962	2	12	0
53487	1962	2	13	0
53487	1962	2	14	0
53487	1962	2	15	0
53487	1962	2	16	0
53487	1962	2	17	0
53487	1962	2	18	0
53487	1962	2	19	0
53487	1962	2	20	0
53487	1962	2	21	0
53487	1962	2	22	0
53487	1962	2	23	0
53487	1962	2	24	0
53487	1962	2	25	0
53487	1962	2	26	0
53487	1962	2	27	0
53487	1962	2	28	0
53564	1962	2	1	0
53564	1962	2	2	0
53564	1962	2	3	0
53564	1962	2	4	0
53564	1962	2	5	0
53564	1962	2	6	0
53564	1962	2	7	0
53564	1962	2	8	0
53564	1962	2	9	0
53564	1962	2	10	0
53564	1962	2	11	0
53564	1962	2	12	0
53564	1962	2	13	0
53564	1962	2	14	0
53564	1962	2	15	0
53564	1962	2	16	0
53564	1962	2	17	0
53564	1962	2	18	0
53564	1962	2	19	0
53564	1962	2	20	0
53564	1962	2	21	0
53564	1962	2	22	0
53564	1962	2	23	0
53564	1962	2	24	0
53564	1962	2	25	0
53564	1962	2	26	0
53564	1962	2	27	0
53564	1962	2	28	0
53663	1962	2	1	0
53663	1962	2	2	0
53663	1962	2	3	0
53663	1962	2	4	0
53663	1962	2	5	0
53663	1962	2	6	0
53663	1962	2	7	0
53663	1962	2	8	0
53663	1962	2	9	0
53663	1962	2	10	0
53663	1962	2	11	0
53663	1962	2	12	0
53663	1962	2	13	0
53663	1962	2	14	0
53663	1962	2	15	0
53663	1962	2	16	0
53663	1962	2	17	0
53663	1962	2	18	0
53663	1962	2	19	0
53663	1962	2	20	0
53663	1962	2	21	0
53663	1962	2	22	0
53663	1962	2	23	0
53663	1962	2	24	0
53663	1962	2	25	0
53663	1962	2	26	0
53663	1962	2	27	0
53663	1962	2	28	0
53664	1962	2	1	0
53664	1962	2	2	0
53664	1962	2	3	0
53664	1962	2	4	0
53664	1962	2	5	0
53664	1962	2	6	0
53664	1962	2	7	0
53664	1962	2	8	0
53664	1962	2	9	0
53664	1962	2	10	0
53664	1962	2	11	0
53664	1962	2	12	0
53664	1962	2	13	0
53664	1962	2	14	0
53664	1962	2	15	0
53664	1962	2	16	0
53664	1962	2	17	0
53664	1962	2	18	0
53664	1962	2	19	0
53664	1962	2	20	0
53664	1962	2	21	0
53664	1962	2	22	0
53664	1962	2	23	0
53664	1962	2	24	0
53664	1962	2	25	0
53664	1962	2	26	0
53664	1962	2	27	0
53664	1962	2	28	0
53738	1962	2	1	0
53738	1962	2	2	0
53738	1962	2	3	0
53738	1962	2	4	0
53738	1962	2	5	0
53738	1962	2	6	0
53738	1962	2	7	0
53738	1962	2	8	0
53738	1962	2	9	9
53738	1962	2	10	0
53738	1962	2	11	0
53738	1962	2	12	0
53738	1962	2	13	0
53738	1962	2	14	0
53738	1962	2	15	0
53738	1962	2	16	0
53738	1962	2	17	0
53738	1962	2	18	0
53738	1962	2	19	0
53738	1962	2	20	0
53738	1962	2	21	0
53738	1962	2	22	0
53738	1962	2	23	0
53738	1962	2	24	0
53738	1962	2	25	0
53738	1962	2	26	0
53738	1962	2	27	0
53738	1962	2	28	0
53754	1962	2	1	0
53754	1962	2	2	0
53754	1962	2	3	0
53754	1962	2	4	0
53754	1962	2	5	0
53754	1962	2	6	0
53754	1962	2	7	0
53754	1962	2	8	0
53754	1962	2	9	68
53754	1962	2	10	0
53754	1962	2	11	0
53754	1962	2	12	0
53754	1962	2	13	0
53754	1962	2	14	0
53754	1962	2	15	0
53754	1962	2	16	0
53754	1962	2	17	0
53754	1962	2	18	0
53754	1962	2	19	0
53754	1962	2	20	0
53754	1962	2	21	0
53754	1962	2	22	0
53754	1962	2	23	0
53754	1962	2	24	0
53754	1962	2	25	0
53754	1962	2	26	0
53754	1962	2	27	0
53754	1962	2	28	0
53806	1962	2	1	0
53806	1962	2	2	0
53806	1962	2	3	0
53806	1962	2	4	0
53806	1962	2	5	0
53806	1962	2	6	0
53806	1962	2	7	0
53806	1962	2	8	0
53806	1962	2	9	0
53806	1962	2	10	0
53806	1962	2	11	0
53806	1962	2	12	0
53806	1962	2	13	0
53806	1962	2	14	0
53806	1962	2	15	0
53806	1962	2	16	0
53806	1962	2	17	0
53806	1962	2	18	0
53806	1962	2	19	0
53806	1962	2	20	0
53806	1962	2	21	0
53806	1962	2	22	0
53806	1962	2	23	0
53806	1962	2	24	0
53806	1962	2	25	0
53806	1962	2	26	0
53806	1962	2	27	0
53806	1962	2	28	0
53810	1962	2	1	0
53810	1962	2	2	0
53810	1962	2	3	0
53810	1962	2	4	0
53810	1962	2	5	0
53810	1962	2	6	0
53810	1962	2	7	0
53810	1962	2	8	0
53810	1962	2	9	0
53810	1962	2	10	0
53810	1962	2	11	0
53810	1962	2	12	0
53810	1962	2	13	0
53810	1962	2	14	0
53810	1962	2	15	0
53810	1962	2	16	0
53810	1962	2	17	0
53810	1962	2	18	0
53810	1962	2	19	0
53810	1962	2	20	0
53810	1962	2	21	0
53810	1962	2	22	0
53810	1962	2	23	0
53810	1962	2	24	0
53810	1962	2	25	0
53810	1962	2	26	0
53810	1962	2	27	0
53810	1962	2	28	0
53817	1962	2	1	0
53817	1962	2	2	0
53817	1962	2	3	0
53817	1962	2	4	0
53817	1962	2	5	0
53817	1962	2	6	0
53817	1962	2	7	0
53817	1962	2	8	0
53817	1962	2	9	0
53817	1962	2	10	0
53817	1962	2	11	0
53817	1962	2	12	0
53817	1962	2	13	0
53817	1962	2	14	0
53817	1962	2	15	0
53817	1962	2	16	0
53817	1962	2	17	0
53817	1962	2	18	0
53817	1962	2	19	0
53817	1962	2	20	0
53817	1962	2	21	0
53817	1962	2	22	0
53817	1962	2	23	0
53817	1962	2	24	0
53817	1962	2	25	0
53817	1962	2	26	0
53817	1962	2	27	0
53817	1962	2	28	0
53821	1962	2	1	0
53821	1962	2	2	0
53821	1962	2	3	0
53821	1962	2	4	0
53821	1962	2	5	0
53821	1962	2	6	0
53821	1962	2	7	0
53821	1962	2	8	0
53821	1962	2	9	0
53821	1962	2	10	0
53821	1962	2	11	0
53821	1962	2	12	0
53821	1962	2	13	0
53821	1962	2	14	0
53821	1962	2	15	0
53821	1962	2	16	0
53821	1962	2	17	0
53821	1962	2	18	0
53821	1962	2	19	0
53821	1962	2	20	0
53821	1962	2	21	0
53821	1962	2	22	0
53821	1962	2	23	0
53821	1962	2	24	0
53821	1962	2	25	0
53821	1962	2	26	0
53821	1962	2	27	0
53821	1962	2	28	0
53903	1962	2	1	0
53903	1962	2	2	0
53903	1962	2	3	0
53903	1962	2	4	0
53903	1962	2	5	0
53903	1962	2	6	0
53903	1962	2	7	0
53903	1962	2	8	0
53903	1962	2	9	0
53903	1962	2	10	0
53903	1962	2	11	0
53903	1962	2	12	0
53903	1962	2	13	0
53903	1962	2	14	0
53903	1962	2	15	0
53903	1962	2	16	0
53903	1962	2	17	0
53903	1962	2	18	0
53903	1962	2	19	0
53903	1962	2	20	0
53903	1962	2	21	0
53903	1962	2	22	0
53903	1962	2	23	0
53903	1962	2	24	0
53903	1962	2	25	0
53903	1962	2	26	0
53903	1962	2	27	0
53903	1962	2	28	0
52895	1962	3	1	0
52895	1962	3	2	0
52895	1962	3	3	0
52895	1962	3	4	0
52895	1962	3	5	0
52895	1962	3	6	0
52895	1962	3	7	0
52895	1962	3	8	0
52895	1962	3	9	0
52895	1962	3	10	0
52895	1962	3	11	0
52895	1962	3	12	0
52895	1962	3	13	0
52895	1962	3	14	0
52895	1962	3	15	0
52895	1962	3	16	0
52895	1962	3	17	0
52895	1962	3	18	0
52895	1962	3	19	0
52895	1962	3	20	0
52895	1962	3	21	0
52895	1962	3	22	0
52895	1962	3	23	0
52895	1962	3	24	0
52895	1962	3	25	0
52895	1962	3	26	0
52895	1962	3	27	0
52895	1962	3	28	0
52895	1962	3	29	0
52895	1962	3	30	0
52895	1962	3	31	0
52983	1962	3	1	0
52983	1962	3	2	0
52983	1962	3	3	0
52983	1962	3	4	0
52983	1962	3	5	0
52983	1962	3	6	0
52983	1962	3	7	0
52983	1962	3	8	0
52983	1962	3	9	0
52983	1962	3	10	0
52983	1962	3	11	0
52983	1962	3	12	0
52983	1962	3	13	0
52983	1962	3	14	0
52983	1962	3	15	0
52983	1962	3	16	0
52983	1962	3	17	0
52983	1962	3	18	0
52983	1962	3	19	0
52983	1962	3	20	0
52983	1962	3	21	0
52983	1962	3	22	0
52983	1962	3	23	0
52983	1962	3	24	0
52983	1962	3	25	0
52983	1962	3	26	0
52983	1962	3	27	0
52983	1962	3	28	0
52983	1962	3	29	0
52983	1962	3	30	0
52983	1962	3	31	0
53478	1962	3	1	0
53478	1962	3	2	0
53478	1962	3	3	0
53478	1962	3	4	0
53478	1962	3	5	0
53478	1962	3	6	0
53478	1962	3	7	0
53478	1962	3	8	0
53478	1962	3	9	0
53478	1962	3	10	0
53478	1962	3	11	0
53478	1962	3	12	0
53478	1962	3	13	0
53478	1962	3	14	0
53478	1962	3	15	0
53478	1962	3	16	0
53478	1962	3	17	0
53478	1962	3	18	0
53478	1962	3	19	0
53478	1962	3	20	0
53478	1962	3	21	0
53478	1962	3	22	0
53478	1962	3	23	0
53478	1962	3	24	0
53478	1962	3	25	0
53478	1962	3	26	0
53478	1962	3	27	0
53478	1962	3	28	0
53478	1962	3	29	0
53478	1962	3	30	0
53478	1962	3	31	0
53487	1962	3	1	0
53487	1962	3	2	0
53487	1962	3	3	0
53487	1962	3	4	0
53487	1962	3	5	0
53487	1962	3	6	0
53487	1962	3	7	0
53487	1962	3	8	0
53487	1962	3	9	0
53487	1962	3	10	0
53487	1962	3	11	0
53487	1962	3	12	0
53487	1962	3	13	0
53487	1962	3	14	0
53487	1962	3	15	0
53487	1962	3	16	0
53487	1962	3	17	0
53487	1962	3	18	0
53487	1962	3	19	0
53487	1962	3	20	0
53487	1962	3	21	0
53487	1962	3	22	0
53487	1962	3	23	0
53487	1962	3	24	0
53487	1962	3	25	0
53487	1962	3	26	0
53487	1962	3	27	0
53487	1962	3	28	0
53487	1962	3	29	0
53487	1962	3	30	0
53487	1962	3	31	0
53564	1962	3	1	0
53564	1962	3	2	0
53564	1962	3	3	0
53564	1962	3	4	0
53564	1962	3	5	0
53564	1962	3	6	0
53564	1962	3	7	0
53564	1962	3	8	0
53564	1962	3	9	0
53564	1962	3	10	0
53564	1962	3	11	0
53564	1962	3	12	0
53564	1962	3	13	0
53564	1962	3	14	0
53564	1962	3	15	0
53564	1962	3	16	0
53564	1962	3	17	0
53564	1962	3	18	0
53564	1962	3	19	0
53564	1962	3	20	0
53564	1962	3	21	0
53564	1962	3	22	0
53564	1962	3	23	0
53564	1962	3	24	0
53564	1962	3	25	0
53564	1962	3	26	0
53564	1962	3	27	0
53564	1962	3	28	0
53564	1962	3	29	0
53564	1962	3	30	0
53564	1962	3	31	0
53663	1962	3	1	0
53663	1962	3	2	0
53663	1962	3	3	0
53663	1962	3	4	0
53663	1962	3	5	0
53663	1962	3	6	0
53663	1962	3	7	0
53663	1962	3	8	0
53663	1962	3	9	0
53663	1962	3	10	0
53663	1962	3	11	0
53663	1962	3	12	0
53663	1962	3	13	0
53663	1962	3	14	0
53663	1962	3	15	0
53663	1962	3	16	0
53663	1962	3	17	0
53663	1962	3	18	0
53663	1962	3	19	0
53663	1962	3	20	0
53663	1962	3	21	0
53663	1962	3	22	0
53663	1962	3	23	0
53663	1962	3	24	0
53663	1962	3	25	0
53663	1962	3	26	0
53663	1962	3	27	0
53663	1962	3	28	0
53663	1962	3	29	0
53663	1962	3	30	0
53663	1962	3	31	0
53664	1962	3	1	0
53664	1962	3	2	0
53664	1962	3	3	0
53664	1962	3	4	0
53664	1962	3	5	0
53664	1962	3	6	0
53664	1962	3	7	0
53664	1962	3	8	0
53664	1962	3	9	0
53664	1962	3	10	0
53664	1962	3	11	0
53664	1962	3	12	0
53664	1962	3	13	0
53664	1962	3	14	0
53664	1962	3	15	0
53664	1962	3	16	0
53664	1962	3	17	0
53664	1962	3	18	0
53664	1962	3	19	0
53664	1962	3	20	0
53664	1962	3	21	0
53664	1962	3	22	0
53664	1962	3	23	0
53664	1962	3	24	0
53664	1962	3	25	0
53664	1962	3	26	0
53664	1962	3	27	0
53664	1962	3	28	0
53664	1962	3	29	0
53664	1962	3	30	0
53664	1962	3	31	0
53738	1962	3	1	0
53738	1962	3	2	0
53738	1962	3	3	0
53738	1962	3	4	0
53738	1962	3	5	0
53738	1962	3	6	0
53738	1962	3	7	0
53738	1962	3	8	0
53738	1962	3	9	0
53738	1962	3	10	0
53738	1962	3	11	0
53738	1962	3	12	0
53738	1962	3	13	0
53738	1962	3	14	0
53738	1962	3	15	0
53738	1962	3	16	0
53738	1962	3	17	0
53738	1962	3	18	0
53738	1962	3	19	0
53738	1962	3	20	0
53738	1962	3	21	0
53738	1962	3	22	0
53738	1962	3	23	0
53738	1962	3	24	0
53738	1962	3	25	0
53738	1962	3	26	0
53738	1962	3	27	0
53738	1962	3	28	0
53738	1962	3	29	0
53738	1962	3	30	0
53738	1962	3	31	0
53754	1962	3	1	0
53754	1962	3	2	0
53754	1962	3	3	0
53754	1962	3	4	0
53754	1962	3	5	0
53754	1962	3	6	0
53754	1962	3	7	0
53754	1962	3	8	0
53754	1962	3	9	0
53754	1962	3	10	0
53754	1962	3	11	0
53754	1962	3	12	0
53754	1962	3	13	0
53754	1962	3	14	0
53754	1962	3	15	0
53754	1962	3	16	0
53754	1962	3	17	0
53754	1962	3	18	0
53754	1962	3	19	0
53754	1962	3	20	0
53754	1962	3	21	0
53754	1962	3	22	0
53754	1962	3	23	0
53754	1962	3	24	0
53754	1962	3	25	0
53754	1962	3	26	0
53754	1962	3	27	0
53754	1962	3	28	0
53754	1962	3	29	0
53754	1962	3	30	0
53754	1962	3	31	0
53806	1962	3	1	0
53806	1962	3	2	0
53806	1962	3	3	0
53806	1962	3	4	0
53806	1962	3	5	0
53806	1962	3	6	0
53806	1962	3	7	0
53806	1962	3	8	0
53806	1962	3	9	0
53806	1962	3	10	0
53806	1962	3	11	0
53806	1962	3	12	0
53806	1962	3	13	0
53806	1962	3	14	0
53806	1962	3	15	0
53806	1962	3	16	0
53806	1962	3	17	0
53806	1962	3	18	0
53806	1962	3	19	0
53806	1962	3	20	0
53806	1962	3	21	0
53806	1962	3	22	0
53806	1962	3	23	0
53806	1962	3	24	0
53806	1962	3	25	0
53806	1962	3	26	0
53806	1962	3	27	0
53806	1962	3	28	0
53806	1962	3	29	0
53806	1962	3	30	0
53806	1962	3	31	0
53810	1962	3	1	0
53810	1962	3	2	0
53810	1962	3	3	0
53810	1962	3	4	0
53810	1962	3	5	0
53810	1962	3	6	0
53810	1962	3	7	0
53810	1962	3	8	0
53810	1962	3	9	0
53810	1962	3	10	0
53810	1962	3	11	0
53810	1962	3	12	0
53810	1962	3	13	0
53810	1962	3	14	0
53810	1962	3	15	0
53810	1962	3	16	0
53810	1962	3	17	0
53810	1962	3	18	0
53810	1962	3	19	0
53810	1962	3	20	0
53810	1962	3	21	0
53810	1962	3	22	0
53810	1962	3	23	0
53810	1962	3	24	0
53810	1962	3	25	0
53810	1962	3	26	0
53810	1962	3	27	0
53810	1962	3	28	0
53810	1962	3	29	0
53810	1962	3	30	0
53810	1962	3	31	0
53817	1962	3	1	0
53817	1962	3	2	0
53817	1962	3	3	0
53817	1962	3	4	0
53817	1962	3	5	0
53817	1962	3	6	0
53817	1962	3	7	0
53817	1962	3	8	0
53817	1962	3	9	0
53817	1962	3	10	0
53817	1962	3	11	0
53817	1962	3	12	0
53817	1962	3	13	0
53817	1962	3	14	0
53817	1962	3	15	0
53817	1962	3	16	0
53817	1962	3	17	0
53817	1962	3	18	0
53817	1962	3	19	0
53817	1962	3	20	0
53817	1962	3	21	0
53817	1962	3	22	0
53817	1962	3	23	0
53817	1962	3	24	0
53817	1962	3	25	0
53817	1962	3	26	0
53817	1962	3	27	0
53817	1962	3	28	0
53817	1962	3	29	0
53817	1962	3	30	0
53817	1962	3	31	0
53821	1962	3	1	0
53821	1962	3	2	0
53821	1962	3	3	0
53821	1962	3	4	0
53821	1962	3	5	0
53821	1962	3	6	0
53821	1962	3	7	0
53821	1962	3	8	0
53821	1962	3	9	0
53821	1962	3	10	0
53821	1962	3	11	0
53821	1962	3	12	0
53821	1962	3	13	0
53821	1962	3	14	0
53821	1962	3	15	0
53821	1962	3	16	0
53821	1962	3	17	0
53821	1962	3	18	0
53821	1962	3	19	0
53821	1962	3	20	0
53821	1962	3	21	0
53821	1962	3	22	0
53821	1962	3	23	0
53821	1962	3	24	0
53821	1962	3	25	0
53821	1962	3	26	0
53821	1962	3	27	0
53821	1962	3	28	0
53821	1962	3	29	0
53821	1962	3	30	0
53821	1962	3	31	0
53903	1962	3	1	0
53903	1962	3	2	0
53903	1962	3	3	0
53903	1962	3	4	0
53903	1962	3	5	0
53903	1962	3	6	0
53903	1962	3	7	0
53903	1962	3	8	0
53903	1962	3	9	0
53903	1962	3	10	0
53903	1962	3	11	0
53903	1962	3	12	0
53903	1962	3	13	0
53903	1962	3	14	0
53903	1962	3	15	0
53903	1962	3	16	0
53903	1962	3	17	0
53903	1962	3	18	0
53903	1962	3	19	0
53903	1962	3	20	0
53903	1962	3	21	0
53903	1962	3	22	0
53903	1962	3	23	0
53903	1962	3	24	0
53903	1962	3	25	0
53903	1962	3	26	0
53903	1962	3	27	0
53903	1962	3	28	0
53903	1962	3	29	0
53903	1962	3	30	0
53903	1962	3	31	0
52895	1962	4	1	0
52895	1962	4	2	0
52895	1962	4	3	0
52895	1962	4	4	0
52895	1962	4	5	0
52895	1962	4	6	0
52895	1962	4	7	0
52895	1962	4	8	0
52895	1962	4	9	0
52895	1962	4	10	0
52895	1962	4	11	0
52895	1962	4	12	0
52895	1962	4	13	0
52895	1962	4	14	0
52895	1962	4	15	0
52895	1962	4	16	0
52895	1962	4	17	0
52895	1962	4	18	0
52895	1962	4	19	0
52895	1962	4	20	0
52895	1962	4	21	0
52895	1962	4	22	0
52895	1962	4	23	0
52895	1962	4	24	0
52895	1962	4	25	0
52895	1962	4	26	0
52895	1962	4	27	0
52895	1962	4	28	0
52895	1962	4	29	0
52895	1962	4	30	0
52983	1962	4	1	0
52983	1962	4	2	0
52983	1962	4	3	0
52983	1962	4	4	0
52983	1962	4	5	0
52983	1962	4	6	0
52983	1962	4	7	0
52983	1962	4	8	0
52983	1962	4	9	0
52983	1962	4	10	0
52983	1962	4	11	0
52983	1962	4	12	0
52983	1962	4	13	0
52983	1962	4	14	0
52983	1962	4	15	0
52983	1962	4	16	0
52983	1962	4	17	0
52983	1962	4	18	0
52983	1962	4	19	0
52983	1962	4	20	0
52983	1962	4	21	0
52983	1962	4	22	0
52983	1962	4	23	0
52983	1962	4	24	0
52983	1962	4	25	0
52983	1962	4	26	0
52983	1962	4	27	0
52983	1962	4	28	0
52983	1962	4	29	0
52983	1962	4	30	0
53478	1962	4	1	0
53478	1962	4	2	0
53478	1962	4	3	0
53478	1962	4	4	0
53478	1962	4	5	0
53478	1962	4	6	0
53478	1962	4	7	0
53478	1962	4	8	0
53478	1962	4	9	0
53478	1962	4	10	0
53478	1962	4	11	0
53478	1962	4	12	0
53478	1962	4	13	0
53478	1962	4	14	0
53478	1962	4	15	0
53478	1962	4	16	0
53478	1962	4	17	0
53478	1962	4	18	0
53478	1962	4	19	0
53478	1962	4	20	0
53478	1962	4	21	0
53478	1962	4	22	4
53478	1962	4	23	0
53478	1962	4	24	0
53478	1962	4	25	0
53478	1962	4	26	1
53478	1962	4	27	0
53478	1962	4	28	0
53478	1962	4	29	0
53478	1962	4	30	0
53487	1962	4	1	0
53487	1962	4	2	0
53487	1962	4	3	0
53487	1962	4	4	0
53487	1962	4	5	0
53487	1962	4	6	0
53487	1962	4	7	0
53487	1962	4	8	0
53487	1962	4	9	0
53487	1962	4	10	0
53487	1962	4	11	0
53487	1962	4	12	0
53487	1962	4	13	0
53487	1962	4	14	0
53487	1962	4	15	0
53487	1962	4	16	0
53487	1962	4	17	0
53487	1962	4	18	0
53487	1962	4	19	0
53487	1962	4	20	0
53487	1962	4	21	0
53487	1962	4	22	0
53487	1962	4	23	0
53487	1962	4	24	0
53487	1962	4	25	0
53487	1962	4	26	0
53487	1962	4	27	0
53487	1962	4	28	0
53487	1962	4	29	0
53487	1962	4	30	0
53564	1962	4	1	0
53564	1962	4	2	0
53564	1962	4	3	0
53564	1962	4	4	0
53564	1962	4	5	0
53564	1962	4	6	0
53564	1962	4	7	0
53564	1962	4	8	0
53564	1962	4	9	0
53564	1962	4	10	0
53564	1962	4	11	0
53564	1962	4	12	0
53564	1962	4	13	0
53564	1962	4	14	0
53564	1962	4	15	0
53564	1962	4	16	0
53564	1962	4	17	0
53564	1962	4	18	0
53564	1962	4	19	0
53564	1962	4	20	0
53564	1962	4	21	0
53564	1962	4	22	0
53564	1962	4	23	0
53564	1962	4	24	0
53564	1962	4	25	0
53564	1962	4	26	0
53564	1962	4	27	0
53564	1962	4	28	0
53564	1962	4	29	0
53564	1962	4	30	0
53663	1962	4	1	0
53663	1962	4	2	0
53663	1962	4	3	0
53663	1962	4	4	0
53663	1962	4	5	0
53663	1962	4	6	0
53663	1962	4	7	11
53663	1962	4	8	0
53663	1962	4	9	0
53663	1962	4	10	0
53663	1962	4	11	0
53663	1962	4	12	0
53663	1962	4	13	0
53663	1962	4	14	0
53663	1962	4	15	0
53663	1962	4	16	0
53663	1962	4	17	0
53663	1962	4	18	0
53663	1962	4	19	0
53663	1962	4	20	0
53663	1962	4	21	0
53663	1962	4	22	0
53663	1962	4	23	0
53663	1962	4	24	0
53663	1962	4	25	0
53663	1962	4	26	0
53663	1962	4	27	0
53663	1962	4	28	0
53663	1962	4	29	0
53663	1962	4	30	0
53664	1962	4	1	0
53664	1962	4	2	0
53664	1962	4	3	0
53664	1962	4	4	0
53664	1962	4	5	0
53664	1962	4	6	0
53664	1962	4	7	0
53664	1962	4	8	0
53664	1962	4	9	0
53664	1962	4	10	0
53664	1962	4	11	0
53664	1962	4	12	0
53664	1962	4	13	0
53664	1962	4	14	0
53664	1962	4	15	0
53664	1962	4	16	0
53664	1962	4	17	0
53664	1962	4	18	0
53664	1962	4	19	0
53664	1962	4	20	0
53664	1962	4	21	0
53664	1962	4	22	0
53664	1962	4	23	0
53664	1962	4	24	0
53664	1962	4	25	0
53664	1962	4	26	0
53664	1962	4	27	0
53664	1962	4	28	0
53664	1962	4	29	0
53664	1962	4	30	0
53738	1962	4	1	0
53738	1962	4	2	0
53738	1962	4	3	0
53738	1962	4	4	0
53738	1962	4	5	0
53738	1962	4	6	20
53738	1962	4	7	0
53738	1962	4	8	0
53738	1962	4	9	0
53738	1962	4	10	0
53738	1962	4	11	0
53738	1962	4	12	0
53738	1962	4	13	0
53738	1962	4	14	0
53738	1962	4	15	0
53738	1962	4	16	0
53738	1962	4	17	0
53738	1962	4	18	0
53738	1962	4	19	0
53738	1962	4	20	0
53738	1962	4	21	0
53738	1962	4	22	0
53738	1962	4	23	0
53738	1962	4	24	0
53738	1962	4	25	0
53738	1962	4	26	0
53738	1962	4	27	0
53738	1962	4	28	0
53738	1962	4	29	0
53738	1962	4	30	0
53754	1962	4	1	0
53754	1962	4	2	0
53754	1962	4	3	0
53754	1962	4	4	0
53754	1962	4	5	0
53754	1962	4	6	0
53754	1962	4	7	15
53754	1962	4	8	0
53754	1962	4	9	0
53754	1962	4	10	0
53754	1962	4	11	0
53754	1962	4	12	0
53754	1962	4	13	0
53754	1962	4	14	0
53754	1962	4	15	0
53754	1962	4	16	0
53754	1962	4	17	0
53754	1962	4	18	0
53754	1962	4	19	0
53754	1962	4	20	0
53754	1962	4	21	0
53754	1962	4	22	0
53754	1962	4	23	0
53754	1962	4	24	0
53754	1962	4	25	0
53754	1962	4	26	0
53754	1962	4	27	0
53754	1962	4	28	0
53754	1962	4	29	0
53754	1962	4	30	0
53806	1962	4	1	0
53806	1962	4	2	0
53806	1962	4	3	0
53806	1962	4	4	0
53806	1962	4	5	0
53806	1962	4	6	0
53806	1962	4	7	0
53806	1962	4	8	0
53806	1962	4	9	0
53806	1962	4	10	0
53806	1962	4	11	0
53806	1962	4	12	0
53806	1962	4	13	0
53806	1962	4	14	0
53806	1962	4	15	0
53806	1962	4	16	0
53806	1962	4	17	0
53806	1962	4	18	0
53806	1962	4	19	0
53806	1962	4	20	0
53806	1962	4	21	0
53806	1962	4	22	0
53806	1962	4	23	0
53806	1962	4	24	0
53806	1962	4	25	0
53806	1962	4	26	0
53806	1962	4	27	0
53806	1962	4	28	0
53806	1962	4	29	0
53806	1962	4	30	0
53810	1962	4	1	0
53810	1962	4	2	0
53810	1962	4	3	0
53810	1962	4	4	0
53810	1962	4	5	0
53810	1962	4	6	0
53810	1962	4	7	4
53810	1962	4	8	0
53810	1962	4	9	0
53810	1962	4	10	0
53810	1962	4	11	0
53810	1962	4	12	0
53810	1962	4	13	0
53810	1962	4	14	0
53810	1962	4	15	0
53810	1962	4	16	0
53810	1962	4	17	0
53810	1962	4	18	0
53810	1962	4	19	0
53810	1962	4	20	0
53810	1962	4	21	0
53810	1962	4	22	0
53810	1962	4	23	0
53810	1962	4	24	0
53810	1962	4	25	0
53810	1962	4	26	0
53810	1962	4	27	0
53810	1962	4	28	0
53810	1962	4	29	0
53810	1962	4	30	0
53817	1962	4	1	0
53817	1962	4	2	0
53817	1962	4	3	0
53817	1962	4	4	0
53817	1962	4	5	0
53817	1962	4	6	0
53817	1962	4	7	0
53817	1962	4	8	0
53817	1962	4	9	0
53817	1962	4	10	0
53817	1962	4	11	0
53817	1962	4	12	0
53817	1962	4	13	0
53817	1962	4	14	0
53817	1962	4	15	0
53817	1962	4	16	0
53817	1962	4	17	0
53817	1962	4	18	0
53817	1962	4	19	0
53817	1962	4	20	0
53817	1962	4	21	0
53817	1962	4	22	0
53817	1962	4	23	0
53817	1962	4	24	0
53817	1962	4	25	0
53817	1962	4	26	0
53817	1962	4	27	0
53817	1962	4	28	0
53817	1962	4	29	0
53817	1962	4	30	0
53821	1962	4	1	0
53821	1962	4	2	0
53821	1962	4	3	0
53821	1962	4	4	0
53821	1962	4	5	0
53821	1962	4	6	34
53821	1962	4	7	0
53821	1962	4	8	0
53821	1962	4	9	0
53821	1962	4	10	0
53821	1962	4	11	0
53821	1962	4	12	0
53821	1962	4	13	0
53821	1962	4	14	0
53821	1962	4	15	0
53821	1962	4	16	0
53821	1962	4	17	0
53821	1962	4	18	0
53821	1962	4	19	0
53821	1962	4	20	0
53821	1962	4	21	0
53821	1962	4	22	0
53821	1962	4	23	0
53821	1962	4	24	0
53821	1962	4	25	0
53821	1962	4	26	0
53821	1962	4	27	0
53821	1962	4	28	0
53821	1962	4	29	0
53821	1962	4	30	0
53903	1962	4	1	0
53903	1962	4	2	0
53903	1962	4	3	0
53903	1962	4	4	0
53903	1962	4	5	0
53903	1962	4	6	0
53903	1962	4	7	0
53903	1962	4	8	0
53903	1962	4	9	0
53903	1962	4	10	0
53903	1962	4	11	0
53903	1962	4	12	0
53903	1962	4	13	0
53903	1962	4	14	0
53903	1962	4	15	0
53903	1962	4	16	0
53903	1962	4	17	0
53903	1962	4	18	0
53903	1962	4	19	0
53903	1962	4	20	0
53903	1962	4	21	0
53903	1962	4	22	0
53903	1962	4	23	0
53903	1962	4	24	0
53903	1962	4	25	0
53903	1962	4	26	0
53903	1962	4	27	0
53903	1962	4	28	0
53903	1962	4	29	2
53903	1962	4	30	0
52895	1962	5	1	0
52895	1962	5	2	0
52895	1962	5	3	0
52895	1962	5	4	0
52895	1962	5	5	48
52895	1962	5	6	0
52895	1962	5	7	0
52895	1962	5	8	0
52895	1962	5	9	0
52895	1962	5	10	0
52895	1962	5	11	0
52895	1962	5	12	0
52895	1962	5	13	0
52895	1962	5	14	0
52895	1962	5	15	0
52895	1962	5	16	0
52895	1962	5	17	0
52895	1962	5	18	0
52895	1962	5	19	0
52895	1962	5	20	0
52895	1962	5	21	0
52895	1962	5	22	0
52895	1962	5	23	0
52895	1962	5	24	0
52895	1962	5	25	0
52895	1962	5	26	0
52895	1962	5	27	0
52895	1962	5	28	0
52895	1962	5	29	0
52895	1962	5	30	0
52895	1962	5	31	0
52983	1962	5	1	0
52983	1962	5	2	0
52983	1962	5	3	0
52983	1962	5	4	0
52983	1962	5	5	0
52983	1962	5	6	0
52983	1962	5	7	3
52983	1962	5	8	0
52983	1962	5	9	0
52983	1962	5	10	0
52983	1962	5	11	0
52983	1962	5	12	0
52983	1962	5	13	0
52983	1962	5	14	0
52983	1962	5	15	0
52983	1962	5	16	0
52983	1962	5	17	0
52983	1962	5	18	0
52983	1962	5	19	0
52983	1962	5	20	0
52983	1962	5	21	0
52983	1962	5	22	0
52983	1962	5	23	0
52983	1962	5	24	0
52983	1962	5	25	27
52983	1962	5	26	0
52983	1962	5	27	0
52983	1962	5	28	10
52983	1962	5	29	0
52983	1962	5	30	0
52983	1962	5	31	3
53478	1962	5	1	5
53478	1962	5	2	0
53478	1962	5	3	0
53478	1962	5	4	0
53478	1962	5	5	0
53478	1962	5	6	0
53478	1962	5	7	0
53478	1962	5	8	0
53478	1962	5	9	0
53478	1962	5	10	0
53478	1962	5	11	0
53478	1962	5	12	0
53478	1962	5	13	0
53478	1962	5	14	0
53478	1962	5	15	0
53478	1962	5	16	0
53478	1962	5	17	0
53478	1962	5	18	0
53478	1962	5	19	0
53478	1962	5	20	0
53478	1962	5	21	0
53478	1962	5	22	0
53478	1962	5	23	1
53478	1962	5	24	0
53478	1962	5	25	0
53478	1962	5	26	6
53478	1962	5	27	0
53478	1962	5	28	0
53478	1962	5	29	0
53478	1962	5	30	0
53478	1962	5	31	0
53487	1962	5	1	0
53487	1962	5	2	162
53487	1962	5	3	0
53487	1962	5	4	0
53487	1962	5	5	0
53487	1962	5	6	0
53487	1962	5	7	0
53487	1962	5	8	0
53487	1962	5	9	0
53487	1962	5	10	0
53487	1962	5	11	0
53487	1962	5	12	0
53487	1962	5	13	0
53487	1962	5	14	0
53487	1962	5	15	0
53487	1962	5	16	0
53487	1962	5	17	0
53487	1962	5	18	0
53487	1962	5	19	0
53487	1962	5	20	0
53487	1962	5	21	0
53487	1962	5	22	0
53487	1962	5	23	0
53487	1962	5	24	0
53487	1962	5	25	0
53487	1962	5	26	47
53487	1962	5	27	0
53487	1962	5	28	0
53487	1962	5	29	0
53487	1962	5	30	0
53487	1962	5	31	0
53564	1962	5	1	0
53564	1962	5	2	57
53564	1962	5	3	0
53564	1962	5	4	0
53564	1962	5	5	0
53564	1962	5	6	0
53564	1962	5	7	0
53564	1962	5	8	0
53564	1962	5	9	0
53564	1962	5	10	0
53564	1962	5	11	0
53564	1962	5	12	0
53564	1962	5	13	0
53564	1962	5	14	0
53564	1962	5	15	0
53564	1962	5	16	0
53564	1962	5	17	0
53564	1962	5	18	0
53564	1962	5	19	0
53564	1962	5	20	0
53564	1962	5	21	0
53564	1962	5	22	0
53564	1962	5	23	0
53564	1962	5	24	0
53564	1962	5	25	0
53564	1962	5	26	18
53564	1962	5	27	0
53564	1962	5	28	0
53564	1962	5	29	0
53564	1962	5	30	0
53564	1962	5	31	0
53663	1962	5	1	0
53663	1962	5	2	0
53663	1962	5	3	0
53663	1962	5	4	0
53663	1962	5	5	0
53663	1962	5	6	0
53663	1962	5	7	0
53663	1962	5	8	0
53663	1962	5	9	0
53663	1962	5	10	0
53663	1962	5	11	0
53663	1962	5	12	0
53663	1962	5	13	0
53663	1962	5	14	0
53663	1962	5	15	0
53663	1962	5	16	0
53663	1962	5	17	0
53663	1962	5	18	0
53663	1962	5	19	0
53663	1962	5	20	0
53663	1962	5	21	0
53663	1962	5	22	0
53663	1962	5	23	0
53663	1962	5	24	0
53663	1962	5	25	4
53663	1962	5	26	125
53663	1962	5	27	0
53663	1962	5	28	0
53663	1962	5	29	0
53663	1962	5	30	0
53663	1962	5	31	0
53664	1962	5	1	0
53664	1962	5	2	4
53664	1962	5	3	0
53664	1962	5	4	0
53664	1962	5	5	0
53664	1962	5	6	0
53664	1962	5	7	0
53664	1962	5	8	0
53664	1962	5	9	0
53664	1962	5	10	0
53664	1962	5	11	0
53664	1962	5	12	0
53664	1962	5	13	0
53664	1962	5	14	0
53664	1962	5	15	0
53664	1962	5	16	0
53664	1962	5	17	0
53664	1962	5	18	0
53664	1962	5	19	0
53664	1962	5	20	0
53664	1962	5	21	0
53664	1962	5	22	0
53664	1962	5	23	0
53664	1962	5	24	0
53664	1962	5	25	0
53664	1962	5	26	0
53664	1962	5	27	0
53664	1962	5	28	39
53664	1962	5	29	0
53664	1962	5	30	0
53664	1962	5	31	0
53738	1962	5	1	0
53738	1962	5	2	0
53738	1962	5	3	154
53738	1962	5	4	2
53738	1962	5	5	8
53738	1962	5	6	0
53738	1962	5	7	0
53738	1962	5	8	0
53738	1962	5	9	0
53738	1962	5	10	0
53738	1962	5	11	0
53738	1962	5	12	0
53738	1962	5	13	0
53738	1962	5	14	0
53738	1962	5	15	0
53738	1962	5	16	0
53738	1962	5	17	0
53738	1962	5	18	0
53738	1962	5	19	0
53738	1962	5	20	0
53738	1962	5	21	0
53738	1962	5	22	0
53738	1962	5	23	0
53738	1962	5	24	37
53738	1962	5	25	0
53738	1962	5	26	0
53738	1962	5	27	56
53738	1962	5	28	0
53738	1962	5	29	0
53738	1962	5	30	0
53738	1962	5	31	0
53754	1962	5	1	0
53754	1962	5	2	0
53754	1962	5	3	0
53754	1962	5	4	0
53754	1962	5	5	0
53754	1962	5	6	0
53754	1962	5	7	0
53754	1962	5	8	0
53754	1962	5	9	0
53754	1962	5	10	0
53754	1962	5	11	0
53754	1962	5	12	0
53754	1962	5	13	0
53754	1962	5	14	0
53754	1962	5	15	0
53754	1962	5	16	0
53754	1962	5	17	0
53754	1962	5	18	0
53754	1962	5	19	0
53754	1962	5	20	0
53754	1962	5	21	0
53754	1962	5	22	0
53754	1962	5	23	0
53754	1962	5	24	0
53754	1962	5	25	0
53754	1962	5	26	0
53754	1962	5	27	0
53754	1962	5	28	4
53754	1962	5	29	0
53754	1962	5	30	0
53754	1962	5	31	0
53806	1962	5	1	0
53806	1962	5	2	0
53806	1962	5	3	0
53806	1962	5	4	0
53806	1962	5	5	0
53806	1962	5	6	0
53806	1962	5	7	0
53806	1962	5	8	0
53806	1962	5	9	0
53806	1962	5	10	0
53806	1962	5	11	0
53806	1962	5	12	0
53806	1962	5	13	0
53806	1962	5	14	0
53806	1962	5	15	0
53806	1962	5	16	0
53806	1962	5	17	0
53806	1962	5	18	0
53806	1962	5	19	0
53806	1962	5	20	0
53806	1962	5	21	0
53806	1962	5	22	0
53806	1962	5	23	0
53806	1962	5	24	0
53806	1962	5	25	0
53806	1962	5	26	46
53806	1962	5	27	0
53806	1962	5	28	0
53806	1962	5	29	0
53806	1962	5	30	0
53806	1962	5	31	0
53810	1962	5	1	0
53810	1962	5	2	0
53810	1962	5	3	144
53810	1962	5	4	0
53810	1962	5	5	76
53810	1962	5	6	0
53810	1962	5	7	0
53810	1962	5	8	0
53810	1962	5	9	0
[truncated: 8,221 more rows]

## Sheet: 1964-1965
Station No.	Year	Month	Day	Precipitation(0.1 mm)
52895	1964	1	1	0
52895	1964	1	2	0
52895	1964	1	3	0
52895	1964	1	4	0
52895	1964	1	5	0
52895	1964	1	6	0
52895	1964	1	7	0
52895	1964	1	8	0
52895	1964	1	9	0
52895	1964	1	10	0
52895	1964	1	11	0
52895	1964	1	12	0
52895	1964	1	13	0
52895	1964	1	14	0
52895	1964	1	15	0
52895	1964	1	16	0
52895	1964	1	17	0
52895	1964	1	18	0
52895	1964	1	19	0
52895	1964	1	20	0
52895	1964	1	21	0
52895	1964	1	22	0
52895	1964	1	23	0
52895	1964	1	24	0
52895	1964	1	25	0
52895	1964	1	26	0
52895	1964	1	27	0
52895	1964	1	28	0
52895	1964	1	29	0
52895	1964	1	30	0
52895	1964	1	31	0
52983	1964	1	1	0
52983	1964	1	2	0
52983	1964	1	3	0
52983	1964	1	4	0
52983	1964	1	5	0
52983	1964	1	6	0
52983	1964	1	7	0
52983	1964	1	8	0
52983	1964	1	9	0
52983	1964	1	10	0
52983	1964	1	11	0
52983	1964	1	12	0
52983	1964	1	13	0
52983	1964	1	14	0
52983	1964	1	15	0
52983	1964	1	16	0
52983	1964	1	17	0
52983	1964	1	18	0
52983	1964	1	19	0
52983	1964	1	20	0
52983	1964	1	21	0
52983	1964	1	22	0
52983	1964	1	23	0
52983	1964	1	24	0
52983	1964	1	25	0
52983	1964	1	26	0
52983	1964	1	27	0
52983	1964	1	28	0
52983	1964	1	29	0
52983	1964	1	30	0
52983	1964	1	31	0
53478	1964	1	1	0
53478	1964	1	2	0
53478	1964	1	3	0
53478	1964	1	4	0
53478	1964	1	5	0
53478	1964	1	6	0
53478	1964	1	7	0
53478	1964	1	8	0
53478	1964	1	9	0
53478	1964	1	10	0
53478	1964	1	11	0
53478	1964	1	12	0
53478	1964	1	13	0
53478	1964	1	14	0
53478	1964	1	15	0
53478	1964	1	16	0
53478	1964	1	17	0
53478	1964	1	18	0
53478	1964	1	19	0
53478	1964	1	20	0
53478	1964	1	21	0
53478	1964	1	22	0
53478	1964	1	23	0
53478	1964	1	24	0
53478	1964	1	25	0
53478	1964	1	26	0
53478	1964	1	27	0
53478	1964	1	28	0
53478	1964	1	29	0
53478	1964	1	30	0
53478	1964	1	31	0
53487	1964	1	1	0
53487	1964	1	2	0
53487	1964	1	3	0
53487	1964	1	4	0
53487	1964	1	5	0
53487	1964	1	6	0
53487	1964	1	7	0
53487	1964	1	8	0
53487	1964	1	9	0
53487	1964	1	10	0
53487	1964	1	11	0
53487	1964	1	12	0
53487	1964	1	13	0
53487	1964	1	14	0
53487	1964	1	15	0
53487	1964	1	16	0
53487	1964	1	17	0
53487	1964	1	18	0
53487	1964	1	19	0
53487	1964	1	20	0
53487	1964	1	21	0
53487	1964	1	22	0
53487	1964	1	23	0
53487	1964	1	24	0
53487	1964	1	25	0
53487	1964	1	26	0
53487	1964	1	27	0
53487	1964	1	28	0
53487	1964	1	29	0
53487	1964	1	30	0
53487	1964	1	31	0
53564	1964	1	1	0
53564	1964	1	2	0
53564	1964	1	3	0
53564	1964	1	4	0
53564	1964	1	5	0
53564	1964	1	6	0
53564	1964	1	7	0
53564	1964	1	8	0
53564	1964	1	9	0
53564	1964	1	10	0
53564	1964	1	11	0
53564	1964	1	12	0
53564	1964	1	13	0
53564	1964	1	14	0
53564	1964	1	15	0
53564	1964	1	16	0
53564	1964	1	17	0
53564	1964	1	18	0
53564	1964	1	19	0
53564	1964	1	20	0
53564	1964	1	21	0
53564	1964	1	22	0
53564	1964	1	23	0
53564	1964	1	24	0
53564	1964	1	25	0
53564	1964	1	26	0
53564	1964	1	27	0
53564	1964	1	28	0
53564	1964	1	29	0
53564	1964	1	30	0
53564	1964	1	31	0
53663	1964	1	1	0
53663	1964	1	2	0
53663	1964	1	3	0
53663	1964	1	4	0
53663	1964	1	5	0
53663	1964	1	6	0
53663	1964	1	7	0
53663	1964	1	8	0
53663	1964	1	9	0
53663	1964	1	10	0
53663	1964	1	11	0
53663	1964	1	12	0
53663	1964	1	13	0
53663	1964	1	14	0
53663	1964	1	15	0
53663	1964	1	16	0
53663	1964	1	17	0
53663	1964	1	18	0
53663	1964	1	19	0
53663	1964	1	20	0
53663	1964	1	21	0
53663	1964	1	22	0
53663	1964	1	23	0
53663	1964	1	24	0
53663	1964	1	25	0
53663	1964	1	26	0
53663	1964	1	27	0
53663	1964	1	28	0
53663	1964	1	29	0
53663	1964	1	30	0
53663	1964	1	31	0
53664	1964	1	1	0
53664	1964	1	2	0
53664	1964	1	3	0
53664	1964	1	4	0
53664	1964	1	5	0
53664	1964	1	6	0
53664	1964	1	7	0
53664	1964	1	8	0
53664	1964	1	9	0
53664	1964	1	10	0
53664	1964	1	11	0
53664	1964	1	12	0
53664	1964	1	13	0
53664	1964	1	14	0
53664	1964	1	15	0
53664	1964	1	16	0
53664	1964	1	17	0
53664	1964	1	18	0
53664	1964	1	19	0
53664	1964	1	20	0
53664	1964	1	21	0
53664	1964	1	22	0
53664	1964	1	23	0
53664	1964	1	24	0
53664	1964	1	25	0
53664	1964	1	26	0
53664	1964	1	27	0
53664	1964	1	28	0
53664	1964	1	29	0
53664	1964	1	30	0
53664	1964	1	31	0
53738	1964	1	1	0
53738	1964	1	2	0
53738	1964	1	3	0
53738	1964	1	4	0
53738	1964	1	5	0
53738	1964	1	6	0
53738	1964	1	7	0
53738	1964	1	8	0
53738	1964	1	9	0
53738	1964	1	10	0
53738	1964	1	11	0
53738	1964	1	12	0
53738	1964	1	13	0
53738	1964	1	14	0
53738	1964	1	15	0
53738	1964	1	16	0
53738	1964	1	17	0
53738	1964	1	18	0
53738	1964	1	19	0
53738	1964	1	20	0
53738	1964	1	21	0
53738	1964	1	22	0
53738	1964	1	23	0
53738	1964	1	24	0
53738	1964	1	25	0
53738	1964	1	26	0
53738	1964	1	27	0
53738	1964	1	28	0
53738	1964	1	29	0
53738	1964	1	30	0
53738	1964	1	31	0
53754	1964	1	1	0
53754	1964	1	2	0
53754	1964	1	3	0
53754	1964	1	4	0
53754	1964	1	5	0
53754	1964	1	6	0
53754	1964	1	7	0
53754	1964	1	8	0
53754	1964	1	9	0
53754	1964	1	10	0
53754	1964	1	11	0
53754	1964	1	12	0
53754	1964	1	13	0
53754	1964	1	14	0
53754	1964	1	15	0
53754	1964	1	16	0
53754	1964	1	17	0
53754	1964	1	18	0
53754	1964	1	19	0
53754	1964	1	20	0
53754	1964	1	21	0
53754	1964	1	22	0
53754	1964	1	23	0
53754	1964	1	24	0
53754	1964	1	25	0
53754	1964	1	26	0
53754	1964	1	27	0
53754	1964	1	28	0
53754	1964	1	29	0
53754	1964	1	30	0
53754	1964	1	31	0
53806	1964	1	1	0
53806	1964	1	2	0
53806	1964	1	3	0
53806	1964	1	4	0
53806	1964	1	5	0
53806	1964	1	6	0
53806	1964	1	7	0
53806	1964	1	8	0
53806	1964	1	9	0
53806	1964	1	10	0
53806	1964	1	11	0
53806	1964	1	12	0
53806	1964	1	13	0
53806	1964	1	14	0
53806	1964	1	15	0
53806	1964	1	16	0
53806	1964	1	17	0
53806	1964	1	18	0
53806	1964	1	19	0
53806	1964	1	20	0
53806	1964	1	21	0
53806	1964	1	22	0
53806	1964	1	23	0
53806	1964	1	24	0
53806	1964	1	25	0
53806	1964	1	26	0
53806	1964	1	27	0
53806	1964	1	28	0
53806	1964	1	29	0
53806	1964	1	30	0
53806	1964	1	31	0
53810	1964	1	1	0
53810	1964	1	2	0
53810	1964	1	3	0
53810	1964	1	4	0
53810	1964	1	5	0
53810	1964	1	6	0
53810	1964	1	7	0
53810	1964	1	8	0
53810	1964	1	9	0
53810	1964	1	10	0
53810	1964	1	11	0
53810	1964	1	12	0
53810	1964	1	13	0
53810	1964	1	14	0
53810	1964	1	15	0
53810	1964	1	16	0
53810	1964	1	17	0
53810	1964	1	18	0
53810	1964	1	19	0
53810	1964	1	20	0
53810	1964	1	21	0
53810	1964	1	22	0
53810	1964	1	23	0
53810	1964	1	24	0
53810	1964	1	25	0
53810	1964	1	26	0
53810	1964	1	27	0
53810	1964	1	28	0
53810	1964	1	29	0
53810	1964	1	30	0
53810	1964	1	31	0
53817	1964	1	1	0
53817	1964	1	2	0
53817	1964	1	3	0
53817	1964	1	4	0
53817	1964	1	5	0
53817	1964	1	6	0
53817	1964	1	7	0
53817	1964	1	8	0
53817	1964	1	9	0
53817	1964	1	10	0
53817	1964	1	11	0
53817	1964	1	12	0
53817	1964	1	13	0
53817	1964	1	14	0
53817	1964	1	15	0
53817	1964	1	16	0
53817	1964	1	17	0
53817	1964	1	18	0
53817	1964	1	19	0
53817	1964	1	20	0
53817	1964	1	21	0
53817	1964	1	22	0
53817	1964	1	23	0
53817	1964	1	24	0
53817	1964	1	25	0
53817	1964	1	26	0
53817	1964	1	27	0
53817	1964	1	28	0
53817	1964	1	29	0
53817	1964	1	30	0
53817	1964	1	31	0
53821	1964	1	1	0
53821	1964	1	2	0
53821	1964	1	3	0
53821	1964	1	4	0
53821	1964	1	5	0
53821	1964	1	6	0
53821	1964	1	7	0
53821	1964	1	8	0
53821	1964	1	9	0
53821	1964	1	10	0
53821	1964	1	11	0
53821	1964	1	12	0
53821	1964	1	13	0
53821	1964	1	14	0
53821	1964	1	15	0
53821	1964	1	16	0
53821	1964	1	17	0
53821	1964	1	18	0
53821	1964	1	19	0
53821	1964	1	20	0
53821	1964	1	21	0
53821	1964	1	22	0
53821	1964	1	23	0
53821	1964	1	24	0
53821	1964	1	25	0
53821	1964	1	26	0
53821	1964	1	27	0
53821	1964	1	28	0
53821	1964	1	29	0
53821	1964	1	30	0
53821	1964	1	31	0
53903	1964	1	1	0
53903	1964	1	2	0
53903	1964	1	3	0
53903	1964	1	4	0
53903	1964	1	5	0
53903	1964	1	6	0
53903	1964	1	7	0
53903	1964	1	8	0
53903	1964	1	9	0
53903	1964	1	10	0
53903	1964	1	11	0
53903	1964	1	12	0
53903	1964	1	13	0
53903	1964	1	14	0
53903	1964	1	15	0
53903	1964	1	16	0
53903	1964	1	17	0
53903	1964	1	18	0
53903	1964	1	19	0
53903	1964	1	20	0
53903	1964	1	21	0
53903	1964	1	22	0
53903	1964	1	23	0
53903	1964	1	24	0
53903	1964	1	25	0
53903	1964	1	26	0
53903	1964	1	27	0
53903	1964	1	28	0
53903	1964	1	29	0
53903	1964	1	30	0
53903	1964	1	31	0
52895	1964	2	1	0
52895	1964	2	2	0
52895	1964	2	3	0
52895	1964	2	4	0
52895	1964	2	5	0
52895	1964	2	6	0
52895	1964	2	7	0
52895	1964	2	8	0
52895	1964	2	9	0
52895	1964	2	10	0
52895	1964	2	11	0
52895	1964	2	12	0
52895	1964	2	13	0
52895	1964	2	14	0
52895	1964	2	15	0
52895	1964	2	16	0
52895	1964	2	17	0
52895	1964	2	18	0
52895	1964	2	19	0
52895	1964	2	20	0
52895	1964	2	21	0
52895	1964	2	22	0
52895	1964	2	23	0
52895	1964	2	24	0
52895	1964	2	25	0
52895	1964	2	26	0
52895	1964	2	27	0
52895	1964	2	28	0
52895	1964	2	29	0
52983	1964	2	1	0
52983	1964	2	2	0
52983	1964	2	3	0
52983	1964	2	4	0
52983	1964	2	5	0
52983	1964	2	6	0
52983	1964	2	7	0
52983	1964	2	8	0
52983	1964	2	9	0
52983	1964	2	10	0
52983	1964	2	11	0
52983	1964	2	12	0
52983	1964	2	13	0
52983	1964	2	14	0
52983	1964	2	15	0
52983	1964	2	16	0
52983	1964	2	17	0
52983	1964	2	18	0
52983	1964	2	19	0
52983	1964	2	20	0
52983	1964	2	21	0
52983	1964	2	22	0
52983	1964	2	23	0
52983	1964	2	24	0
52983	1964	2	25	0
52983	1964	2	26	0
52983	1964	2	27	0
52983	1964	2	28	0
52983	1964	2	29	0
53478	1964	2	1	0
53478	1964	2	2	0
53478	1964	2	3	0
53478	1964	2	4	0
53478	1964	2	5	0
53478	1964	2	6	0
53478	1964	2	7	0
53478	1964	2	8	0
53478	1964	2	9	0
53478	1964	2	10	0
53478	1964	2	11	0
53478	1964	2	12	0
53478	1964	2	13	0
53478	1964	2	14	0
53478	1964	2	15	0
53478	1964	2	16	0
53478	1964	2	17	0
53478	1964	2	18	0
53478	1964	2	19	0
53478	1964	2	20	0
53478	1964	2	21	0
53478	1964	2	22	0
53478	1964	2	23	0
53478	1964	2	24	0
53478	1964	2	25	0
53478	1964	2	26	0
53478	1964	2	27	0
53478	1964	2	28	0
53478	1964	2	29	0
53487	1964	2	1	0
53487	1964	2	2	0
53487	1964	2	3	0
53487	1964	2	4	0
53487	1964	2	5	0
53487	1964	2	6	0
53487	1964	2	7	0
53487	1964	2	8	0
53487	1964	2	9	0
53487	1964	2	10	0
53487	1964	2	11	0
53487	1964	2	12	0
53487	1964	2	13	0
53487	1964	2	14	0
53487	1964	2	15	0
53487	1964	2	16	0
53487	1964	2	17	0
53487	1964	2	18	0
53487	1964	2	19	0
53487	1964	2	20	0
53487	1964	2	21	0
53487	1964	2	22	0
53487	1964	2	23	0
53487	1964	2	24	0
53487	1964	2	25	0
53487	1964	2	26	0
53487	1964	2	27	0
53487	1964	2	28	0
53487	1964	2	29	0
53564	1964	2	1	0
53564	1964	2	2	0
53564	1964	2	3	0
53564	1964	2	4	0
53564	1964	2	5	0
53564	1964	2	6	0
53564	1964	2	7	0
53564	1964	2	8	0
53564	1964	2	9	0
53564	1964	2	10	0
53564	1964	2	11	0
53564	1964	2	12	0
53564	1964	2	13	0
53564	1964	2	14	0
53564	1964	2	15	0
53564	1964	2	16	0
53564	1964	2	17	0
53564	1964	2	18	0
53564	1964	2	19	0
53564	1964	2	20	0
53564	1964	2	21	0
53564	1964	2	22	0
53564	1964	2	23	0
53564	1964	2	24	0
53564	1964	2	25	0
53564	1964	2	26	0
53564	1964	2	27	0
53564	1964	2	28	0
53564	1964	2	29	0
53663	1964	2	1	0
53663	1964	2	2	0
53663	1964	2	3	0
53663	1964	2	4	0
53663	1964	2	5	0
53663	1964	2	6	0
53663	1964	2	7	0
53663	1964	2	8	0
53663	1964	2	9	0
53663	1964	2	10	0
53663	1964	2	11	0
53663	1964	2	12	0
53663	1964	2	13	0
53663	1964	2	14	0
53663	1964	2	15	0
53663	1964	2	16	0
53663	1964	2	17	0
53663	1964	2	18	0
53663	1964	2	19	0
53663	1964	2	20	0
53663	1964	2	21	0
53663	1964	2	22	0
53663	1964	2	23	0
53663	1964	2	24	0
53663	1964	2	25	0
53663	1964	2	26	0
53663	1964	2	27	0
53663	1964	2	28	0
53663	1964	2	29	0
53664	1964	2	1	0
53664	1964	2	2	0
53664	1964	2	3	0
53664	1964	2	4	0
53664	1964	2	5	0
53664	1964	2	6	0
53664	1964	2	7	0
53664	1964	2	8	0
53664	1964	2	9	0
53664	1964	2	10	0
53664	1964	2	11	0
53664	1964	2	12	0
53664	1964	2	13	0
53664	1964	2	14	0
53664	1964	2	15	0
53664	1964	2	16	0
53664	1964	2	17	0
53664	1964	2	18	0
53664	1964	2	19	0
53664	1964	2	20	0
53664	1964	2	21	0
53664	1964	2	22	0
53664	1964	2	23	0
53664	1964	2	24	0
53664	1964	2	25	0
53664	1964	2	26	0
53664	1964	2	27	0
53664	1964	2	28	0
53664	1964	2	29	0
53738	1964	2	1	0
53738	1964	2	2	0
53738	1964	2	3	0
53738	1964	2	4	0
53738	1964	2	5	0
53738	1964	2	6	0
53738	1964	2	7	0
53738	1964	2	8	0
53738	1964	2	9	0
53738	1964	2	10	0
53738	1964	2	11	0
53738	1964	2	12	0
53738	1964	2	13	0
53738	1964	2	14	0
53738	1964	2	15	0
53738	1964	2	16	0
53738	1964	2	17	0
53738	1964	2	18	0
53738	1964	2	19	0
53738	1964	2	20	0
53738	1964	2	21	0
53738	1964	2	22	0
53738	1964	2	23	0
53738	1964	2	24	0
53738	1964	2	25	0
53738	1964	2	26	0
53738	1964	2	27	0
53738	1964	2	28	0
53738	1964	2	29	0
53754	1964	2	1	0
53754	1964	2	2	0
53754	1964	2	3	0
53754	1964	2	4	0
53754	1964	2	5	0
53754	1964	2	6	0
53754	1964	2	7	0
53754	1964	2	8	0
53754	1964	2	9	0
53754	1964	2	10	0
53754	1964	2	11	0
53754	1964	2	12	0
53754	1964	2	13	0
53754	1964	2	14	0
53754	1964	2	15	0
53754	1964	2	16	0
53754	1964	2	17	0
53754	1964	2	18	0
53754	1964	2	19	0
53754	1964	2	20	0
53754	1964	2	21	0
53754	1964	2	22	0
53754	1964	2	23	0
53754	1964	2	24	0
53754	1964	2	25	0
53754	1964	2	26	0
53754	1964	2	27	0
53754	1964	2	28	0
53754	1964	2	29	0
53806	1964	2	1	0
53806	1964	2	2	0
53806	1964	2	3	0
53806	1964	2	4	0
53806	1964	2	5	0
53806	1964	2	6	0
53806	1964	2	7	0
53806	1964	2	8	0
53806	1964	2	9	0
53806	1964	2	10	0
53806	1964	2	11	0
53806	1964	2	12	0
53806	1964	2	13	0
53806	1964	2	14	0
53806	1964	2	15	0
53806	1964	2	16	0
53806	1964	2	17	0
53806	1964	2	18	0
53806	1964	2	19	0
53806	1964	2	20	0
53806	1964	2	21	0
53806	1964	2	22	0
53806	1964	2	23	0
53806	1964	2	24	0
53806	1964	2	25	0
53806	1964	2	26	0
53806	1964	2	27	0
53806	1964	2	28	0
53806	1964	2	29	0
53810	1964	2	1	0
53810	1964	2	2	0
53810	1964	2	3	0
53810	1964	2	4	0
53810	1964	2	5	0
53810	1964	2	6	0
53810	1964	2	7	0
53810	1964	2	8	0
53810	1964	2	9	0
53810	1964	2	10	0
53810	1964	2	11	0
53810	1964	2	12	0
53810	1964	2	13	0
53810	1964	2	14	0
53810	1964	2	15	0
53810	1964	2	16	0
53810	1964	2	17	0
53810	1964	2	18	0
53810	1964	2	19	0
53810	1964	2	20	0
53810	1964	2	21	0
53810	1964	2	22	0
53810	1964	2	23	0
53810	1964	2	24	0
53810	1964	2	25	0
53810	1964	2	26	0
53810	1964	2	27	0
53810	1964	2	28	0
53810	1964	2	29	0
53817	1964	2	1	0
53817	1964	2	2	0
53817	1964	2	3	0
53817	1964	2	4	0
53817	1964	2	5	0
53817	1964	2	6	0
53817	1964	2	7	0
53817	1964	2	8	0
53817	1964	2	9	0
53817	1964	2	10	0
53817	1964	2	11	0
53817	1964	2	12	0
53817	1964	2	13	0
53817	1964	2	14	0
53817	1964	2	15	0
53817	1964	2	16	0
53817	1964	2	17	0
53817	1964	2	18	0
53817	1964	2	19	0
53817	1964	2	20	0
53817	1964	2	21	0
53817	1964	2	22	0
53817	1964	2	23	0
53817	1964	2	24	0
53817	1964	2	25	0
53817	1964	2	26	0
53817	1964	2	27	0
53817	1964	2	28	0
53817	1964	2	29	0
53821	1964	2	1	0
53821	1964	2	2	0
53821	1964	2	3	0
53821	1964	2	4	0
53821	1964	2	5	0
53821	1964	2	6	0
53821	1964	2	7	0
53821	1964	2	8	0
53821	1964	2	9	0
53821	1964	2	10	0
53821	1964	2	11	0
53821	1964	2	12	0
53821	1964	2	13	0
53821	1964	2	14	0
53821	1964	2	15	0
53821	1964	2	16	0
53821	1964	2	17	0
53821	1964	2	18	0
53821	1964	2	19	0
53821	1964	2	20	0
53821	1964	2	21	0
53821	1964	2	22	0
53821	1964	2	23	0
53821	1964	2	24	0
53821	1964	2	25	0
53821	1964	2	26	0
53821	1964	2	27	0
53821	1964	2	28	0
53821	1964	2	29	0
53903	1964	2	1	0
53903	1964	2	2	0
53903	1964	2	3	0
53903	1964	2	4	0
53903	1964	2	5	0
53903	1964	2	6	0
53903	1964	2	7	0
53903	1964	2	8	0
53903	1964	2	9	0
53903	1964	2	10	0
53903	1964	2	11	0
53903	1964	2	12	0
53903	1964	2	13	0
53903	1964	2	14	0
53903	1964	2	15	0
53903	1964	2	16	0
53903	1964	2	17	0
53903	1964	2	18	0
53903	1964	2	19	0
53903	1964	2	20	0
53903	1964	2	21	0
53903	1964	2	22	0
53903	1964	2	23	0
53903	1964	2	24	0
53903	1964	2	25	0
53903	1964	2	26	0
53903	1964	2	27	0
53903	1964	2	28	0
53903	1964	2	29	0
52895	1964	3	1	0
52895	1964	3	2	0
52895	1964	3	3	0
52895	1964	3	4	0
52895	1964	3	5	0
52895	1964	3	6	0
52895	1964	3	7	0
52895	1964	3	8	6
52895	1964	3	9	0
52895	1964	3	10	0
52895	1964	3	11	0
52895	1964	3	12	0
52895	1964	3	13	0
52895	1964	3	14	0
52895	1964	3	15	0
52895	1964	3	16	0
52895	1964	3	17	0
52895	1964	3	18	0
52895	1964	3	19	0
52895	1964	3	20	0
52895	1964	3	21	0
52895	1964	3	22	0
52895	1964	3	23	0
52895	1964	3	24	0
52895	1964	3	25	0
52895	1964	3	26	0
52895	1964	3	27	0
52895	1964	3	28	0
52895	1964	3	29	0
52895	1964	3	30	0
52895	1964	3	31	0
52983	1964	3	1	0
52983	1964	3	2	0
52983	1964	3	3	0
52983	1964	3	4	0
52983	1964	3	5	0
52983	1964	3	6	0
52983	1964	3	7	0
52983	1964	3	8	0
52983	1964	3	9	0
52983	1964	3	10	0
52983	1964	3	11	0
52983	1964	3	12	0
52983	1964	3	13	0
52983	1964	3	14	0
52983	1964	3	15	0
52983	1964	3	16	0
52983	1964	3	17	0
52983	1964	3	18	2
52983	1964	3	19	0
52983	1964	3	20	0
52983	1964	3	21	0
52983	1964	3	22	0
52983	1964	3	23	0
52983	1964	3	24	0
52983	1964	3	25	0
52983	1964	3	26	0
52983	1964	3	27	0
52983	1964	3	28	0
52983	1964	3	29	0
52983	1964	3	30	0
52983	1964	3	31	0
53478	1964	3	1	0
53478	1964	3	2	0
53478	1964	3	3	0
53478	1964	3	4	0
53478	1964	3	5	0
53478	1964	3	6	0
53478	1964	3	7	0
53478	1964	3	8	0
53478	1964	3	9	0
53478	1964	3	10	0
53478	1964	3	11	0
53478	1964	3	12	0
53478	1964	3	13	0
53478	1964	3	14	0
53478	1964	3	15	0
53478	1964	3	16	0
53478	1964	3	17	0
53478	1964	3	18	0
53478	1964	3	19	0
53478	1964	3	20	0
53478	1964	3	21	0
53478	1964	3	22	0
53478	1964	3	23	0
53478	1964	3	24	0
53478	1964	3	25	0
53478	1964	3	26	0
53478	1964	3	27	0
53478	1964	3	28	0
53478	1964	3	29	5
53478	1964	3	30	0
53478	1964	3	31	0
53487	1964	3	1	0
53487	1964	3	2	0
53487	1964	3	3	0
53487	1964	3	4	0
53487	1964	3	5	0
53487	1964	3	6	0
53487	1964	3	7	0
53487	1964	3	8	0
53487	1964	3	9	0
53487	1964	3	10	0
53487	1964	3	11	0
53487	1964	3	12	0
53487	1964	3	13	0
53487	1964	3	14	0
53487	1964	3	15	0
53487	1964	3	16	0
53487	1964	3	17	0
53487	1964	3	18	0
53487	1964	3	19	0
53487	1964	3	20	0
53487	1964	3	21	0
53487	1964	3	22	0
53487	1964	3	23	0
53487	1964	3	24	0
53487	1964	3	25	0
53487	1964	3	26	0
53487	1964	3	27	0
53487	1964	3	28	0
53487	1964	3	29	0
53487	1964	3	30	0
53487	1964	3	31	0
53564	1964	3	1	0
53564	1964	3	2	0
53564	1964	3	3	0
53564	1964	3	4	0
53564	1964	3	5	0
53564	1964	3	6	0
53564	1964	3	7	0
53564	1964	3	8	0
53564	1964	3	9	0
53564	1964	3	10	0
53564	1964	3	11	0
53564	1964	3	12	0
53564	1964	3	13	0
53564	1964	3	14	0
53564	1964	3	15	0
53564	1964	3	16	0
53564	1964	3	17	0
53564	1964	3	18	6
53564	1964	3	19	0
53564	1964	3	20	0
53564	1964	3	21	0
53564	1964	3	22	0
53564	1964	3	23	0
53564	1964	3	24	0
53564	1964	3	25	0
53564	1964	3	26	0
53564	1964	3	27	0
53564	1964	3	28	0
53564	1964	3	29	0
53564	1964	3	30	0
53564	1964	3	31	0
53663	1964	3	1	0
53663	1964	3	2	0
53663	1964	3	3	0
53663	1964	3	4	0
53663	1964	3	5	0
53663	1964	3	6	0
53663	1964	3	7	0
53663	1964	3	8	0
53663	1964	3	9	0
53663	1964	3	10	0
53663	1964	3	11	0
53663	1964	3	12	0
53663	1964	3	13	0
53663	1964	3	14	0
53663	1964	3	15	0
53663	1964	3	16	0
53663	1964	3	17	0
53663	1964	3	18	0
53663	1964	3	19	0
53663	1964	3	20	0
53663	1964	3	21	0
53663	1964	3	22	0
53663	1964	3	23	0
53663	1964	3	24	0
53663	1964	3	25	0
53663	1964	3	26	0
53663	1964	3	27	0
53663	1964	3	28	0
53663	1964	3	29	0
53663	1964	3	30	0
53663	1964	3	31	0
53664	1964	3	1	0
53664	1964	3	2	0
53664	1964	3	3	0
53664	1964	3	4	0
53664	1964	3	5	0
53664	1964	3	6	0
53664	1964	3	7	0
53664	1964	3	8	0
53664	1964	3	9	0
53664	1964	3	10	0
53664	1964	3	11	0
53664	1964	3	12	0
53664	1964	3	13	0
53664	1964	3	14	0
53664	1964	3	15	0
53664	1964	3	16	0
53664	1964	3	17	0
53664	1964	3	18	0
53664	1964	3	19	0
53664	1964	3	20	0
53664	1964	3	21	0
53664	1964	3	22	0
53664	1964	3	23	0
53664	1964	3	24	0
53664	1964	3	25	0
53664	1964	3	26	0
53664	1964	3	27	0
53664	1964	3	28	0
53664	1964	3	29	0
53664	1964	3	30	0
53664	1964	3	31	0
53738	1964	3	1	0
53738	1964	3	2	0
53738	1964	3	3	0
53738	1964	3	4	0
53738	1964	3	5	0
53738	1964	3	6	0
53738	1964	3	7	0
53738	1964	3	8	0
53738	1964	3	9	0
53738	1964	3	10	0
53738	1964	3	11	0
53738	1964	3	12	0
53738	1964	3	13	0
53738	1964	3	14	0
53738	1964	3	15	0
53738	1964	3	16	0
53738	1964	3	17	70
53738	1964	3	18	0
53738	1964	3	19	0
53738	1964	3	20	1
53738	1964	3	21	0
53738	1964	3	22	0
53738	1964	3	23	0
53738	1964	3	24	0
53738	1964	3	25	0
53738	1964	3	26	0
53738	1964	3	27	0
53738	1964	3	28	0
53738	1964	3	29	0
53738	1964	3	30	0
53738	1964	3	31	0
53754	1964	3	1	0
53754	1964	3	2	4
53754	1964	3	3	0
53754	1964	3	4	0
53754	1964	3	5	0
53754	1964	3	6	0
53754	1964	3	7	0
53754	1964	3	8	0
53754	1964	3	9	0
53754	1964	3	10	0
53754	1964	3	11	0
53754	1964	3	12	0
53754	1964	3	13	0
53754	1964	3	14	0
53754	1964	3	15	0
53754	1964	3	16	0
53754	1964	3	17	0
53754	1964	3	18	0
53754	1964	3	19	0
53754	1964	3	20	0
53754	1964	3	21	0
53754	1964	3	22	0
53754	1964	3	23	0
53754	1964	3	24	0
53754	1964	3	25	0
53754	1964	3	26	0
53754	1964	3	27	0
53754	1964	3	28	0
53754	1964	3	29	0
53754	1964	3	30	0
53754	1964	3	31	0
53806	1964	3	1	0
53806	1964	3	2	0
53806	1964	3	3	0
53806	1964	3	4	0
53806	1964	3	5	0
53806	1964	3	6	0
53806	1964	3	7	0
53806	1964	3	8	0
53806	1964	3	9	0
53806	1964	3	10	0
53806	1964	3	11	0
53806	1964	3	12	0
53806	1964	3	13	0
53806	1964	3	14	0
53806	1964	3	15	0
53806	1964	3	16	0
53806	1964	3	17	0
53806	1964	3	18	0
53806	1964	3	19	0
53806	1964	3	20	0
53806	1964	3	21	0
53806	1964	3	22	0
53806	1964	3	23	0
53806	1964	3	24	0
53806	1964	3	25	0
53806	1964	3	26	0
53806	1964	3	27	0
53806	1964	3	28	0
53806	1964	3	29	0
53806	1964	3	30	0
53806	1964	3	31	0
53810	1964	3	1	0
53810	1964	3	2	0
53810	1964	3	3	0
53810	1964	3	4	0
53810	1964	3	5	0
53810	1964	3	6	0
53810	1964	3	7	0
53810	1964	3	8	0
53810	1964	3	9	0
53810	1964	3	10	0
53810	1964	3	11	0
53810	1964	3	12	0
53810	1964	3	13	0
53810	1964	3	14	0
53810	1964	3	15	0
53810	1964	3	16	0
53810	1964	3	17	0
53810	1964	3	18	0
53810	1964	3	19	0
53810	1964	3	20	1
53810	1964	3	21	0
53810	1964	3	22	0
53810	1964	3	23	0
53810	1964	3	24	0
53810	1964	3	25	0
53810	1964	3	26	0
53810	1964	3	27	0
53810	1964	3	28	0
53810	1964	3	29	0
53810	1964	3	30	0
53810	1964	3	31	0
53817	1964	3	1	0
53817	1964	3	2	0
53817	1964	3	3	0
53817	1964	3	4	0
53817	1964	3	5	0
53817	1964	3	6	0
53817	1964	3	7	0
53817	1964	3	8	0
53817	1964	3	9	0
53817	1964	3	10	0
53817	1964	3	11	0
53817	1964	3	12	0
53817	1964	3	13	0
53817	1964	3	14	0
53817	1964	3	15	0
53817	1964	3	16	0
53817	1964	3	17	0
53817	1964	3	18	0
53817	1964	3	19	0
53817	1964	3	20	0
53817	1964	3	21	0
53817	1964	3	22	0
53817	1964	3	23	0
53817	1964	3	24	0
53817	1964	3	25	0
53817	1964	3	26	0
53817	1964	3	27	0
53817	1964	3	28	0
53817	1964	3	29	0
53817	1964	3	30	0
53817	1964	3	31	0
53821	1964	3	1	0
53821	1964	3	2	0
53821	1964	3	3	0
53821	1964	3	4	0
53821	1964	3	5	0
53821	1964	3	6	0
53821	1964	3	7	0
53821	1964	3	8	0
53821	1964	3	9	0
53821	1964	3	10	0
53821	1964	3	11	0
53821	1964	3	12	0
53821	1964	3	13	0
53821	1964	3	14	0
53821	1964	3	15	0
53821	1964	3	16	0
53821	1964	3	17	0
53821	1964	3	18	0
53821	1964	3	19	0
53821	1964	3	20	0
53821	1964	3	21	0
53821	1964	3	22	0
53821	1964	3	23	0
53821	1964	3	24	0
53821	1964	3	25	0
53821	1964	3	26	0
53821	1964	3	27	0
53821	1964	3	28	0
53821	1964	3	29	0
53821	1964	3	30	0
53821	1964	3	31	0
53903	1964	3	1	0
53903	1964	3	2	0
53903	1964	3	3	0
53903	1964	3	4	0
53903	1964	3	5	0
53903	1964	3	6	0
53903	1964	3	7	0
53903	1964	3	8	0
53903	1964	3	9	0
53903	1964	3	10	0
53903	1964	3	11	0
53903	1964	3	12	0
53903	1964	3	13	0
53903	1964	3	14	0
53903	1964	3	15	0
53903	1964	3	16	0
53903	1964	3	17	0
53903	1964	3	18	0
53903	1964	3	19	0
53903	1964	3	20	0
53903	1964	3	21	0
53903	1964	3	22	0
53903	1964	3	23	0
53903	1964	3	24	0
53903	1964	3	25	0
53903	1964	3	26	0
53903	1964	3	27	0
53903	1964	3	28	0
53903	1964	3	29	0
53903	1964	3	30	0
53903	1964	3	31	0
52895	1964	4	1	0
52895	1964	4	2	0
52895	1964	4	3	0
52895	1964	4	4	0
52895	1964	4	5	36
52895	1964	4	6	0
52895	1964	4	7	11
52895	1964	4	8	0
52895	1964	4	9	0
52895	1964	4	10	0
52895	1964	4	11	0
52895	1964	4	12	0
52895	1964	4	13	0
52895	1964	4	14	0
52895	1964	4	15	0
52895	1964	4	16	0
52895	1964	4	17	0
52895	1964	4	18	0
52895	1964	4	19	20
52895	1964	4	20	0
52895	1964	4	21	0
52895	1964	4	22	0
52895	1964	4	23	0
52895	1964	4	24	0
52895	1964	4	25	0
52895	1964	4	26	0
52895	1964	4	27	0
52895	1964	4	28	0
52895	1964	4	29	2
52895	1964	4	30	0
52983	1964	4	1	0
52983	1964	4	2	0
52983	1964	4	3	0
52983	1964	4	4	0
52983	1964	4	5	0
52983	1964	4	6	0
52983	1964	4	7	0
52983	1964	4	8	0
52983	1964	4	9	0
52983	1964	4	10	0
52983	1964	4	11	0
52983	1964	4	12	0
52983	1964	4	13	0
52983	1964	4	14	0
52983	1964	4	15	2
52983	1964	4	16	2
52983	1964	4	17	0
52983	1964	4	18	0
52983	1964	4	19	0
52983	1964	4	20	15
52983	1964	4	21	0
52983	1964	4	22	0
52983	1964	4	23	25
52983	1964	4	24	0
52983	1964	4	25	0
52983	1964	4	26	0
52983	1964	4	27	0
52983	1964	4	28	2
52983	1964	4	29	67
52983	1964	4	30	77
53478	1964	4	1	0
53478	1964	4	2	0
53478	1964	4	3	0
53478	1964	4	4	0
53478	1964	4	5	121
53478	1964	4	6	0
53478	1964	4	7	0
53478	1964	4	8	0
53478	1964	4	9	0
53478	1964	4	10	0
53478	1964	4	11	1
53478	1964	4	12	0
53478	1964	4	13	0
53478	1964	4	14	27
53478	1964	4	15	78
53478	1964	4	16	134
53478	1964	4	17	0
53478	1964	4	18	0
53478	1964	4	19	0
53478	1964	4	20	22
53478	1964	4	21	0
53478	1964	4	22	0
53478	1964	4	23	0
53478	1964	4	24	0
53478	1964	4	25	28
53478	1964	4	26	1
53478	1964	4	27	0
53478	1964	4	28	16
53478	1964	4	29	32
53478	1964	4	30	0
53487	1964	4	1	0
53487	1964	4	2	0
53487	1964	4	3	0
53487	1964	4	4	0
53487	1964	4	5	0
53487	1964	4	6	0
53487	1964	4	7	0
53487	1964	4	8	0
53487	1964	4	9	0
53487	1964	4	10	0
53487	1964	4	11	0
53487	1964	4	12	0
53487	1964	4	13	0
53487	1964	4	14	0
53487	1964	4	15	0
53487	1964	4	16	0
53487	1964	4	17	0
53487	1964	4	18	0
53487	1964	4	19	25
53487	1964	4	20	0
53487	1964	4	21	0
53487	1964	4	22	0
53487	1964	4	23	0
53487	1964	4	24	60
53487	1964	4	25	37
53487	1964	4	26	0
53487	1964	4	27	0
53487	1964	4	28	0
53487	1964	4	29	19
53487	1964	4	30	38
53564	1964	4	1	0
53564	1964	4	2	0
53564	1964	4	3	0
53564	1964	4	4	39
53564	1964	4	5	202
53564	1964	4	6	0
53564	1964	4	7	0
53564	1964	4	8	0
53564	1964	4	9	0
53564	1964	4	10	0
53564	1964	4	11	0
53564	1964	4	12	0
53564	1964	4	13	0
53564	1964	4	14	11
53564	1964	4	15	0
53564	1964	4	16	0
53564	1964	4	17	0
53564	1964	4	18	0
53564	1964	4	19	0
53564	1964	4	20	102
53564	1964	4	21	0
53564	1964	4	22	0
53564	1964	4	23	0
53564	1964	4	24	0
53564	1964	4	25	25
53564	1964	4	26	0
53564	1964	4	27	0
53564	1964	4	28	14
53564	1964	4	29	8
53564	1964	4	30	0
53663	1964	4	1	0
53663	1964	4	2	0
53663	1964	4	3	0
53663	1964	4	4	0
53663	1964	4	5	0
53663	1964	4	6	0
53663	1964	4	7	0
53663	1964	4	8	0
53663	1964	4	9	0
53663	1964	4	10	0
53663	1964	4	11	0
53663	1964	4	12	0
53663	1964	4	13	0
53663	1964	4	14	0
53663	1964	4	15	39
53663	1964	4	16	0
53663	1964	4	17	0
53663	1964	4	18	0
53663	1964	4	19	0
53663	1964	4	20	16
53663	1964	4	21	1
53663	1964	4	22	0
53663	1964	4	23	0
53663	1964	4	24	0
53663	1964	4	25	22
53663	1964	4	26	0
53663	1964	4	27	81
53663	1964	4	28	2
53663	1964	4	29	0
53663	1964	4	30	19
53664	1964	4	1	0
53664	1964	4	2	0
53664	1964	4	3	0
53664	1964	4	4	80
53664	1964	4	5	287
53664	1964	4	6	0
53664	1964	4	7	0
53664	1964	4	8	0
53664	1964	4	9	0
53664	1964	4	10	0
53664	1964	4	11	0
53664	1964	4	12	0
53664	1964	4	13	0
53664	1964	4	14	0
53664	1964	4	15	40
53664	1964	4	16	240
53664	1964	4	17	0
53664	1964	4	18	0
53664	1964	4	19	0
53664	1964	4	20	94
53664	1964	4	21	2
53664	1964	4	22	0
53664	1964	4	23	0
53664	1964	4	24	0
53664	1964	4	25	4
53664	1964	4	26	0
53664	1964	4	27	16
53664	1964	4	28	24
53664	1964	4	29	16
53664	1964	4	30	6
53738	1964	4	1	0
53738	1964	4	2	0
53738	1964	4	3	0
53738	1964	4	4	0
53738	1964	4	5	46
53738	1964	4	6	0
53738	1964	4	7	0
53738	1964	4	8	0
53738	1964	4	9	0
53738	1964	4	10	0
53738	1964	4	11	0
53738	1964	4	12	0
53738	1964	4	13	0
53738	1964	4	14	9
53738	1964	4	15	0
53738	1964	4	16	141
53738	1964	4	17	0
53738	1964	4	18	134
53738	1964	4	19	153
53738	1964	4	20	22
53738	1964	4	21	0
53738	1964	4	22	0
53738	1964	4	23	2
53738	1964	4	24	0
53738	1964	4	25	0
53738	1964	4	26	0
53738	1964	4	27	8
53738	1964	4	28	17
53738	1964	4	29	0
53738	1964	4	30	11
53754	1964	4	1	0
53754	1964	4	2	0
53754	1964	4	3	0
53754	1964	4	4	69
53754	1964	4	5	271
53754	1964	4	6	0
53754	1964	4	7	0
53754	1964	4	8	0
53754	1964	4	9	0
53754	1964	4	10	0
53754	1964	4	11	0
53754	1964	4	12	0
53754	1964	4	13	0
53754	1964	4	14	0
53754	1964	4	15	0
53754	1964	4	16	125
53754	1964	4	17	0
53754	1964	4	18	0
53754	1964	4	19	110
53754	1964	4	20	160
53754	1964	4	21	0
53754	1964	4	22	0
53754	1964	4	23	0
53754	1964	4	24	0
53754	1964	4	25	0
53754	1964	4	26	0
53754	1964	4	27	0
53754	1964	4	28	0
53754	1964	4	29	4
53754	1964	4	30	1
53806	1964	4	1	0
53806	1964	4	2	0
53806	1964	4	3	0
53806	1964	4	4	0
53806	1964	4	5	0
53806	1964	4	6	0
53806	1964	4	7	0
53806	1964	4	8	0
53806	1964	4	9	0
53806	1964	4	10	0
53806	1964	4	11	0
53806	1964	4	12	0
53806	1964	4	13	0
53806	1964	4	14	0
53806	1964	4	15	0
53806	1964	4	16	71
53806	1964	4	17	0
53806	1964	4	18	0
53806	1964	4	19	38
53806	1964	4	20	0
53806	1964	4	21	0
53806	1964	4	22	0
53806	1964	4	23	17
53806	1964	4	24	0
53806	1964	4	25	0
53806	1964	4	26	0
53806	1964	4	27	0
53806	1964	4	28	2
53806	1964	4	29	0
53806	1964	4	30	0
53810	1964	4	1	0
53810	1964	4	2	0
53810	1964	4	3	0
53810	1964	4	4	6
53810	1964	4	5	0
53810	1964	4	6	0
53810	1964	4	7	26
53810	1964	4	8	0
53810	1964	4	9	0
53810	1964	4	10	0
53810	1964	4	11	0
53810	1964	4	12	0
53810	1964	4	13	0
53810	1964	4	14	0
53810	1964	4	15	0
53810	1964	4	16	118
53810	1964	4	17	0
53810	1964	4	18	0
53810	1964	4	19	58
53810	1964	4	20	0
53810	1964	4	21	0
53810	1964	4	22	0
53810	1964	4	23	0
53810	1964	4	24	0
53810	1964	4	25	0
53810	1964	4	26	0
53810	1964	4	27	0
53810	1964	4	28	0
53810	1964	4	29	0
53810	1964	4	30	0
53817	1964	4	1	0
53817	1964	4	2	0
53817	1964	4	3	0
53817	1964	4	4	0
53817	1964	4	5	17
53817	1964	4	6	0
53817	1964	4	7	0
53817	1964	4	8	0
53817	1964	4	9	0
53817	1964	4	10	0
53817	1964	4	11	0
53817	1964	4	12	0
53817	1964	4	13	0
53817	1964	4	14	0
53817	1964	4	15	0
53817	1964	4	16	0
53817	1964	4	17	0
53817	1964	4	18	0
53817	1964	4	19	0
53817	1964	4	20	0
53817	1964	4	21	0
53817	1964	4	22	6
53817	1964	4	23	0
53817	1964	4	24	0
53817	1964	4	25	0
53817	1964	4	26	0
53817	1964	4	27	16
53817	1964	4	28	0
53817	1964	4	29	0
53817	1964	4	30	5
53821	1964	4	1	5
53821	1964	4	2	0
53821	1964	4	3	0
53821	1964	4	4	0
53821	1964	4	5	53
53821	1964	4	6	0
53821	1964	4	7	0
53821	1964	4	8	0
53821	1964	4	9	0
53821	1964	4	10	0
53821	1964	4	11	0
53821	1964	4	12	0
53821	1964	4	13	0
53821	1964	4	14	10
53821	1964	4	15	0
53821	1964	4	16	145
53821	1964	4	17	0
53821	1964	4	18	0
53821	1964	4	19	218
53821	1964	4	20	9
53821	1964	4	21	0
53821	1964	4	22	0
53821	1964	4	23	0
53821	1964	4	24	0
53821	1964	4	25	3
53821	1964	4	26	0
53821	1964	4	27	0
53821	1964	4	28	0
53821	1964	4	29	0
53821	1964	4	30	21
53903	1964	4	1	0
53903	1964	4	2	0
53903	1964	4	3	0
53903	1964	4	4	5
53903	1964	4	5	0
53903	1964	4	6	0
53903	1964	4	7	0
53903	1964	4	8	0
53903	1964	4	9	0
53903	1964	4	10	0
53903	1964	4	11	0
53903	1964	4	12	0
53903	1964	4	13	0
53903	1964	4	14	0
53903	1964	4	15	23
53903	1964	4	16	1
53903	1964	4	17	6
53903	1964	4	18	0
53903	1964	4	19	0
53903	1964	4	20	0
53903	1964	4	21	0
53903	1964	4	22	0
53903	1964	4	23	0
53903	1964	4	24	0
53903	1964	4	25	0
53903	1964	4	26	0
53903	1964	4	27	58
53903	1964	4	28	0
53903	1964	4	29	0
53903	1964	4	30	0
52895	1964	5	1	0
52895	1964	5	2	0
52895	1964	5	3	0
52895	1964	5	4	0
52895	1964	5	5	0
52895	1964	5	6	0
52895	1964	5	7	0
52895	1964	5	8	0
52895	1964	5	9	0
52895	1964	5	10	0
52895	1964	5	11	0
52895	1964	5	12	0
52895	1964	5	13	0
52895	1964	5	14	0
52895	1964	5	15	0
52895	1964	5	16	0
52895	1964	5	17	0
52895	1964	5	18	96
52895	1964	5	19	0
52895	1964	5	20	0
52895	1964	5	21	0
52895	1964	5	22	0
52895	1964	5	23	0
52895	1964	5	24	2
52895	1964	5	25	113
52895	1964	5	26	45
52895	1964	5	27	31
52895	1964	5	28	0
52895	1964	5	29	0
52895	1964	5	30	0
52895	1964	5	31	0
52983	1964	5	1	0
52983	1964	5	2	0
52983	1964	5	3	0
52983	1964	5	4	0
52983	1964	5	5	0
52983	1964	5	6	0
52983	1964	5	7	0
52983	1964	5	8	13
52983	1964	5	9	0
52983	1964	5	10	0
52983	1964	5	11	0
52983	1964	5	12	0
52983	1964	5	13	0
52983	1964	5	14	0
52983	1964	5	15	0
52983	1964	5	16	0
52983	1964	5	17	0
52983	1964	5	18	163
52983	1964	5	19	0
52983	1964	5	20	0
52983	1964	5	21	0
52983	1964	5	22	0
52983	1964	5	23	0
52983	1964	5	24	0
52983	1964	5	25	0
52983	1964	5	26	0
52983	1964	5	27	0
52983	1964	5	28	0
52983	1964	5	29	0
52983	1964	5	30	0
52983	1964	5	31	0
53478	1964	5	1	0
53478	1964	5	2	0
53478	1964	5	3	0
53478	1964	5	4	0
53478	1964	5	5	0
53478	1964	5	6	0
53478	1964	5	7	6
53478	1964	5	8	0
53478	1964	5	9	0
53478	1964	5	10	0
53478	1964	5	11	0
53478	1964	5	12	0
53478	1964	5	13	18
53478	1964	5	14	0
53478	1964	5	15	0
53478	1964	5	16	0
53478	1964	5	17	0
53478	1964	5	18	0
53478	1964	5	19	5
53478	1964	5	20	19
53478	1964	5	21	13
53478	1964	5	22	0
53478	1964	5	23	0
53478	1964	5	24	102
53478	1964	5	25	0
53478	1964	5	26	1
53478	1964	5	27	0
53478	1964	5	28	0
53478	1964	5	29	4
53478	1964	5	30	0
53478	1964	5	31	509
53487	1964	5	1	0
53487	1964	5	2	0
53487	1964	5	3	0
53487	1964	5	4	0
53487	1964	5	5	0
53487	1964	5	6	0
53487	1964	5	7	0
53487	1964	5	8	0
53487	1964	5	9	0
53487	1964	5	10	0
53487	1964	5	11	0
53487	1964	5	12	0
53487	1964	5	13	0
53487	1964	5	14	0
53487	1964	5	15	0
53487	1964	5	16	0
53487	1964	5	17	0
53487	1964	5	18	0
53487	1964	5	19	0
53487	1964	5	20	0
53487	1964	5	21	0
53487	1964	5	22	0
53487	1964	5	23	0
53487	1964	5	24	89
53487	1964	5	25	0
53487	1964	5	26	0
53487	1964	5	27	1
53487	1964	5	28	0
53487	1964	5	29	0
53487	1964	5	30	0
53487	1964	5	31	0
53564	1964	5	1	0
53564	1964	5	2	0
53564	1964	5	3	0
53564	1964	5	4	0
53564	1964	5	5	0
53564	1964	5	6	0
53564	1964	5	7	1
53564	1964	5	8	0
53564	1964	5	9	0
53564	1964	5	10	0
53564	1964	5	11	0
53564	1964	5	12	0
53564	1964	5	13	0
53564	1964	5	14	0
53564	1964	5	15	0
53564	1964	5	16	0
53564	1964	5	17	0
53564	1964	5	18	0
53564	1964	5	19	0
53564	1964	5	20	265
53564	1964	5	21	0
53564	1964	5	22	0
53564	1964	5	23	0
53564	1964	5	24	162
53564	1964	5	25	0
53564	1964	5	26	0
53564	1964	5	27	0
53564	1964	5	28	0
53564	1964	5	29	0
53564	1964	5	30	0
53564	1964	5	31	0
53663	1964	5	1	0
53663	1964	5	2	0
53663	1964	5	3	0
53663	1964	5	4	0
53663	1964	5	5	0
53663	1964	5	6	0
53663	1964	5	7	0
53663	1964	5	8	170
53663	1964	5	9	0
53663	1964	5	10	0
53663	1964	5	11	0
53663	1964	5	12	0
53663	1964	5	13	0
53663	1964	5	14	0
53663	1964	5	15	0
53663	1964	5	16	0
53663	1964	5	17	0
53663	1964	5	18	0
53663	1964	5	19	2
53663	1964	5	20	125
53663	1964	5	21	0
53663	1964	5	22	0
53663	1964	5	23	0
53663	1964	5	24	56
53663	1964	5	25	1
53663	1964	5	26	8
53663	1964	5	27	0
53663	1964	5	28	0
53663	1964	5	29	0
53663	1964	5	30	0
53663	1964	5	31	6
53664	1964	5	1	0
53664	1964	5	2	0
53664	1964	5	3	0
53664	1964	5	4	0
53664	1964	5	5	0
53664	1964	5	6	0
53664	1964	5	7	12
53664	1964	5	8	0
53664	1964	5	9	6
53664	1964	5	10	0
53664	1964	5	11	0
53664	1964	5	12	0
53664	1964	5	13	0
53664	1964	5	14	0
53664	1964	5	15	7
53664	1964	5	16	0
53664	1964	5	17	0
53664	1964	5	18	0
53664	1964	5	19	0
53664	1964	5	20	275
53664	1964	5	21	12
53664	1964	5	22	0
53664	1964	5	23	0
53664	1964	5	24	0
53664	1964	5	25	5
53664	1964	5	26	4
53664	1964	5	27	0
53664	1964	5	28	0
53664	1964	5	29	2
53664	1964	5	30	65
53664	1964	5	31	0
53738	1964	5	1	0
53738	1964	5	2	1
53738	1964	5	3	0
53738	1964	5	4	0
53738	1964	5	5	0
53738	1964	5	6	0
53738	1964	5	7	0
53738	1964	5	8	30
53738	1964	5	9	0
53738	1964	5	10	0
53738	1964	5	11	0
53738	1964	5	12	0
53738	1964	5	13	1
53738	1964	5	14	0
53738	1964	5	15	86
53738	1964	5	16	0
53738	1964	5	17	0
53738	1964	5	18	85
53738	1964	5	19	51
53738	1964	5	20	16
53738	1964	5	21	2
53738	1964	5	22	0
53738	1964	5	23	82
53738	1964	5	24	0
53738	1964	5	25	119
53738	1964	5	26	26
53738	1964	5	27	10
53738	1964	5	28	0
53738	1964	5	29	0
53738	1964	5	30	0
53738	1964	5	31	29
53754	1964	5	1	0
53754	1964	5	2	0
53754	1964	5	3	0
53754	1964	5	4	0
53754	1964	5	5	0
53754	1964	5	6	0
53754	1964	5	7	0
53754	1964	5	8	39
53754	1964	5	9	0
53754	1964	5	10	0
53754	1964	5	11	0
53754	1964	5	12	0
53754	1964	5	13	0
53754	1964	5	14	0
53754	1964	5	15	182
53754	1964	5	16	68
53754	1964	5	17	0
53754	1964	5	18	0
53754	1964	5	19	40
53754	1964	5	20	0
53754	1964	5	21	5
53754	1964	5	22	0
53754	1964	5	23	0
53754	1964	5	24	0
53754	1964	5	25	2
53754	1964	5	26	0
53754	1964	5	27	0
53754	1964	5	28	0
53754	1964	5	29	0
53754	1964	5	30	0
53754	1964	5	31	0
53806	1964	5	1	0
53806	1964	5	2	0
53806	1964	5	3	0
53806	1964	5	4	0
53806	1964	5	5	0
53806	1964	5	6	0
53806	1964	5	7	0
53806	1964	5	8	0
53806	1964	5	9	0
53806	1964	5	10	0
53806	1964	5	11	0
53806	1964	5	12	0
53806	1964	5	13	0
53806	1964	5	14	0
53806	1964	5	15	0
53806	1964	5	16	0
53806	1964	5	17	0
53806	1964	5	18	86
53806	1964	5	19	0
53806	1964	5	20	0
53806	1964	5	21	0
53806	1964	5	22	0
53806	1964	5	23	32
53806	1964	5	24	0
53806	1964	5	25	97
53806	1964	5	26	42
[truncated: 8,235 more rows]

## Sheet: 1966-1967
Station No.	Year	Month	Day	Precipitation(0.1 mm)
52895	1966	1	1	0
52895	1966	1	2	0
52895	1966	1	3	0
52895	1966	1	4	0
52895	1966	1	5	0
52895	1966	1	6	0
52895	1966	1	7	0
52895	1966	1	8	0
52895	1966	1	9	0
52895	1966	1	10	0
52895	1966	1	11	0
52895	1966	1	12	0
52895	1966	1	13	0
52895	1966	1	14	0
52895	1966	1	15	0
52895	1966	1	16	0
52895	1966	1	17	0
52895	1966	1	18	0
52895	1966	1	19	0
52895	1966	1	20	0
52895	1966	1	21	0
52895	1966	1	22	0
52895	1966	1	23	0
52895	1966	1	24	0
52895	1966	1	25	0
52895	1966	1	26	0
52895	1966	1	27	0
52895	1966	1	28	0
52895	1966	1	29	0
52895	1966	1	30	0
52895	1966	1	31	0
52983	1966	1	1	0
52983	1966	1	2	0
52983	1966	1	3	0
52983	1966	1	4	0
52983	1966	1	5	0
52983	1966	1	6	0
52983	1966	1	7	0
52983	1966	1	8	0
52983	1966	1	9	0
52983	1966	1	10	0
52983	1966	1	11	0
52983	1966	1	12	0
52983	1966	1	13	0
52983	1966	1	14	0
52983	1966	1	15	0
52983	1966	1	16	0
52983	1966	1	17	0
52983	1966	1	18	0
52983	1966	1	19	0
52983	1966	1	20	0
52983	1966	1	21	0
52983	1966	1	22	0
52983	1966	1	23	0
52983	1966	1	24	0
52983	1966	1	25	0
52983	1966	1	26	0
52983	1966	1	27	0
52983	1966	1	28	0
52983	1966	1	29	0
52983	1966	1	30	0
52983	1966	1	31	0
53478	1966	1	1	0
53478	1966	1	2	0
53478	1966	1	3	0
53478	1966	1	4	0
53478	1966	1	5	0
53478	1966	1	6	0
53478	1966	1	7	0
53478	1966	1	8	0
53478	1966	1	9	0
53478	1966	1	10	0
53478	1966	1	11	0
53478	1966	1	12	0
53478	1966	1	13	0
53478	1966	1	14	0
53478	1966	1	15	0
53478	1966	1	16	0
53478	1966	1	17	0
53478	1966	1	18	0
53478	1966	1	19	0
53478	1966	1	20	0
53478	1966	1	21	0
53478	1966	1	22	0
53478	1966	1	23	0
53478	1966	1	24	0
53478	1966	1	25	0
53478	1966	1	26	0
53478	1966	1	27	0
53478	1966	1	28	0
53478	1966	1	29	0
53478	1966	1	30	0
53478	1966	1	31	0
53487	1966	1	1	0
53487	1966	1	2	0
53487	1966	1	3	0
53487	1966	1	4	0
53487	1966	1	5	0
53487	1966	1	6	0
53487	1966	1	7	0
53487	1966	1	8	0
53487	1966	1	9	0
53487	1966	1	10	0
53487	1966	1	11	0
53487	1966	1	12	0
53487	1966	1	13	0
53487	1966	1	14	0
53487	1966	1	15	0
53487	1966	1	16	0
53487	1966	1	17	0
53487	1966	1	18	0
53487	1966	1	19	0
53487	1966	1	20	0
53487	1966	1	21	0
53487	1966	1	22	0
53487	1966	1	23	0
53487	1966	1	24	0
53487	1966	1	25	0
53487	1966	1	26	0
53487	1966	1	27	0
53487	1966	1	28	0
53487	1966	1	29	0
53487	1966	1	30	0
53487	1966	1	31	0
53564	1966	1	1	0
53564	1966	1	2	0
53564	1966	1	3	0
53564	1966	1	4	0
53564	1966	1	5	0
53564	1966	1	6	0
53564	1966	1	7	0
53564	1966	1	8	0
53564	1966	1	9	0
53564	1966	1	10	0
53564	1966	1	11	0
53564	1966	1	12	0
53564	1966	1	13	0
53564	1966	1	14	0
53564	1966	1	15	0
53564	1966	1	16	0
53564	1966	1	17	0
53564	1966	1	18	0
53564	1966	1	19	0
53564	1966	1	20	0
53564	1966	1	21	0
53564	1966	1	22	0
53564	1966	1	23	0
53564	1966	1	24	0
53564	1966	1	25	0
53564	1966	1	26	0
53564	1966	1	27	0
53564	1966	1	28	0
53564	1966	1	29	0
53564	1966	1	30	0
53564	1966	1	31	0
53663	1966	1	1	0
53663	1966	1	2	0
53663	1966	1	3	0
53663	1966	1	4	0
53663	1966	1	5	0
53663	1966	1	6	0
53663	1966	1	7	0
53663	1966	1	8	0
53663	1966	1	9	0
53663	1966	1	10	0
53663	1966	1	11	0
53663	1966	1	12	0
53663	1966	1	13	0
53663	1966	1	14	0
53663	1966	1	15	0
53663	1966	1	16	0
53663	1966	1	17	0
53663	1966	1	18	0
53663	1966	1	19	0
53663	1966	1	20	0
53663	1966	1	21	0
53663	1966	1	22	0
53663	1966	1	23	0
53663	1966	1	24	0
53663	1966	1	25	0
53663	1966	1	26	0
53663	1966	1	27	0
53663	1966	1	28	0
53663	1966	1	29	0
53663	1966	1	30	0
53663	1966	1	31	0
53664	1966	1	1	0
53664	1966	1	2	0
53664	1966	1	3	0
53664	1966	1	4	0
53664	1966	1	5	0
53664	1966	1	6	0
53664	1966	1	7	0
53664	1966	1	8	0
53664	1966	1	9	0
53664	1966	1	10	0
53664	1966	1	11	0
53664	1966	1	12	0
53664	1966	1	13	0
53664	1966	1	14	0
53664	1966	1	15	0
53664	1966	1	16	0
53664	1966	1	17	0
53664	1966	1	18	0
53664	1966	1	19	0
53664	1966	1	20	0
53664	1966	1	21	0
53664	1966	1	22	0
53664	1966	1	23	0
53664	1966	1	24	0
53664	1966	1	25	0
53664	1966	1	26	0
53664	1966	1	27	0
53664	1966	1	28	0
53664	1966	1	29	0
53664	1966	1	30	0
53664	1966	1	31	0
53738	1966	1	1	0
53738	1966	1	2	0
53738	1966	1	3	0
53738	1966	1	4	0
53738	1966	1	5	0
53738	1966	1	6	0
53738	1966	1	7	0
53738	1966	1	8	0
53738	1966	1	9	0
53738	1966	1	10	0
53738	1966	1	11	0
53738	1966	1	12	0
53738	1966	1	13	0
53738	1966	1	14	0
53738	1966	1	15	0
53738	1966	1	16	0
53738	1966	1	17	0
53738	1966	1	18	0
53738	1966	1	19	0
53738	1966	1	20	0
53738	1966	1	21	0
53738	1966	1	22	0
53738	1966	1	23	0
53738	1966	1	24	0
53738	1966	1	25	0
53738	1966	1	26	0
53738	1966	1	27	0
53738	1966	1	28	0
53738	1966	1	29	0
53738	1966	1	30	0
53738	1966	1	31	0
53754	1966	1	1	0
53754	1966	1	2	0
53754	1966	1	3	0
53754	1966	1	4	0
53754	1966	1	5	0
53754	1966	1	6	0
53754	1966	1	7	0
53754	1966	1	8	0
53754	1966	1	9	0
53754	1966	1	10	0
53754	1966	1	11	0
53754	1966	1	12	0
53754	1966	1	13	0
53754	1966	1	14	0
53754	1966	1	15	0
53754	1966	1	16	0
53754	1966	1	17	0
53754	1966	1	18	0
53754	1966	1	19	0
53754	1966	1	20	0
53754	1966	1	21	0
53754	1966	1	22	0
53754	1966	1	23	0
53754	1966	1	24	0
53754	1966	1	25	0
53754	1966	1	26	0
53754	1966	1	27	0
53754	1966	1	28	0
53754	1966	1	29	0
53754	1966	1	30	0
53754	1966	1	31	0
53806	1966	1	1	0
53806	1966	1	2	0
53806	1966	1	3	0
53806	1966	1	4	0
53806	1966	1	5	0
53806	1966	1	6	0
53806	1966	1	7	0
53806	1966	1	8	0
53806	1966	1	9	0
53806	1966	1	10	0
53806	1966	1	11	0
53806	1966	1	12	0
53806	1966	1	13	0
53806	1966	1	14	0
53806	1966	1	15	0
53806	1966	1	16	0
53806	1966	1	17	0
53806	1966	1	18	0
53806	1966	1	19	0
53806	1966	1	20	0
53806	1966	1	21	0
53806	1966	1	22	0
53806	1966	1	23	0
53806	1966	1	24	0
53806	1966	1	25	0
53806	1966	1	26	0
53806	1966	1	27	0
53806	1966	1	28	0
53806	1966	1	29	0
53806	1966	1	30	0
53806	1966	1	31	0
53810	1966	1	1	0
53810	1966	1	2	0
53810	1966	1	3	0
53810	1966	1	4	0
53810	1966	1	5	0
53810	1966	1	6	0
53810	1966	1	7	0
53810	1966	1	8	0
53810	1966	1	9	0
53810	1966	1	10	0
53810	1966	1	11	0
53810	1966	1	12	0
53810	1966	1	13	0
53810	1966	1	14	0
53810	1966	1	15	0
53810	1966	1	16	0
53810	1966	1	17	0
53810	1966	1	18	0
53810	1966	1	19	0
53810	1966	1	20	0
53810	1966	1	21	0
53810	1966	1	22	0
53810	1966	1	23	0
53810	1966	1	24	0
53810	1966	1	25	0
53810	1966	1	26	0
53810	1966	1	27	0
53810	1966	1	28	0
53810	1966	1	29	0
53810	1966	1	30	0
53810	1966	1	31	0
53817	1966	1	1	0
53817	1966	1	2	0
53817	1966	1	3	0
53817	1966	1	4	0
53817	1966	1	5	0
53817	1966	1	6	0
53817	1966	1	7	0
53817	1966	1	8	0
53817	1966	1	9	0
53817	1966	1	10	0
53817	1966	1	11	0
53817	1966	1	12	0
53817	1966	1	13	0
53817	1966	1	14	0
53817	1966	1	15	0
53817	1966	1	16	0
53817	1966	1	17	0
53817	1966	1	18	0
53817	1966	1	19	0
53817	1966	1	20	0
53817	1966	1	21	0
53817	1966	1	22	0
53817	1966	1	23	0
53817	1966	1	24	0
53817	1966	1	25	0
53817	1966	1	26	0
53817	1966	1	27	0
53817	1966	1	28	0
53817	1966	1	29	0
53817	1966	1	30	0
53817	1966	1	31	0
53821	1966	1	1	0
53821	1966	1	2	0
53821	1966	1	3	0
53821	1966	1	4	0
53821	1966	1	5	0
53821	1966	1	6	0
53821	1966	1	7	0
53821	1966	1	8	0
53821	1966	1	9	0
53821	1966	1	10	0
53821	1966	1	11	0
53821	1966	1	12	0
53821	1966	1	13	0
53821	1966	1	14	0
53821	1966	1	15	0
53821	1966	1	16	0
53821	1966	1	17	0
53821	1966	1	18	0
53821	1966	1	19	0
53821	1966	1	20	0
53821	1966	1	21	0
53821	1966	1	22	0
53821	1966	1	23	0
53821	1966	1	24	0
53821	1966	1	25	0
53821	1966	1	26	0
53821	1966	1	27	0
53821	1966	1	28	0
53821	1966	1	29	0
53821	1966	1	30	0
53821	1966	1	31	0
53903	1966	1	1	0
53903	1966	1	2	0
53903	1966	1	3	0
53903	1966	1	4	0
53903	1966	1	5	0
53903	1966	1	6	0
53903	1966	1	7	0
53903	1966	1	8	0
53903	1966	1	9	0
53903	1966	1	10	0
53903	1966	1	11	0
53903	1966	1	12	0
53903	1966	1	13	0
53903	1966	1	14	0
53903	1966	1	15	0
53903	1966	1	16	0
53903	1966	1	17	0
53903	1966	1	18	0
53903	1966	1	19	0
53903	1966	1	20	0
53903	1966	1	21	0
53903	1966	1	22	0
53903	1966	1	23	0
53903	1966	1	24	0
53903	1966	1	25	0
53903	1966	1	26	0
53903	1966	1	27	0
53903	1966	1	28	0
53903	1966	1	29	0
53903	1966	1	30	0
53903	1966	1	31	0
52895	1966	2	1	0
52895	1966	2	2	0
52895	1966	2	3	0
52895	1966	2	4	0
52895	1966	2	5	0
52895	1966	2	6	0
52895	1966	2	7	0
52895	1966	2	8	0
52895	1966	2	9	0
52895	1966	2	10	0
52895	1966	2	11	0
52895	1966	2	12	0
52895	1966	2	13	0
52895	1966	2	14	0
52895	1966	2	15	0
52895	1966	2	16	0
52895	1966	2	17	0
52895	1966	2	18	0
52895	1966	2	19	0
52895	1966	2	20	0
52895	1966	2	21	0
52895	1966	2	22	0
52895	1966	2	23	0
52895	1966	2	24	0
52895	1966	2	25	0
52895	1966	2	26	0
52895	1966	2	27	0
52895	1966	2	28	0
52983	1966	2	1	0
52983	1966	2	2	0
52983	1966	2	3	0
52983	1966	2	4	0
52983	1966	2	5	0
52983	1966	2	6	0
52983	1966	2	7	0
52983	1966	2	8	0
52983	1966	2	9	0
52983	1966	2	10	0
52983	1966	2	11	0
52983	1966	2	12	0
52983	1966	2	13	0
52983	1966	2	14	0
52983	1966	2	15	0
52983	1966	2	16	0
52983	1966	2	17	0
52983	1966	2	18	0
52983	1966	2	19	0
52983	1966	2	20	0
52983	1966	2	21	0
52983	1966	2	22	0
52983	1966	2	23	0
52983	1966	2	24	0
52983	1966	2	25	0
52983	1966	2	26	0
52983	1966	2	27	0
52983	1966	2	28	0
53478	1966	2	1	0
53478	1966	2	2	0
53478	1966	2	3	0
53478	1966	2	4	0
53478	1966	2	5	0
53478	1966	2	6	0
53478	1966	2	7	0
53478	1966	2	8	0
53478	1966	2	9	0
53478	1966	2	10	0
53478	1966	2	11	0
53478	1966	2	12	0
53478	1966	2	13	0
53478	1966	2	14	0
53478	1966	2	15	0
53478	1966	2	16	0
53478	1966	2	17	0
53478	1966	2	18	0
53478	1966	2	19	0
53478	1966	2	20	0
53478	1966	2	21	0
53478	1966	2	22	0
53478	1966	2	23	0
53478	1966	2	24	0
53478	1966	2	25	0
53478	1966	2	26	0
53478	1966	2	27	0
53478	1966	2	28	0
53487	1966	2	1	0
53487	1966	2	2	0
53487	1966	2	3	0
53487	1966	2	4	0
53487	1966	2	5	0
53487	1966	2	6	0
53487	1966	2	7	0
53487	1966	2	8	0
53487	1966	2	9	0
53487	1966	2	10	0
53487	1966	2	11	0
53487	1966	2	12	0
53487	1966	2	13	0
53487	1966	2	14	0
53487	1966	2	15	0
53487	1966	2	16	0
53487	1966	2	17	0
53487	1966	2	18	0
53487	1966	2	19	0
53487	1966	2	20	0
53487	1966	2	21	0
53487	1966	2	22	0
53487	1966	2	23	0
53487	1966	2	24	0
53487	1966	2	25	0
53487	1966	2	26	0
53487	1966	2	27	0
53487	1966	2	28	0
53564	1966	2	1	0
53564	1966	2	2	0
53564	1966	2	3	0
53564	1966	2	4	0
53564	1966	2	5	0
53564	1966	2	6	0
53564	1966	2	7	0
53564	1966	2	8	0
53564	1966	2	9	0
53564	1966	2	10	0
53564	1966	2	11	0
53564	1966	2	12	0
53564	1966	2	13	0
53564	1966	2	14	0
53564	1966	2	15	0
53564	1966	2	16	0
53564	1966	2	17	0
53564	1966	2	18	0
53564	1966	2	19	0
53564	1966	2	20	0
53564	1966	2	21	0
53564	1966	2	22	0
53564	1966	2	23	0
53564	1966	2	24	0
53564	1966	2	25	0
53564	1966	2	26	0
53564	1966	2	27	0
53564	1966	2	28	0
53663	1966	2	1	0
53663	1966	2	2	0
53663	1966	2	3	0
53663	1966	2	4	0
53663	1966	2	5	0
53663	1966	2	6	0
53663	1966	2	7	0
53663	1966	2	8	0
53663	1966	2	9	0
53663	1966	2	10	0
53663	1966	2	11	0
53663	1966	2	12	0
53663	1966	2	13	0
53663	1966	2	14	0
53663	1966	2	15	0
53663	1966	2	16	0
53663	1966	2	17	0
53663	1966	2	18	0
53663	1966	2	19	0
53663	1966	2	20	0
53663	1966	2	21	0
53663	1966	2	22	0
53663	1966	2	23	0
53663	1966	2	24	0
53663	1966	2	25	0
53663	1966	2	26	0
53663	1966	2	27	0
53663	1966	2	28	0
53664	1966	2	1	0
53664	1966	2	2	0
53664	1966	2	3	0
53664	1966	2	4	0
53664	1966	2	5	0
53664	1966	2	6	0
53664	1966	2	7	0
53664	1966	2	8	0
53664	1966	2	9	0
53664	1966	2	10	0
53664	1966	2	11	0
53664	1966	2	12	0
53664	1966	2	13	0
53664	1966	2	14	0
53664	1966	2	15	0
53664	1966	2	16	0
53664	1966	2	17	0
53664	1966	2	18	0
53664	1966	2	19	0
53664	1966	2	20	0
53664	1966	2	21	0
53664	1966	2	22	0
53664	1966	2	23	0
53664	1966	2	24	0
53664	1966	2	25	0
53664	1966	2	26	0
53664	1966	2	27	0
53664	1966	2	28	0
53738	1966	2	1	0
53738	1966	2	2	0
53738	1966	2	3	0
53738	1966	2	4	0
53738	1966	2	5	0
53738	1966	2	6	0
53738	1966	2	7	0
53738	1966	2	8	0
53738	1966	2	9	1
53738	1966	2	10	0
53738	1966	2	11	0
53738	1966	2	12	0
53738	1966	2	13	0
53738	1966	2	14	0
53738	1966	2	15	0
53738	1966	2	16	0
53738	1966	2	17	0
53738	1966	2	18	0
53738	1966	2	19	0
53738	1966	2	20	0
53738	1966	2	21	0
53738	1966	2	22	0
53738	1966	2	23	0
53738	1966	2	24	0
53738	1966	2	25	0
53738	1966	2	26	0
53738	1966	2	27	0
53738	1966	2	28	0
53754	1966	2	1	0
53754	1966	2	2	0
53754	1966	2	3	0
53754	1966	2	4	0
53754	1966	2	5	0
53754	1966	2	6	0
53754	1966	2	7	0
53754	1966	2	8	0
53754	1966	2	9	0
53754	1966	2	10	0
53754	1966	2	11	0
53754	1966	2	12	0
53754	1966	2	13	0
53754	1966	2	14	0
53754	1966	2	15	0
53754	1966	2	16	0
53754	1966	2	17	0
53754	1966	2	18	0
53754	1966	2	19	0
53754	1966	2	20	0
53754	1966	2	21	0
53754	1966	2	22	0
53754	1966	2	23	0
53754	1966	2	24	0
53754	1966	2	25	0
53754	1966	2	26	0
53754	1966	2	27	0
53754	1966	2	28	0
53806	1966	2	1	0
53806	1966	2	2	0
53806	1966	2	3	0
53806	1966	2	4	0
53806	1966	2	5	0
53806	1966	2	6	0
53806	1966	2	7	0
53806	1966	2	8	0
53806	1966	2	9	0
53806	1966	2	10	0
53806	1966	2	11	0
53806	1966	2	12	0
53806	1966	2	13	0
53806	1966	2	14	0
53806	1966	2	15	0
53806	1966	2	16	0
53806	1966	2	17	0
53806	1966	2	18	0
53806	1966	2	19	0
53806	1966	2	20	0
53806	1966	2	21	0
53806	1966	2	22	0
53806	1966	2	23	0
53806	1966	2	24	0
53806	1966	2	25	0
53806	1966	2	26	0
53806	1966	2	27	0
53806	1966	2	28	0
53810	1966	2	1	0
53810	1966	2	2	0
53810	1966	2	3	0
53810	1966	2	4	0
53810	1966	2	5	0
53810	1966	2	6	0
53810	1966	2	7	0
53810	1966	2	8	0
53810	1966	2	9	0
53810	1966	2	10	0
53810	1966	2	11	0
53810	1966	2	12	0
53810	1966	2	13	0
53810	1966	2	14	0
53810	1966	2	15	0
53810	1966	2	16	0
53810	1966	2	17	0
53810	1966	2	18	0
53810	1966	2	19	0
53810	1966	2	20	0
53810	1966	2	21	0
53810	1966	2	22	0
53810	1966	2	23	0
53810	1966	2	24	0
53810	1966	2	25	0
53810	1966	2	26	0
53810	1966	2	27	0
53810	1966	2	28	0
53817	1966	2	1	0
53817	1966	2	2	0
53817	1966	2	3	0
53817	1966	2	4	0
53817	1966	2	5	0
53817	1966	2	6	0
53817	1966	2	7	0
53817	1966	2	8	0
53817	1966	2	9	0
53817	1966	2	10	0
53817	1966	2	11	0
53817	1966	2	12	0
53817	1966	2	13	0
53817	1966	2	14	0
53817	1966	2	15	0
53817	1966	2	16	0
53817	1966	2	17	0
53817	1966	2	18	0
53817	1966	2	19	0
53817	1966	2	20	0
53817	1966	2	21	0
53817	1966	2	22	0
53817	1966	2	23	0
53817	1966	2	24	0
53817	1966	2	25	0
53817	1966	2	26	0
53817	1966	2	27	0
53817	1966	2	28	0
53821	1966	2	1	0
53821	1966	2	2	0
53821	1966	2	3	0
53821	1966	2	4	0
53821	1966	2	5	0
53821	1966	2	6	0
53821	1966	2	7	0
53821	1966	2	8	0
53821	1966	2	9	0
53821	1966	2	10	0
53821	1966	2	11	0
53821	1966	2	12	0
53821	1966	2	13	0
53821	1966	2	14	0
53821	1966	2	15	0
53821	1966	2	16	0
53821	1966	2	17	0
53821	1966	2	18	0
53821	1966	2	19	0
53821	1966	2	20	0
53821	1966	2	21	0
53821	1966	2	22	0
53821	1966	2	23	0
53821	1966	2	24	0
53821	1966	2	25	0
53821	1966	2	26	0
53821	1966	2	27	0
53821	1966	2	28	0
53903	1966	2	1	0
53903	1966	2	2	0
53903	1966	2	3	0
53903	1966	2	4	0
53903	1966	2	5	0
53903	1966	2	6	0
53903	1966	2	7	0
53903	1966	2	8	0
53903	1966	2	9	0
53903	1966	2	10	0
53903	1966	2	11	0
53903	1966	2	12	0
53903	1966	2	13	0
53903	1966	2	14	0
53903	1966	2	15	0
53903	1966	2	16	0
53903	1966	2	17	0
53903	1966	2	18	0
53903	1966	2	19	0
53903	1966	2	20	0
53903	1966	2	21	0
53903	1966	2	22	0
53903	1966	2	23	0
53903	1966	2	24	0
53903	1966	2	25	0
53903	1966	2	26	0
53903	1966	2	27	0
53903	1966	2	28	0
52895	1966	3	1	0
52895	1966	3	2	0
52895	1966	3	3	0
52895	1966	3	4	0
52895	1966	3	5	0
52895	1966	3	6	0
52895	1966	3	7	0
52895	1966	3	8	0
52895	1966	3	9	0
52895	1966	3	10	0
52895	1966	3	11	0
52895	1966	3	12	0
52895	1966	3	13	0
52895	1966	3	14	0
52895	1966	3	15	0
52895	1966	3	16	0
52895	1966	3	17	0
52895	1966	3	18	0
52895	1966	3	19	0
52895	1966	3	20	0
52895	1966	3	21	0
52895	1966	3	22	0
52895	1966	3	23	0
52895	1966	3	24	0
52895	1966	3	25	0
52895	1966	3	26	0
52895	1966	3	27	0
52895	1966	3	28	0
52895	1966	3	29	0
52895	1966	3	30	0
52895	1966	3	31	0
52983	1966	3	1	0
52983	1966	3	2	0
52983	1966	3	3	0
52983	1966	3	4	0
52983	1966	3	5	0
52983	1966	3	6	0
52983	1966	3	7	0
52983	1966	3	8	0
52983	1966	3	9	0
52983	1966	3	10	0
52983	1966	3	11	0
52983	1966	3	12	0
52983	1966	3	13	0
52983	1966	3	14	0
52983	1966	3	15	0
52983	1966	3	16	0
52983	1966	3	17	0
52983	1966	3	18	0
52983	1966	3	19	0
52983	1966	3	20	0
52983	1966	3	21	0
52983	1966	3	22	0
52983	1966	3	23	0
52983	1966	3	24	0
52983	1966	3	25	0
52983	1966	3	26	0
52983	1966	3	27	0
52983	1966	3	28	0
52983	1966	3	29	0
52983	1966	3	30	0
52983	1966	3	31	0
53478	1966	3	1	0
53478	1966	3	2	0
53478	1966	3	3	0
53478	1966	3	4	0
53478	1966	3	5	0
53478	1966	3	6	0
53478	1966	3	7	0
53478	1966	3	8	0
53478	1966	3	9	0
53478	1966	3	10	0
53478	1966	3	11	0
53478	1966	3	12	0
53478	1966	3	13	0
53478	1966	3	14	0
53478	1966	3	15	0
53478	1966	3	16	0
53478	1966	3	17	0
53478	1966	3	18	0
53478	1966	3	19	0
53478	1966	3	20	0
53478	1966	3	21	0
53478	1966	3	22	0
53478	1966	3	23	0
53478	1966	3	24	0
53478	1966	3	25	0
53478	1966	3	26	0
53478	1966	3	27	0
53478	1966	3	28	0
53478	1966	3	29	0
53478	1966	3	30	0
53478	1966	3	31	0
53487	1966	3	1	0
53487	1966	3	2	0
53487	1966	3	3	0
53487	1966	3	4	0
53487	1966	3	5	0
53487	1966	3	6	0
53487	1966	3	7	0
53487	1966	3	8	0
53487	1966	3	9	0
53487	1966	3	10	0
53487	1966	3	11	0
53487	1966	3	12	0
53487	1966	3	13	0
53487	1966	3	14	0
53487	1966	3	15	0
53487	1966	3	16	0
53487	1966	3	17	0
53487	1966	3	18	0
53487	1966	3	19	0
53487	1966	3	20	0
53487	1966	3	21	0
53487	1966	3	22	0
53487	1966	3	23	0
53487	1966	3	24	0
53487	1966	3	25	0
53487	1966	3	26	0
53487	1966	3	27	0
53487	1966	3	28	0
53487	1966	3	29	0
53487	1966	3	30	0
53487	1966	3	31	0
53564	1966	3	1	0
53564	1966	3	2	0
53564	1966	3	3	0
53564	1966	3	4	0
53564	1966	3	5	0
53564	1966	3	6	0
53564	1966	3	7	0
53564	1966	3	8	0
53564	1966	3	9	0
53564	1966	3	10	0
53564	1966	3	11	0
53564	1966	3	12	0
53564	1966	3	13	0
53564	1966	3	14	0
53564	1966	3	15	0
53564	1966	3	16	0
53564	1966	3	17	0
53564	1966	3	18	0
53564	1966	3	19	0
53564	1966	3	20	0
53564	1966	3	21	0
53564	1966	3	22	0
53564	1966	3	23	0
53564	1966	3	24	0
53564	1966	3	25	0
53564	1966	3	26	0
53564	1966	3	27	0
53564	1966	3	28	0
53564	1966	3	29	0
53564	1966	3	30	0
53564	1966	3	31	0
53663	1966	3	1	0
53663	1966	3	2	0
53663	1966	3	3	0
53663	1966	3	4	0
53663	1966	3	5	0
53663	1966	3	6	0
53663	1966	3	7	0
53663	1966	3	8	0
53663	1966	3	9	0
53663	1966	3	10	0
53663	1966	3	11	0
53663	1966	3	12	0
53663	1966	3	13	0
53663	1966	3	14	0
53663	1966	3	15	0
53663	1966	3	16	0
53663	1966	3	17	0
53663	1966	3	18	0
53663	1966	3	19	0
53663	1966	3	20	0
53663	1966	3	21	0
53663	1966	3	22	0
53663	1966	3	23	0
53663	1966	3	24	0
53663	1966	3	25	0
53663	1966	3	26	0
53663	1966	3	27	0
53663	1966	3	28	0
53663	1966	3	29	0
53663	1966	3	30	0
53663	1966	3	31	0
53664	1966	3	1	0
53664	1966	3	2	0
53664	1966	3	3	0
53664	1966	3	4	0
53664	1966	3	5	0
53664	1966	3	6	0
53664	1966	3	7	0
53664	1966	3	8	0
53664	1966	3	9	0
53664	1966	3	10	0
53664	1966	3	11	0
53664	1966	3	12	0
53664	1966	3	13	0
53664	1966	3	14	0
53664	1966	3	15	0
53664	1966	3	16	0
53664	1966	3	17	0
53664	1966	3	18	0
53664	1966	3	19	0
53664	1966	3	20	0
53664	1966	3	21	0
53664	1966	3	22	0
53664	1966	3	23	0
53664	1966	3	24	0
53664	1966	3	25	0
53664	1966	3	26	0
53664	1966	3	27	0
53664	1966	3	28	0
53664	1966	3	29	0
53664	1966	3	30	0
53664	1966	3	31	0
53738	1966	3	1	0
53738	1966	3	2	0
53738	1966	3	3	0
53738	1966	3	4	0
53738	1966	3	5	0
53738	1966	3	6	0
53738	1966	3	7	0
53738	1966	3	8	0
53738	1966	3	9	0
53738	1966	3	10	0
53738	1966	3	11	0
53738	1966	3	12	0
53738	1966	3	13	0
53738	1966	3	14	0
53738	1966	3	15	0
53738	1966	3	16	0
53738	1966	3	17	0
53738	1966	3	18	0
53738	1966	3	19	0
53738	1966	3	20	0
53738	1966	3	21	0
53738	1966	3	22	0
53738	1966	3	23	0
53738	1966	3	24	0
53738	1966	3	25	0
53738	1966	3	26	1
53738	1966	3	27	0
53738	1966	3	28	0
53738	1966	3	29	0
53738	1966	3	30	0
53738	1966	3	31	0
53754	1966	3	1	0
53754	1966	3	2	0
53754	1966	3	3	0
53754	1966	3	4	0
53754	1966	3	5	0
53754	1966	3	6	0
53754	1966	3	7	0
53754	1966	3	8	0
53754	1966	3	9	0
53754	1966	3	10	0
53754	1966	3	11	0
53754	1966	3	12	0
53754	1966	3	13	0
53754	1966	3	14	0
53754	1966	3	15	0
53754	1966	3	16	0
53754	1966	3	17	0
53754	1966	3	18	0
53754	1966	3	19	0
53754	1966	3	20	0
53754	1966	3	21	5
53754	1966	3	22	0
53754	1966	3	23	0
53754	1966	3	24	0
53754	1966	3	25	0
53754	1966	3	26	0
53754	1966	3	27	0
53754	1966	3	28	0
53754	1966	3	29	0
53754	1966	3	30	0
53754	1966	3	31	0
53806	1966	3	1	0
53806	1966	3	2	0
53806	1966	3	3	0
53806	1966	3	4	0
53806	1966	3	5	0
53806	1966	3	6	0
53806	1966	3	7	0
53806	1966	3	8	0
53806	1966	3	9	0
53806	1966	3	10	0
53806	1966	3	11	0
53806	1966	3	12	0
53806	1966	3	13	0
53806	1966	3	14	0
53806	1966	3	15	0
53806	1966	3	16	0
53806	1966	3	17	0
53806	1966	3	18	0
53806	1966	3	19	0
53806	1966	3	20	0
53806	1966	3	21	0
53806	1966	3	22	0
53806	1966	3	23	0
53806	1966	3	24	0
53806	1966	3	25	0
53806	1966	3	26	0
53806	1966	3	27	0
53806	1966	3	28	0
53806	1966	3	29	0
53806	1966	3	30	0
53806	1966	3	31	0
53810	1966	3	1	0
53810	1966	3	2	0
53810	1966	3	3	0
53810	1966	3	4	0
53810	1966	3	5	0
53810	1966	3	6	0
53810	1966	3	7	0
53810	1966	3	8	0
53810	1966	3	9	0
53810	1966	3	10	0
53810	1966	3	11	0
53810	1966	3	12	0
53810	1966	3	13	0
53810	1966	3	14	0
53810	1966	3	15	0
53810	1966	3	16	0
53810	1966	3	17	0
53810	1966	3	18	0
53810	1966	3	19	0
53810	1966	3	20	0
53810	1966	3	21	0
53810	1966	3	22	0
53810	1966	3	23	0
53810	1966	3	24	0
53810	1966	3	25	0
53810	1966	3	26	0
53810	1966	3	27	0
53810	1966	3	28	0
53810	1966	3	29	0
53810	1966	3	30	0
53810	1966	3	31	0
53817	1966	3	1	0
53817	1966	3	2	0
53817	1966	3	3	0
53817	1966	3	4	0
53817	1966	3	5	0
53817	1966	3	6	0
53817	1966	3	7	0
53817	1966	3	8	0
53817	1966	3	9	0
53817	1966	3	10	0
53817	1966	3	11	0
53817	1966	3	12	0
53817	1966	3	13	0
53817	1966	3	14	0
53817	1966	3	15	0
53817	1966	3	16	0
53817	1966	3	17	0
53817	1966	3	18	0
53817	1966	3	19	0
53817	1966	3	20	0
53817	1966	3	21	0
53817	1966	3	22	0
53817	1966	3	23	0
53817	1966	3	24	0
53817	1966	3	25	0
53817	1966	3	26	0
53817	1966	3	27	0
53817	1966	3	28	0
53817	1966	3	29	0
53817	1966	3	30	0
53817	1966	3	31	0
53821	1966	3	1	0
53821	1966	3	2	0
53821	1966	3	3	0
53821	1966	3	4	0
53821	1966	3	5	0
53821	1966	3	6	0
53821	1966	3	7	0
53821	1966	3	8	0
53821	1966	3	9	0
53821	1966	3	10	0
53821	1966	3	11	0
53821	1966	3	12	0
53821	1966	3	13	0
53821	1966	3	14	0
53821	1966	3	15	0
53821	1966	3	16	0
53821	1966	3	17	0
53821	1966	3	18	0
53821	1966	3	19	0
53821	1966	3	20	0
53821	1966	3	21	0
53821	1966	3	22	0
53821	1966	3	23	0
53821	1966	3	24	0
53821	1966	3	25	0
53821	1966	3	26	1
53821	1966	3	27	0
53821	1966	3	28	0
53821	1966	3	29	0
53821	1966	3	30	0
53821	1966	3	31	0
53903	1966	3	1	0
53903	1966	3	2	0
53903	1966	3	3	0
53903	1966	3	4	0
53903	1966	3	5	0
53903	1966	3	6	0
53903	1966	3	7	0
53903	1966	3	8	0
53903	1966	3	9	0
53903	1966	3	10	0
53903	1966	3	11	0
53903	1966	3	12	0
53903	1966	3	13	0
53903	1966	3	14	0
53903	1966	3	15	0
53903	1966	3	16	0
53903	1966	3	17	0
53903	1966	3	18	0
53903	1966	3	19	0
53903	1966	3	20	0
53903	1966	3	21	0
53903	1966	3	22	0
53903	1966	3	23	0
53903	1966	3	24	0
53903	1966	3	25	0
53903	1966	3	26	0
53903	1966	3	27	0
53903	1966	3	28	0
53903	1966	3	29	0
53903	1966	3	30	0
53903	1966	3	31	0
52895	1966	4	1	0
52895	1966	4	2	0
52895	1966	4	3	0
52895	1966	4	4	0
52895	1966	4	5	0
52895	1966	4	6	0
52895	1966	4	7	0
52895	1966	4	8	0
52895	1966	4	9	0
52895	1966	4	10	0
52895	1966	4	11	0
52895	1966	4	12	0
52895	1966	4	13	0
52895	1966	4	14	0
52895	1966	4	15	0
52895	1966	4	16	0
52895	1966	4	17	0
52895	1966	4	18	0
52895	1966	4	19	0
52895	1966	4	20	0
52895	1966	4	21	0
52895	1966	4	22	0
52895	1966	4	23	0
52895	1966	4	24	0
52895	1966	4	25	0
52895	1966	4	26	0
52895	1966	4	27	0
52895	1966	4	28	0
52895	1966	4	29	0
52895	1966	4	30	0
52983	1966	4	1	0
52983	1966	4	2	0
52983	1966	4	3	0
52983	1966	4	4	0
52983	1966	4	5	0
52983	1966	4	6	0
52983	1966	4	7	0
52983	1966	4	8	0
52983	1966	4	9	0
52983	1966	4	10	0
52983	1966	4	11	0
52983	1966	4	12	0
52983	1966	4	13	0
52983	1966	4	14	0
52983	1966	4	15	0
52983	1966	4	16	0
52983	1966	4	17	0
52983	1966	4	18	0
52983	1966	4	19	0
52983	1966	4	20	0
52983	1966	4	21	0
52983	1966	4	22	0
52983	1966	4	23	0
52983	1966	4	24	0
52983	1966	4	25	0
52983	1966	4	26	0
52983	1966	4	27	0
52983	1966	4	28	0
52983	1966	4	29	0
52983	1966	4	30	0
53478	1966	4	1	0
53478	1966	4	2	0
53478	1966	4	3	0
53478	1966	4	4	0
53478	1966	4	5	0
53478	1966	4	6	0
53478	1966	4	7	0
53478	1966	4	8	0
53478	1966	4	9	0
53478	1966	4	10	0
53478	1966	4	11	0
53478	1966	4	12	0
53478	1966	4	13	0
53478	1966	4	14	0
53478	1966	4	15	0
53478	1966	4	16	0
53478	1966	4	17	0
53478	1966	4	18	0
53478	1966	4	19	0
53478	1966	4	20	0
53478	1966	4	21	0
53478	1966	4	22	2
53478	1966	4	23	0
53478	1966	4	24	0
53478	1966	4	25	0
53478	1966	4	26	0
53478	1966	4	27	0
53478	1966	4	28	0
53478	1966	4	29	0
53478	1966	4	30	0
53487	1966	4	1	0
53487	1966	4	2	0
53487	1966	4	3	0
53487	1966	4	4	0
53487	1966	4	5	0
53487	1966	4	6	0
53487	1966	4	7	0
53487	1966	4	8	0
53487	1966	4	9	0
53487	1966	4	10	0
53487	1966	4	11	0
53487	1966	4	12	0
53487	1966	4	13	0
53487	1966	4	14	0
53487	1966	4	15	0
53487	1966	4	16	0
53487	1966	4	17	0
53487	1966	4	18	0
53487	1966	4	19	0
53487	1966	4	20	0
53487	1966	4	21	0
53487	1966	4	22	11
53487	1966	4	23	0
53487	1966	4	24	0
53487	1966	4	25	0
53487	1966	4	26	0
53487	1966	4	27	0
53487	1966	4	28	0
53487	1966	4	29	0
53487	1966	4	30	0
53564	1966	4	1	0
53564	1966	4	2	0
53564	1966	4	3	0
53564	1966	4	4	0
53564	1966	4	5	0
53564	1966	4	6	0
53564	1966	4	7	0
53564	1966	4	8	0
53564	1966	4	9	7
53564	1966	4	10	38
53564	1966	4	11	0
53564	1966	4	12	0
53564	1966	4	13	0
53564	1966	4	14	0
53564	1966	4	15	0
53564	1966	4	16	0
53564	1966	4	17	0
53564	1966	4	18	0
53564	1966	4	19	0
53564	1966	4	20	0
53564	1966	4	21	0
53564	1966	4	22	0
53564	1966	4	23	0
53564	1966	4	24	0
53564	1966	4	25	0
53564	1966	4	26	0
53564	1966	4	27	0
53564	1966	4	28	0
53564	1966	4	29	0
53564	1966	4	30	0
53663	1966	4	1	0
53663	1966	4	2	0
53663	1966	4	3	0
53663	1966	4	4	0
53663	1966	4	5	0
53663	1966	4	6	0
53663	1966	4	7	0
53663	1966	4	8	0
53663	1966	4	9	0
53663	1966	4	10	0
53663	1966	4	11	0
53663	1966	4	12	0
53663	1966	4	13	0
53663	1966	4	14	0
53663	1966	4	15	0
53663	1966	4	16	0
53663	1966	4	17	0
53663	1966	4	18	0
53663	1966	4	19	0
53663	1966	4	20	0
53663	1966	4	21	0
53663	1966	4	22	0
53663	1966	4	23	0
53663	1966	4	24	21
53663	1966	4	25	26
53663	1966	4	26	0
53663	1966	4	27	0
53663	1966	4	28	0
53663	1966	4	29	0
53663	1966	4	30	0
53664	1966	4	1	0
53664	1966	4	2	0
53664	1966	4	3	0
53664	1966	4	4	0
53664	1966	4	5	13
53664	1966	4	6	0
53664	1966	4	7	0
53664	1966	4	8	0
53664	1966	4	9	1
53664	1966	4	10	0
53664	1966	4	11	0
53664	1966	4	12	0
53664	1966	4	13	0
53664	1966	4	14	0
53664	1966	4	15	0
53664	1966	4	16	0
53664	1966	4	17	0
53664	1966	4	18	0
53664	1966	4	19	0
53664	1966	4	20	0
53664	1966	4	21	0
53664	1966	4	22	0
53664	1966	4	23	0
53664	1966	4	24	114
53664	1966	4	25	105
53664	1966	4	26	0
53664	1966	4	27	0
53664	1966	4	28	0
53664	1966	4	29	0
53664	1966	4	30	0
53738	1966	4	1	0
53738	1966	4	2	0
53738	1966	4	3	0
53738	1966	4	4	8
53738	1966	4	5	8
53738	1966	4	6	20
53738	1966	4	7	0
53738	1966	4	8	0
53738	1966	4	9	0
53738	1966	4	10	0
53738	1966	4	11	0
53738	1966	4	12	0
53738	1966	4	13	0
53738	1966	4	14	0
53738	1966	4	15	0
53738	1966	4	16	0
53738	1966	4	17	5
53738	1966	4	18	0
53738	1966	4	19	0
53738	1966	4	20	0
53738	1966	4	21	0
53738	1966	4	22	0
53738	1966	4	23	0
53738	1966	4	24	0
53738	1966	4	25	0
53738	1966	4	26	0
53738	1966	4	27	0
53738	1966	4	28	0
53738	1966	4	29	0
53738	1966	4	30	0
53754	1966	4	1	0
53754	1966	4	2	0
53754	1966	4	3	0
53754	1966	4	4	11
53754	1966	4	5	22
53754	1966	4	6	0
53754	1966	4	7	0
53754	1966	4	8	0
53754	1966	4	9	0
53754	1966	4	10	0
53754	1966	4	11	0
53754	1966	4	12	0
53754	1966	4	13	0
53754	1966	4	14	0
53754	1966	4	15	0
53754	1966	4	16	0
53754	1966	4	17	0
53754	1966	4	18	0
53754	1966	4	19	0
53754	1966	4	20	0
53754	1966	4	21	0
53754	1966	4	22	0
53754	1966	4	23	0
53754	1966	4	24	0
53754	1966	4	25	24
53754	1966	4	26	0
53754	1966	4	27	0
53754	1966	4	28	0
53754	1966	4	29	0
53754	1966	4	30	0
53806	1966	4	1	0
53806	1966	4	2	0
53806	1966	4	3	0
53806	1966	4	4	0
53806	1966	4	5	5
53806	1966	4	6	0
53806	1966	4	7	0
53806	1966	4	8	0
53806	1966	4	9	0
53806	1966	4	10	0
53806	1966	4	11	0
53806	1966	4	12	0
53806	1966	4	13	0
53806	1966	4	14	0
53806	1966	4	15	0
53806	1966	4	16	0
53806	1966	4	17	0
53806	1966	4	18	0
53806	1966	4	19	0
53806	1966	4	20	0
53806	1966	4	21	0
53806	1966	4	22	0
53806	1966	4	23	0
53806	1966	4	24	0
53806	1966	4	25	0
53806	1966	4	26	0
53806	1966	4	27	0
53806	1966	4	28	0
53806	1966	4	29	0
53806	1966	4	30	0
53810	1966	4	1	0
53810	1966	4	2	0
53810	1966	4	3	0
53810	1966	4	4	0
53810	1966	4	5	2
53810	1966	4	6	0
53810	1966	4	7	0
53810	1966	4	8	0
53810	1966	4	9	2
53810	1966	4	10	0
53810	1966	4	11	0
53810	1966	4	12	0
53810	1966	4	13	0
53810	1966	4	14	0
53810	1966	4	15	0
53810	1966	4	16	0
53810	1966	4	17	0
53810	1966	4	18	0
53810	1966	4	19	0
53810	1966	4	20	0
53810	1966	4	21	0
53810	1966	4	22	0
53810	1966	4	23	0
53810	1966	4	24	0
53810	1966	4	25	0
53810	1966	4	26	0
53810	1966	4	27	0
53810	1966	4	28	0
53810	1966	4	29	0
53810	1966	4	30	0
53817	1966	4	1	0
53817	1966	4	2	0
53817	1966	4	3	0
53817	1966	4	4	0
53817	1966	4	5	25
53817	1966	4	6	0
53817	1966	4	7	0
53817	1966	4	8	0
53817	1966	4	9	0
53817	1966	4	10	0
53817	1966	4	11	0
53817	1966	4	12	0
53817	1966	4	13	0
53817	1966	4	14	0
53817	1966	4	15	0
53817	1966	4	16	0
53817	1966	4	17	0
53817	1966	4	18	0
53817	1966	4	19	0
53817	1966	4	20	0
53817	1966	4	21	0
53817	1966	4	22	0
53817	1966	4	23	0
53817	1966	4	24	0
53817	1966	4	25	1
53817	1966	4	26	0
53817	1966	4	27	0
53817	1966	4	28	0
53817	1966	4	29	0
53817	1966	4	30	0
53821	1966	4	1	0
53821	1966	4	2	0
53821	1966	4	3	0
53821	1966	4	4	0
53821	1966	4	5	0
53821	1966	4	6	0
53821	1966	4	7	0
53821	1966	4	8	0
53821	1966	4	9	0
53821	1966	4	10	1
53821	1966	4	11	0
53821	1966	4	12	0
53821	1966	4	13	0
53821	1966	4	14	0
53821	1966	4	15	0
53821	1966	4	16	0
53821	1966	4	17	1
53821	1966	4	18	0
53821	1966	4	19	2
53821	1966	4	20	0
53821	1966	4	21	0
53821	1966	4	22	0
53821	1966	4	23	0
53821	1966	4	24	0
53821	1966	4	25	4
53821	1966	4	26	0
53821	1966	4	27	0
53821	1966	4	28	0
53821	1966	4	29	0
53821	1966	4	30	0
53903	1966	4	1	0
53903	1966	4	2	0
53903	1966	4	3	0
53903	1966	4	4	0
53903	1966	4	5	0
53903	1966	4	6	0
53903	1966	4	7	0
53903	1966	4	8	0
53903	1966	4	9	0
53903	1966	4	10	0
53903	1966	4	11	0
53903	1966	4	12	0
53903	1966	4	13	0
53903	1966	4	14	0
53903	1966	4	15	0
53903	1966	4	16	0
53903	1966	4	17	0
53903	1966	4	18	0
53903	1966	4	19	0
53903	1966	4	20	0
53903	1966	4	21	0
53903	1966	4	22	0
53903	1966	4	23	0
53903	1966	4	24	0
53903	1966	4	25	0
53903	1966	4	26	0
53903	1966	4	27	0
53903	1966	4	28	0
53903	1966	4	29	0
53903	1966	4	30	0
52895	1966	5	1	0
52895	1966	5	2	0
52895	1966	5	3	0
52895	1966	5	4	0
52895	1966	5	5	0
52895	1966	5	6	0
52895	1966	5	7	0
52895	1966	5	8	0
52895	1966	5	9	0
52895	1966	5	10	0
52895	1966	5	11	0
52895	1966	5	12	0
52895	1966	5	13	0
52895	1966	5	14	0
52895	1966	5	15	0
52895	1966	5	16	0
52895	1966	5	17	0
52895	1966	5	18	0
52895	1966	5	19	0
52895	1966	5	20	0
52895	1966	5	21	0
52895	1966	5	22	0
52895	1966	5	23	0
52895	1966	5	24	0
52895	1966	5	25	0
52895	1966	5	26	0
52895	1966	5	27	0
52895	1966	5	28	0
52895	1966	5	29	0
52895	1966	5	30	0
52895	1966	5	31	0
52983	1966	5	1	2
52983	1966	5	2	0
52983	1966	5	3	0
52983	1966	5	4	0
52983	1966	5	5	0
52983	1966	5	6	0
52983	1966	5	7	0
52983	1966	5	8	0
52983	1966	5	9	0
52983	1966	5	10	3
52983	1966	5	11	0
52983	1966	5	12	0
52983	1966	5	13	0
52983	1966	5	14	0
52983	1966	5	15	0
52983	1966	5	16	0
52983	1966	5	17	0
52983	1966	5	18	0
52983	1966	5	19	0
52983	1966	5	20	0
52983	1966	5	21	0
52983	1966	5	22	0
52983	1966	5	23	0
52983	1966	5	24	0
52983	1966	5	25	251
52983	1966	5	26	0
52983	1966	5	27	0
52983	1966	5	28	0
52983	1966	5	29	0
52983	1966	5	30	0
52983	1966	5	31	0
53478	1966	5	1	0
53478	1966	5	2	0
53478	1966	5	3	0
53478	1966	5	4	0
53478	1966	5	5	0
53478	1966	5	6	0
53478	1966	5	7	0
53478	1966	5	8	0
53478	1966	5	9	0
53478	1966	5	10	0
53478	1966	5	11	0
53478	1966	5	12	0
53478	1966	5	13	0
53478	1966	5	14	0
53478	1966	5	15	0
53478	1966	5	16	0
53478	1966	5	17	0
53478	1966	5	18	0
53478	1966	5	19	0
53478	1966	5	20	0
53478	1966	5	21	0
53478	1966	5	22	0
53478	1966	5	23	67
53478	1966	5	24	94
53478	1966	5	25	0
53478	1966	5	26	17
53478	1966	5	27	1
53478	1966	5	28	0
53478	1966	5	29	26
53478	1966	5	30	0
53478	1966	5	31	0
53487	1966	5	1	0
53487	1966	5	2	0
53487	1966	5	3	0
53487	1966	5	4	0
53487	1966	5	5	0
53487	1966	5	6	0
53487	1966	5	7	0
53487	1966	5	8	0
53487	1966	5	9	0
53487	1966	5	10	0
53487	1966	5	11	0
53487	1966	5	12	0
53487	1966	5	13	0
53487	1966	5	14	0
53487	1966	5	15	0
53487	1966	5	16	0
53487	1966	5	17	0
53487	1966	5	18	0
53487	1966	5	19	0
53487	1966	5	20	0
53487	1966	5	21	0
53487	1966	5	22	0
53487	1966	5	23	0
53487	1966	5	24	110
53487	1966	5	25	0
53487	1966	5	26	14
53487	1966	5	27	0
53487	1966	5	28	0
53487	1966	5	29	0
53487	1966	5	30	0
53487	1966	5	31	0
53564	1966	5	1	0
53564	1966	5	2	0
53564	1966	5	3	0
53564	1966	5	4	0
53564	1966	5	5	0
53564	1966	5	6	0
53564	1966	5	7	0
53564	1966	5	8	0
53564	1966	5	9	0
53564	1966	5	10	0
53564	1966	5	11	0
53564	1966	5	12	0
53564	1966	5	13	0
53564	1966	5	14	0
53564	1966	5	15	0
53564	1966	5	16	0
53564	1966	5	17	0
53564	1966	5	18	0
53564	1966	5	19	0
53564	1966	5	20	0
53564	1966	5	21	0
53564	1966	5	22	0
53564	1966	5	23	0
53564	1966	5	24	20
53564	1966	5	25	0
53564	1966	5	26	5
53564	1966	5	27	0
53564	1966	5	28	0
53564	1966	5	29	0
53564	1966	5	30	0
53564	1966	5	31	0
53663	1966	5	1	49
53663	1966	5	2	0
53663	1966	5	3	0
53663	1966	5	4	0
53663	1966	5	5	0
53663	1966	5	6	0
53663	1966	5	7	0
53663	1966	5	8	0
53663	1966	5	9	0
53663	1966	5	10	0
53663	1966	5	11	0
53663	1966	5	12	0
53663	1966	5	13	0
53663	1966	5	14	0
53663	1966	5	15	0
53663	1966	5	16	0
53663	1966	5	17	0
53663	1966	5	18	0
53663	1966	5	19	0
53663	1966	5	20	0
53663	1966	5	21	0
53663	1966	5	22	51
53663	1966	5	23	0
53663	1966	5	24	0
53663	1966	5	25	99
53663	1966	5	26	10
53663	1966	5	27	0
53663	1966	5	28	0
53663	1966	5	29	0
53663	1966	5	30	0
53663	1966	5	31	0
53664	1966	5	1	0
53664	1966	5	2	0
53664	1966	5	3	0
53664	1966	5	4	0
53664	1966	5	5	0
53664	1966	5	6	0
53664	1966	5	7	0
53664	1966	5	8	0
53664	1966	5	9	0
53664	1966	5	10	0
53664	1966	5	11	0
53664	1966	5	12	0
53664	1966	5	13	0
53664	1966	5	14	0
53664	1966	5	15	0
53664	1966	5	16	0
53664	1966	5	17	0
53664	1966	5	18	0
53664	1966	5	19	0
53664	1966	5	20	0
53664	1966	5	21	14
53664	1966	5	22	0
53664	1966	5	23	43
53664	1966	5	24	1
53664	1966	5	25	0
53664	1966	5	26	6
53664	1966	5	27	0
53664	1966	5	28	0
53664	1966	5	29	18
53664	1966	5	30	0
53664	1966	5	31	0
53738	1966	5	1	0
53738	1966	5	2	0
53738	1966	5	3	0
53738	1966	5	4	0
53738	1966	5	5	0
53738	1966	5	6	0
53738	1966	5	7	0
53738	1966	5	8	0
53738	1966	5	9	0
53738	1966	5	10	0
53738	1966	5	11	0
53738	1966	5	12	10
53738	1966	5	13	3
53738	1966	5	14	0
53738	1966	5	15	0
53738	1966	5	16	0
53738	1966	5	17	0
53738	1966	5	18	0
53738	1966	5	19	0
53738	1966	5	20	0
53738	1966	5	21	0
53738	1966	5	22	49
53738	1966	5	23	0
53738	1966	5	24	0
53738	1966	5	25	0
53738	1966	5	26	0
53738	1966	5	27	4
53738	1966	5	28	0
53738	1966	5	29	8
53738	1966	5	30	0
53738	1966	5	31	0
53754	1966	5	1	2
53754	1966	5	2	0
53754	1966	5	3	0
53754	1966	5	4	0
53754	1966	5	5	0
53754	1966	5	6	0
53754	1966	5	7	0
53754	1966	5	8	0
53754	1966	5	9	0
53754	1966	5	10	0
53754	1966	5	11	0
53754	1966	5	12	0
53754	1966	5	13	0
53754	1966	5	14	0
53754	1966	5	15	0
53754	1966	5	16	0
53754	1966	5	17	0
53754	1966	5	18	0
53754	1966	5	19	0
53754	1966	5	20	0
53754	1966	5	21	0
53754	1966	5	22	10
53754	1966	5	23	0
53754	1966	5	24	0
53754	1966	5	25	0
53754	1966	5	26	0
53754	1966	5	27	0
53754	1966	5	28	16
53754	1966	5	29	104
53754	1966	5	30	0
53754	1966	5	31	0
53806	1966	5	1	0
53806	1966	5	2	0
53806	1966	5	3	0
53806	1966	5	4	0
53806	1966	5	5	0
53806	1966	5	6	0
53806	1966	5	7	0
53806	1966	5	8	0
53806	1966	5	9	0
53806	1966	5	10	0
53806	1966	5	11	0
53806	1966	5	12	0
53806	1966	5	13	0
53806	1966	5	14	0
53806	1966	5	15	0
53806	1966	5	16	0
53806	1966	5	17	0
53806	1966	5	18	0
53806	1966	5	19	0
53806	1966	5	20	0
53806	1966	5	21	0
53806	1966	5	22	0
53806	1966	5	23	0
53806	1966	5	24	0
53806	1966	5	25	0
53806	1966	5	26	0
53806	1966	5	27	0
53806	1966	5	28	0
53806	1966	5	29	0
53806	1966	5	30	0
53806	1966	5	31	0
53810	1966	5	1	0
53810	1966	5	2	0
53810	1966	5	3	0
53810	1966	5	4	0
53810	1966	5	5	0
53810	1966	5	6	0
53810	1966	5	7	0
53810	1966	5	8	0
53810	1966	5	9	0
[truncated: 8,221 more rows]

## Sheet: 1968-1969
Station No.	Year	Month	Day	Precipitation(0.1 mm)
52895	1970	1	1	0
52895	1970	1	2	0
52895	1970	1	3	0
52895	1970	1	4	0
52895	1970	1	5	0
52895	1970	1	6	0
52895	1970	1	7	0
52895	1970	1	8	0
52895	1970	1	9	0
52895	1970	1	10	0
52895	1970	1	11	0
52895	1970	1	12	0
52895	1970	1	13	0
52895	1970	1	14	0
52895	1970	1	15	0
52895	1970	1	16	0
52895	1970	1	17	0
52895	1970	1	18	0
52895	1970	1	19	0
52895	1970	1	20	0
52895	1970	1	21	0
52895	1970	1	22	0
52895	1970	1	23	0
52895	1970	1	24	0
52895	1970	1	25	0
52895	1970	1	26	0
52895	1970	1	27	0
52895	1970	1	28	0
52895	1970	1	29	0
52895	1970	1	30	0
52895	1970	1	31	0
52983	1970	1	1	0
52983	1970	1	2	0
52983	1970	1	3	0
52983	1970	1	4	0
52983	1970	1	5	0
52983	1970	1	6	0
52983	1970	1	7	0
52983	1970	1	8	0
52983	1970	1	9	0
52983	1970	1	10	0
52983	1970	1	11	0
52983	1970	1	12	0
52983	1970	1	13	0
52983	1970	1	14	0
52983	1970	1	15	0
52983	1970	1	16	0
52983	1970	1	17	0
52983	1970	1	18	0
52983	1970	1	19	0
52983	1970	1	20	0
52983	1970	1	21	0
52983	1970	1	22	0
52983	1970	1	23	0
52983	1970	1	24	0
52983	1970	1	25	0
52983	1970	1	26	0
52983	1970	1	27	0
52983	1970	1	28	0
52983	1970	1	29	0
52983	1970	1	30	0
52983	1970	1	31	0
53478	1970	1	1	0
53478	1970	1	2	0
53478	1970	1	3	0
53478	1970	1	4	0
53478	1970	1	5	0
53478	1970	1	6	0
53478	1970	1	7	0
53478	1970	1	8	0
53478	1970	1	9	0
53478	1970	1	10	0
53478	1970	1	11	0
53478	1970	1	12	0
53478	1970	1	13	0
53478	1970	1	14	0
53478	1970	1	15	0
53478	1970	1	16	0
53478	1970	1	17	0
53478	1970	1	18	0
53478	1970	1	19	0
53478	1970	1	20	0
53478	1970	1	21	0
53478	1970	1	22	0
53478	1970	1	23	0
53478	1970	1	24	0
53478	1970	1	25	0
53478	1970	1	26	0
53478	1970	1	27	0
53478	1970	1	28	0
53478	1970	1	29	0
53478	1970	1	30	0
53478	1970	1	31	0
53487	1970	1	1	0
53487	1970	1	2	0
53487	1970	1	3	0
53487	1970	1	4	0
53487	1970	1	5	0
53487	1970	1	6	0
53487	1970	1	7	0
53487	1970	1	8	0
53487	1970	1	9	0
53487	1970	1	10	0
53487	1970	1	11	0
53487	1970	1	12	0
53487	1970	1	13	0
53487	1970	1	14	0
53487	1970	1	15	0
53487	1970	1	16	0
53487	1970	1	17	0
53487	1970	1	18	0
53487	1970	1	19	0
53487	1970	1	20	0
53487	1970	1	21	0
53487	1970	1	22	0
53487	1970	1	23	0
53487	1970	1	24	0
53487	1970	1	25	0
53487	1970	1	26	0
53487	1970	1	27	0
53487	1970	1	28	0
53487	1970	1	29	0
53487	1970	1	30	0
53487	1970	1	31	0
53564	1970	1	1	0
53564	1970	1	2	0
53564	1970	1	3	0
53564	1970	1	4	0
53564	1970	1	5	0
53564	1970	1	6	0
53564	1970	1	7	0
53564	1970	1	8	0
53564	1970	1	9	0
53564	1970	1	10	0
53564	1970	1	11	0
53564	1970	1	12	0
53564	1970	1	13	0
53564	1970	1	14	0
53564	1970	1	15	0
53564	1970	1	16	0
53564	1970	1	17	0
53564	1970	1	18	0
53564	1970	1	19	0
53564	1970	1	20	0
53564	1970	1	21	0
53564	1970	1	22	0
53564	1970	1	23	0
53564	1970	1	24	0
53564	1970	1	25	0
53564	1970	1	26	0
53564	1970	1	27	0
53564	1970	1	28	0
53564	1970	1	29	0
53564	1970	1	30	0
53564	1970	1	31	0
53663	1970	1	1	0
53663	1970	1	2	0
53663	1970	1	3	0
53663	1970	1	4	0
53663	1970	1	5	0
53663	1970	1	6	0
53663	1970	1	7	0
53663	1970	1	8	0
53663	1970	1	9	0
53663	1970	1	10	0
53663	1970	1	11	0
53663	1970	1	12	0
53663	1970	1	13	0
53663	1970	1	14	0
53663	1970	1	15	0
53663	1970	1	16	0
53663	1970	1	17	0
53663	1970	1	18	0
53663	1970	1	19	0
53663	1970	1	20	0
53663	1970	1	21	0
53663	1970	1	22	0
53663	1970	1	23	0
53663	1970	1	24	0
53663	1970	1	25	0
53663	1970	1	26	0
53663	1970	1	27	0
53663	1970	1	28	0
53663	1970	1	29	0
53663	1970	1	30	0
53663	1970	1	31	0
53664	1970	1	1	0
53664	1970	1	2	0
53664	1970	1	3	0
53664	1970	1	4	0
53664	1970	1	5	0
53664	1970	1	6	0
53664	1970	1	7	0
53664	1970	1	8	0
53664	1970	1	9	0
53664	1970	1	10	0
53664	1970	1	11	0
53664	1970	1	12	0
53664	1970	1	13	0
53664	1970	1	14	0
53664	1970	1	15	0
53664	1970	1	16	0
53664	1970	1	17	0
53664	1970	1	18	0
53664	1970	1	19	0
53664	1970	1	20	0
53664	1970	1	21	0
53664	1970	1	22	0
53664	1970	1	23	0
53664	1970	1	24	0
53664	1970	1	25	0
53664	1970	1	26	0
53664	1970	1	27	0
53664	1970	1	28	0
53664	1970	1	29	0
53664	1970	1	30	0
53664	1970	1	31	0
53738	1970	1	1	0
53738	1970	1	2	0
53738	1970	1	3	0
53738	1970	1	4	0
53738	1970	1	5	0
53738	1970	1	6	0
53738	1970	1	7	0
53738	1970	1	8	0
53738	1970	1	9	0
53738	1970	1	10	0
53738	1970	1	11	0
53738	1970	1	12	0
53738	1970	1	13	0
53738	1970	1	14	0
53738	1970	1	15	0
53738	1970	1	16	0
53738	1970	1	17	0
53738	1970	1	18	0
53738	1970	1	19	0
53738	1970	1	20	0
53738	1970	1	21	0
53738	1970	1	22	0
53738	1970	1	23	0
53738	1970	1	24	0
53738	1970	1	25	0
53738	1970	1	26	0
53738	1970	1	27	0
53738	1970	1	28	0
53738	1970	1	29	0
53738	1970	1	30	0
53738	1970	1	31	0
53754	1970	1	1	0
53754	1970	1	2	0
53754	1970	1	3	0
53754	1970	1	4	0
53754	1970	1	5	0
53754	1970	1	6	0
53754	1970	1	7	0
53754	1970	1	8	0
53754	1970	1	9	0
53754	1970	1	10	0
53754	1970	1	11	0
53754	1970	1	12	0
53754	1970	1	13	0
53754	1970	1	14	0
53754	1970	1	15	0
53754	1970	1	16	0
53754	1970	1	17	0
53754	1970	1	18	0
53754	1970	1	19	0
53754	1970	1	20	0
53754	1970	1	21	0
53754	1970	1	22	0
53754	1970	1	23	0
53754	1970	1	24	0
53754	1970	1	25	0
53754	1970	1	26	0
53754	1970	1	27	0
53754	1970	1	28	0
53754	1970	1	29	0
53754	1970	1	30	0
53754	1970	1	31	0
53806	1970	1	1	0
53806	1970	1	2	0
53806	1970	1	3	0
53806	1970	1	4	0
53806	1970	1	5	0
53806	1970	1	6	0
53806	1970	1	7	0
53806	1970	1	8	0
53806	1970	1	9	0
53806	1970	1	10	0
53806	1970	1	11	0
53806	1970	1	12	0
53806	1970	1	13	0
53806	1970	1	14	0
53806	1970	1	15	0
53806	1970	1	16	0
53806	1970	1	17	0
53806	1970	1	18	0
53806	1970	1	19	0
53806	1970	1	20	0
53806	1970	1	21	0
53806	1970	1	22	0
53806	1970	1	23	0
53806	1970	1	24	0
53806	1970	1	25	0
53806	1970	1	26	0
53806	1970	1	27	0
53806	1970	1	28	0
53806	1970	1	29	0
53806	1970	1	30	0
53806	1970	1	31	0
53810	1970	1	1	0
53810	1970	1	2	0
53810	1970	1	3	0
53810	1970	1	4	0
53810	1970	1	5	0
53810	1970	1	6	0
53810	1970	1	7	0
53810	1970	1	8	0
53810	1970	1	9	0
53810	1970	1	10	0
53810	1970	1	11	0
53810	1970	1	12	0
53810	1970	1	13	0
53810	1970	1	14	0
53810	1970	1	15	0
53810	1970	1	16	0
53810	1970	1	17	0
53810	1970	1	18	0
53810	1970	1	19	0
53810	1970	1	20	0
53810	1970	1	21	0
53810	1970	1	22	0
53810	1970	1	23	0
53810	1970	1	24	0
53810	1970	1	25	0
53810	1970	1	26	0
53810	1970	1	27	0
53810	1970	1	28	0
53810	1970	1	29	0
53810	1970	1	30	0
53810	1970	1	31	0
53817	1970	1	1	0
53817	1970	1	2	0
53817	1970	1	3	0
53817	1970	1	4	0
53817	1970	1	5	0
53817	1970	1	6	0
53817	1970	1	7	0
53817	1970	1	8	0
53817	1970	1	9	0
53817	1970	1	10	0
53817	1970	1	11	0
53817	1970	1	12	0
53817	1970	1	13	0
53817	1970	1	14	0
53817	1970	1	15	0
53817	1970	1	16	0
53817	1970	1	17	0
53817	1970	1	18	0
53817	1970	1	19	0
53817	1970	1	20	0
53817	1970	1	21	0
53817	1970	1	22	0
53817	1970	1	23	0
53817	1970	1	24	0
53817	1970	1	25	0
53817	1970	1	26	0
53817	1970	1	27	0
53817	1970	1	28	0
53817	1970	1	29	0
53817	1970	1	30	0
53817	1970	1	31	0
53821	1970	1	1	0
53821	1970	1	2	0
53821	1970	1	3	0
53821	1970	1	4	0
53821	1970	1	5	0
53821	1970	1	6	0
53821	1970	1	7	0
53821	1970	1	8	0
53821	1970	1	9	0
53821	1970	1	10	0
53821	1970	1	11	0
53821	1970	1	12	0
53821	1970	1	13	0
53821	1970	1	14	0
53821	1970	1	15	0
53821	1970	1	16	0
53821	1970	1	17	0
53821	1970	1	18	0
53821	1970	1	19	0
53821	1970	1	20	0
53821	1970	1	21	0
53821	1970	1	22	0
53821	1970	1	23	0
53821	1970	1	24	0
53821	1970	1	25	0
53821	1970	1	26	0
53821	1970	1	27	0
53821	1970	1	28	0
53821	1970	1	29	0
53821	1970	1	30	0
53821	1970	1	31	0
53903	1970	1	1	0
53903	1970	1	2	0
53903	1970	1	3	0
53903	1970	1	4	0
53903	1970	1	5	0
53903	1970	1	6	0
53903	1970	1	7	0
53903	1970	1	8	0
53903	1970	1	9	0
53903	1970	1	10	0
53903	1970	1	11	0
53903	1970	1	12	0
53903	1970	1	13	0
53903	1970	1	14	0
53903	1970	1	15	0
53903	1970	1	16	0
53903	1970	1	17	0
53903	1970	1	18	0
53903	1970	1	19	0
53903	1970	1	20	0
53903	1970	1	21	0
53903	1970	1	22	0
53903	1970	1	23	0
53903	1970	1	24	0
53903	1970	1	25	0
53903	1970	1	26	0
53903	1970	1	27	0
53903	1970	1	28	0
53903	1970	1	29	0
53903	1970	1	30	0
53903	1970	1	31	0
52895	1970	2	1	0
52895	1970	2	2	0
52895	1970	2	3	0
52895	1970	2	4	0
52895	1970	2	5	0
52895	1970	2	6	0
52895	1970	2	7	0
52895	1970	2	8	0
52895	1970	2	9	0
52895	1970	2	10	0
52895	1970	2	11	0
52895	1970	2	12	0
52895	1970	2	13	0
52895	1970	2	14	0
52895	1970	2	15	0
52895	1970	2	16	0
52895	1970	2	17	0
52895	1970	2	18	0
52895	1970	2	19	0
52895	1970	2	20	0
52895	1970	2	21	0
52895	1970	2	22	0
52895	1970	2	23	0
52895	1970	2	24	0
52895	1970	2	25	0
52895	1970	2	26	0
52895	1970	2	27	0
52895	1970	2	28	0
52983	1970	2	1	0
52983	1970	2	2	0
52983	1970	2	3	0
52983	1970	2	4	0
52983	1970	2	5	0
52983	1970	2	6	0
52983	1970	2	7	0
52983	1970	2	8	0
52983	1970	2	9	0
52983	1970	2	10	0
52983	1970	2	11	0
52983	1970	2	12	0
52983	1970	2	13	0
52983	1970	2	14	0
52983	1970	2	15	0
52983	1970	2	16	0
52983	1970	2	17	0
52983	1970	2	18	0
52983	1970	2	19	0
52983	1970	2	20	0
52983	1970	2	21	0
52983	1970	2	22	0
52983	1970	2	23	0
52983	1970	2	24	0
52983	1970	2	25	0
52983	1970	2	26	0
52983	1970	2	27	0
52983	1970	2	28	0
53478	1970	2	1	0
53478	1970	2	2	0
53478	1970	2	3	0
53478	1970	2	4	0
53478	1970	2	5	0
53478	1970	2	6	0
53478	1970	2	7	0
53478	1970	2	8	0
53478	1970	2	9	0
53478	1970	2	10	0
53478	1970	2	11	0
53478	1970	2	12	0
53478	1970	2	13	0
53478	1970	2	14	0
53478	1970	2	15	0
53478	1970	2	16	0
53478	1970	2	17	0
53478	1970	2	18	0
53478	1970	2	19	0
53478	1970	2	20	0
53478	1970	2	21	0
53478	1970	2	22	0
53478	1970	2	23	0
53478	1970	2	24	0
53478	1970	2	25	0
53478	1970	2	26	0
53478	1970	2	27	0
53478	1970	2	28	0
53487	1970	2	1	0
53487	1970	2	2	0
53487	1970	2	3	0
53487	1970	2	4	0
53487	1970	2	5	0
53487	1970	2	6	0
53487	1970	2	7	0
53487	1970	2	8	0
53487	1970	2	9	0
53487	1970	2	10	0
53487	1970	2	11	0
53487	1970	2	12	0
53487	1970	2	13	0
53487	1970	2	14	0
53487	1970	2	15	0
53487	1970	2	16	0
53487	1970	2	17	0
53487	1970	2	18	0
53487	1970	2	19	0
53487	1970	2	20	0
53487	1970	2	21	0
53487	1970	2	22	0
53487	1970	2	23	0
53487	1970	2	24	0
53487	1970	2	25	0
53487	1970	2	26	0
53487	1970	2	27	0
53487	1970	2	28	0
53564	1970	2	1	0
53564	1970	2	2	0
53564	1970	2	3	0
53564	1970	2	4	0
53564	1970	2	5	0
53564	1970	2	6	0
53564	1970	2	7	0
53564	1970	2	8	0
53564	1970	2	9	0
53564	1970	2	10	0
53564	1970	2	11	0
53564	1970	2	12	0
53564	1970	2	13	0
53564	1970	2	14	0
53564	1970	2	15	0
53564	1970	2	16	0
53564	1970	2	17	0
53564	1970	2	18	0
53564	1970	2	19	0
53564	1970	2	20	0
53564	1970	2	21	0
53564	1970	2	22	0
53564	1970	2	23	0
53564	1970	2	24	0
53564	1970	2	25	0
53564	1970	2	26	0
53564	1970	2	27	0
53564	1970	2	28	0
53663	1970	2	1	0
53663	1970	2	2	0
53663	1970	2	3	0
53663	1970	2	4	0
53663	1970	2	5	0
53663	1970	2	6	0
53663	1970	2	7	0
53663	1970	2	8	0
53663	1970	2	9	0
53663	1970	2	10	0
53663	1970	2	11	0
53663	1970	2	12	0
53663	1970	2	13	0
53663	1970	2	14	0
53663	1970	2	15	0
53663	1970	2	16	0
53663	1970	2	17	0
53663	1970	2	18	0
53663	1970	2	19	0
53663	1970	2	20	0
53663	1970	2	21	0
53663	1970	2	22	0
53663	1970	2	23	0
53663	1970	2	24	0
53663	1970	2	25	0
53663	1970	2	26	0
53663	1970	2	27	0
53663	1970	2	28	0
53664	1970	2	1	0
53664	1970	2	2	0
53664	1970	2	3	0
53664	1970	2	4	0
53664	1970	2	5	0
53664	1970	2	6	0
53664	1970	2	7	0
53664	1970	2	8	0
53664	1970	2	9	0
53664	1970	2	10	0
53664	1970	2	11	0
53664	1970	2	12	0
53664	1970	2	13	0
53664	1970	2	14	0
53664	1970	2	15	0
53664	1970	2	16	0
53664	1970	2	17	0
53664	1970	2	18	0
53664	1970	2	19	0
53664	1970	2	20	0
53664	1970	2	21	0
53664	1970	2	22	0
53664	1970	2	23	0
53664	1970	2	24	0
53664	1970	2	25	0
53664	1970	2	26	0
53664	1970	2	27	0
53664	1970	2	28	0
53738	1970	2	1	0
53738	1970	2	2	0
53738	1970	2	3	0
53738	1970	2	4	0
53738	1970	2	5	0
53738	1970	2	6	0
53738	1970	2	7	0
53738	1970	2	8	0
53738	1970	2	9	0
53738	1970	2	10	0
53738	1970	2	11	0
53738	1970	2	12	0
53738	1970	2	13	0
53738	1970	2	14	0
53738	1970	2	15	0
53738	1970	2	16	0
53738	1970	2	17	0
53738	1970	2	18	0
53738	1970	2	19	0
53738	1970	2	20	0
53738	1970	2	21	0
53738	1970	2	22	0
53738	1970	2	23	0
53738	1970	2	24	0
53738	1970	2	25	0
53738	1970	2	26	0
53738	1970	2	27	0
53738	1970	2	28	0
53754	1970	2	1	0
53754	1970	2	2	0
53754	1970	2	3	0
53754	1970	2	4	0
53754	1970	2	5	0
53754	1970	2	6	0
53754	1970	2	7	0
53754	1970	2	8	0
53754	1970	2	9	0
53754	1970	2	10	0
53754	1970	2	11	0
53754	1970	2	12	0
53754	1970	2	13	0
53754	1970	2	14	0
53754	1970	2	15	0
53754	1970	2	16	0
53754	1970	2	17	0
53754	1970	2	18	0
53754	1970	2	19	0
53754	1970	2	20	0
53754	1970	2	21	0
53754	1970	2	22	0
53754	1970	2	23	0
53754	1970	2	24	0
53754	1970	2	25	0
53754	1970	2	26	0
53754	1970	2	27	0
53754	1970	2	28	0
53806	1970	2	1	0
53806	1970	2	2	0
53806	1970	2	3	0
53806	1970	2	4	0
53806	1970	2	5	0
53806	1970	2	6	0
53806	1970	2	7	0
53806	1970	2	8	0
53806	1970	2	9	0
53806	1970	2	10	0
53806	1970	2	11	0
53806	1970	2	12	0
53806	1970	2	13	0
53806	1970	2	14	0
53806	1970	2	15	0
53806	1970	2	16	0
53806	1970	2	17	0
53806	1970	2	18	0
53806	1970	2	19	0
53806	1970	2	20	0
53806	1970	2	21	0
53806	1970	2	22	0
53806	1970	2	23	0
53806	1970	2	24	0
53806	1970	2	25	0
53806	1970	2	26	0
53806	1970	2	27	0
53806	1970	2	28	0
53810	1970	2	1	0
53810	1970	2	2	0
53810	1970	2	3	0
53810	1970	2	4	0
53810	1970	2	5	0
53810	1970	2	6	0
53810	1970	2	7	0
53810	1970	2	8	0
53810	1970	2	9	0
53810	1970	2	10	0
53810	1970	2	11	0
53810	1970	2	12	0
53810	1970	2	13	0
53810	1970	2	14	0
53810	1970	2	15	0
53810	1970	2	16	0
53810	1970	2	17	0
53810	1970	2	18	0
53810	1970	2	19	0
53810	1970	2	20	0
53810	1970	2	21	0
53810	1970	2	22	0
53810	1970	2	23	0
53810	1970	2	24	0
53810	1970	2	25	0
53810	1970	2	26	0
53810	1970	2	27	0
53810	1970	2	28	0
53817	1970	2	1	0
53817	1970	2	2	0
53817	1970	2	3	0
53817	1970	2	4	0
53817	1970	2	5	0
53817	1970	2	6	0
53817	1970	2	7	0
53817	1970	2	8	0
53817	1970	2	9	0
53817	1970	2	10	0
53817	1970	2	11	0
53817	1970	2	12	0
53817	1970	2	13	0
53817	1970	2	14	0
53817	1970	2	15	0
53817	1970	2	16	0
53817	1970	2	17	0
53817	1970	2	18	0
53817	1970	2	19	0
53817	1970	2	20	0
53817	1970	2	21	0
53817	1970	2	22	0
53817	1970	2	23	0
53817	1970	2	24	0
53817	1970	2	25	0
53817	1970	2	26	0
53817	1970	2	27	0
53817	1970	2	28	0
53821	1970	2	1	0
53821	1970	2	2	0
53821	1970	2	3	0
53821	1970	2	4	0
53821	1970	2	5	0
53821	1970	2	6	0
53821	1970	2	7	0
53821	1970	2	8	0
53821	1970	2	9	0
53821	1970	2	10	0
53821	1970	2	11	0
53821	1970	2	12	0
53821	1970	2	13	0
53821	1970	2	14	0
53821	1970	2	15	0
53821	1970	2	16	0
53821	1970	2	17	0
53821	1970	2	18	0
53821	1970	2	19	0
53821	1970	2	20	0
53821	1970	2	21	0
53821	1970	2	22	0
53821	1970	2	23	0
53821	1970	2	24	0
53821	1970	2	25	0
53821	1970	2	26	0
53821	1970	2	27	0
53821	1970	2	28	0
53903	1970	2	1	0
53903	1970	2	2	0
53903	1970	2	3	0
53903	1970	2	4	0
53903	1970	2	5	0
53903	1970	2	6	0
53903	1970	2	7	0
53903	1970	2	8	0
53903	1970	2	9	0
53903	1970	2	10	0
53903	1970	2	11	0
53903	1970	2	12	0
53903	1970	2	13	0
53903	1970	2	14	0
53903	1970	2	15	0
53903	1970	2	16	0
53903	1970	2	17	0
53903	1970	2	18	0
53903	1970	2	19	0
53903	1970	2	20	0
53903	1970	2	21	0
53903	1970	2	22	0
53903	1970	2	23	0
53903	1970	2	24	0
53903	1970	2	25	0
53903	1970	2	26	0
53903	1970	2	27	0
53903	1970	2	28	0
52895	1970	3	1	0
52895	1970	3	2	0
52895	1970	3	3	0
52895	1970	3	4	0
52895	1970	3	5	0
52895	1970	3	6	0
52895	1970	3	7	0
52895	1970	3	8	0
52895	1970	3	9	0
52895	1970	3	10	0
52895	1970	3	11	0
52895	1970	3	12	0
52895	1970	3	13	0
52895	1970	3	14	0
52895	1970	3	15	0
52895	1970	3	16	0
52895	1970	3	17	0
52895	1970	3	18	0
52895	1970	3	19	0
52895	1970	3	20	0
52895	1970	3	21	0
52895	1970	3	22	0
52895	1970	3	23	0
52895	1970	3	24	0
52895	1970	3	25	0
52895	1970	3	26	0
52895	1970	3	27	0
52895	1970	3	28	0
52895	1970	3	29	0
52895	1970	3	30	4
52895	1970	3	31	0
52983	1970	3	1	0
52983	1970	3	2	0
52983	1970	3	3	0
52983	1970	3	4	0
52983	1970	3	5	0
52983	1970	3	6	0
52983	1970	3	7	0
52983	1970	3	8	0
52983	1970	3	9	0
52983	1970	3	10	0
52983	1970	3	11	0
52983	1970	3	12	0
52983	1970	3	13	0
52983	1970	3	14	0
52983	1970	3	15	0
52983	1970	3	16	0
52983	1970	3	17	0
52983	1970	3	18	0
52983	1970	3	19	0
52983	1970	3	20	0
52983	1970	3	21	0
52983	1970	3	22	0
52983	1970	3	23	0
52983	1970	3	24	0
52983	1970	3	25	0
52983	1970	3	26	0
52983	1970	3	27	0
52983	1970	3	28	0
52983	1970	3	29	0
52983	1970	3	30	24
52983	1970	3	31	5
53478	1970	3	1	0
53478	1970	3	2	0
53478	1970	3	3	0
53478	1970	3	4	0
53478	1970	3	5	0
53478	1970	3	6	0
53478	1970	3	7	0
53478	1970	3	8	0
53478	1970	3	9	0
53478	1970	3	10	0
53478	1970	3	11	0
53478	1970	3	12	0
53478	1970	3	13	0
53478	1970	3	14	0
53478	1970	3	15	0
53478	1970	3	16	0
53478	1970	3	17	0
53478	1970	3	18	0
53478	1970	3	19	0
53478	1970	3	20	0
53478	1970	3	21	0
53478	1970	3	22	0
53478	1970	3	23	0
53478	1970	3	24	0
53478	1970	3	25	0
53478	1970	3	26	0
53478	1970	3	27	0
53478	1970	3	28	0
53478	1970	3	29	0
53478	1970	3	30	0
53478	1970	3	31	0
53487	1970	3	1	0
53487	1970	3	2	0
53487	1970	3	3	0
53487	1970	3	4	0
53487	1970	3	5	0
53487	1970	3	6	0
53487	1970	3	7	0
53487	1970	3	8	0
53487	1970	3	9	0
53487	1970	3	10	0
53487	1970	3	11	0
53487	1970	3	12	0
53487	1970	3	13	0
53487	1970	3	14	0
53487	1970	3	15	0
53487	1970	3	16	0
53487	1970	3	17	0
53487	1970	3	18	0
53487	1970	3	19	0
53487	1970	3	20	0
53487	1970	3	21	0
53487	1970	3	22	0
53487	1970	3	23	0
53487	1970	3	24	0
53487	1970	3	25	0
53487	1970	3	26	0
53487	1970	3	27	0
53487	1970	3	28	0
53487	1970	3	29	0
53487	1970	3	30	0
53487	1970	3	31	0
53564	1970	3	1	0
53564	1970	3	2	0
53564	1970	3	3	0
53564	1970	3	4	0
53564	1970	3	5	0
53564	1970	3	6	0
53564	1970	3	7	0
53564	1970	3	8	0
53564	1970	3	9	0
53564	1970	3	10	0
53564	1970	3	11	0
53564	1970	3	12	0
53564	1970	3	13	0
53564	1970	3	14	0
53564	1970	3	15	0
53564	1970	3	16	0
53564	1970	3	17	0
53564	1970	3	18	0
53564	1970	3	19	0
53564	1970	3	20	0
53564	1970	3	21	0
53564	1970	3	22	0
53564	1970	3	23	0
53564	1970	3	24	0
53564	1970	3	25	0
53564	1970	3	26	0
53564	1970	3	27	0
53564	1970	3	28	0
53564	1970	3	29	0
53564	1970	3	30	0
53564	1970	3	31	0
53663	1970	3	1	0
53663	1970	3	2	0
53663	1970	3	3	0
53663	1970	3	4	0
53663	1970	3	5	0
53663	1970	3	6	0
53663	1970	3	7	0
53663	1970	3	8	0
53663	1970	3	9	0
53663	1970	3	10	0
53663	1970	3	11	0
53663	1970	3	12	0
53663	1970	3	13	0
53663	1970	3	14	0
53663	1970	3	15	0
53663	1970	3	16	0
53663	1970	3	17	0
53663	1970	3	18	0
53663	1970	3	19	0
53663	1970	3	20	0
53663	1970	3	21	0
53663	1970	3	22	0
53663	1970	3	23	0
53663	1970	3	24	0
53663	1970	3	25	0
53663	1970	3	26	0
53663	1970	3	27	0
53663	1970	3	28	0
53663	1970	3	29	0
53663	1970	3	30	0
53663	1970	3	31	0
53664	1970	3	1	0
53664	1970	3	2	0
53664	1970	3	3	0
53664	1970	3	4	0
53664	1970	3	5	0
53664	1970	3	6	0
53664	1970	3	7	0
53664	1970	3	8	0
53664	1970	3	9	0
53664	1970	3	10	0
53664	1970	3	11	0
53664	1970	3	12	0
53664	1970	3	13	0
53664	1970	3	14	0
53664	1970	3	15	0
53664	1970	3	16	0
53664	1970	3	17	0
53664	1970	3	18	0
53664	1970	3	19	0
53664	1970	3	20	0
53664	1970	3	21	0
53664	1970	3	22	0
53664	1970	3	23	0
53664	1970	3	24	0
53664	1970	3	25	0
53664	1970	3	26	0
53664	1970	3	27	0
53664	1970	3	28	0
53664	1970	3	29	0
53664	1970	3	30	0
53664	1970	3	31	0
53738	1970	3	1	0
53738	1970	3	2	0
53738	1970	3	3	0
53738	1970	3	4	0
53738	1970	3	5	0
53738	1970	3	6	0
53738	1970	3	7	0
53738	1970	3	8	0
53738	1970	3	9	0
53738	1970	3	10	0
53738	1970	3	11	0
53738	1970	3	12	0
53738	1970	3	13	0
53738	1970	3	14	0
53738	1970	3	15	0
53738	1970	3	16	0
53738	1970	3	17	0
53738	1970	3	18	0
53738	1970	3	19	0
53738	1970	3	20	0
53738	1970	3	21	0
53738	1970	3	22	0
53738	1970	3	23	0
53738	1970	3	24	0
53738	1970	3	25	0
53738	1970	3	26	0
53738	1970	3	27	0
53738	1970	3	28	0
53738	1970	3	29	0
53738	1970	3	30	34
53738	1970	3	31	1
53754	1970	3	1	0
53754	1970	3	2	0
53754	1970	3	3	0
53754	1970	3	4	0
53754	1970	3	5	0
53754	1970	3	6	0
53754	1970	3	7	0
53754	1970	3	8	0
53754	1970	3	9	0
53754	1970	3	10	0
53754	1970	3	11	0
53754	1970	3	12	0
53754	1970	3	13	0
53754	1970	3	14	0
53754	1970	3	15	0
53754	1970	3	16	0
53754	1970	3	17	0
53754	1970	3	18	0
53754	1970	3	19	0
53754	1970	3	20	0
53754	1970	3	21	0
53754	1970	3	22	0
53754	1970	3	23	0
53754	1970	3	24	0
53754	1970	3	25	0
53754	1970	3	26	0
53754	1970	3	27	0
53754	1970	3	28	0
53754	1970	3	29	0
53754	1970	3	30	0
53754	1970	3	31	2
53806	1970	3	1	0
53806	1970	3	2	0
53806	1970	3	3	0
53806	1970	3	4	0
53806	1970	3	5	0
53806	1970	3	6	0
53806	1970	3	7	0
53806	1970	3	8	0
53806	1970	3	9	0
53806	1970	3	10	0
53806	1970	3	11	0
53806	1970	3	12	0
53806	1970	3	13	0
53806	1970	3	14	0
53806	1970	3	15	0
53806	1970	3	16	0
53806	1970	3	17	0
53806	1970	3	18	0
53806	1970	3	19	0
53806	1970	3	20	0
53806	1970	3	21	0
53806	1970	3	22	0
53806	1970	3	23	0
53806	1970	3	24	0
53806	1970	3	25	0
53806	1970	3	26	0
53806	1970	3	27	0
53806	1970	3	28	0
53806	1970	3	29	0
53806	1970	3	30	9
53806	1970	3	31	0
53810	1970	3	1	0
53810	1970	3	2	0
53810	1970	3	3	0
53810	1970	3	4	0
53810	1970	3	5	0
53810	1970	3	6	0
53810	1970	3	7	0
53810	1970	3	8	0
53810	1970	3	9	0
53810	1970	3	10	0
53810	1970	3	11	0
53810	1970	3	12	0
53810	1970	3	13	0
53810	1970	3	14	0
53810	1970	3	15	0
53810	1970	3	16	0
53810	1970	3	17	0
53810	1970	3	18	0
53810	1970	3	19	0
53810	1970	3	20	0
53810	1970	3	21	0
53810	1970	3	22	0
53810	1970	3	23	0
53810	1970	3	24	0
53810	1970	3	25	0
53810	1970	3	26	0
53810	1970	3	27	0
53810	1970	3	28	0
53810	1970	3	29	0
53810	1970	3	30	16
53810	1970	3	31	0
53817	1970	3	1	0
53817	1970	3	2	0
53817	1970	3	3	0
53817	1970	3	4	0
53817	1970	3	5	0
53817	1970	3	6	0
53817	1970	3	7	0
53817	1970	3	8	0
53817	1970	3	9	0
53817	1970	3	10	0
53817	1970	3	11	0
53817	1970	3	12	0
53817	1970	3	13	0
53817	1970	3	14	0
53817	1970	3	15	0
53817	1970	3	16	0
53817	1970	3	17	0
53817	1970	3	18	0
53817	1970	3	19	0
53817	1970	3	20	0
53817	1970	3	21	0
53817	1970	3	22	0
53817	1970	3	23	0
53817	1970	3	24	0
53817	1970	3	25	0
53817	1970	3	26	0
53817	1970	3	27	0
53817	1970	3	28	0
53817	1970	3	29	0
53817	1970	3	30	4
53817	1970	3	31	0
53821	1970	3	1	0
53821	1970	3	2	0
53821	1970	3	3	0
53821	1970	3	4	0
53821	1970	3	5	0
53821	1970	3	6	0
53821	1970	3	7	0
53821	1970	3	8	0
53821	1970	3	9	0
53821	1970	3	10	0
53821	1970	3	11	0
53821	1970	3	12	0
53821	1970	3	13	0
53821	1970	3	14	0
53821	1970	3	15	0
53821	1970	3	16	0
53821	1970	3	17	0
53821	1970	3	18	0
53821	1970	3	19	0
53821	1970	3	20	0
53821	1970	3	21	0
53821	1970	3	22	0
53821	1970	3	23	0
53821	1970	3	24	0
53821	1970	3	25	0
53821	1970	3	26	0
53821	1970	3	27	0
53821	1970	3	28	3
53821	1970	3	29	0
53821	1970	3	30	30
53821	1970	3	31	0
53903	1970	3	1	0
53903	1970	3	2	0
53903	1970	3	3	0
53903	1970	3	4	0
53903	1970	3	5	0
53903	1970	3	6	0
53903	1970	3	7	0
53903	1970	3	8	0
53903	1970	3	9	0
53903	1970	3	10	0
53903	1970	3	11	0
53903	1970	3	12	0
53903	1970	3	13	0
53903	1970	3	14	0
53903	1970	3	15	0
53903	1970	3	16	0
53903	1970	3	17	0
53903	1970	3	18	0
53903	1970	3	19	0
53903	1970	3	20	0
53903	1970	3	21	0
53903	1970	3	22	0
53903	1970	3	23	0
53903	1970	3	24	0
53903	1970	3	25	0
53903	1970	3	26	0
53903	1970	3	27	0
53903	1970	3	28	0
53903	1970	3	29	0
53903	1970	3	30	11
53903	1970	3	31	1
52895	1970	4	1	0
52895	1970	4	2	0
52895	1970	4	3	0
52895	1970	4	4	0
52895	1970	4	5	0
52895	1970	4	6	0
52895	1970	4	7	0
52895	1970	4	8	0
52895	1970	4	9	0
52895	1970	4	10	0
52895	1970	4	11	0
52895	1970	4	12	0
52895	1970	4	13	0
52895	1970	4	14	0
52895	1970	4	15	0
52895	1970	4	16	0
52895	1970	4	17	0
52895	1970	4	18	0
52895	1970	4	19	0
52895	1970	4	20	0
52895	1970	4	21	88
52895	1970	4	22	0
52895	1970	4	23	0
52895	1970	4	24	0
52895	1970	4	25	44
52895	1970	4	26	0
52895	1970	4	27	0
52895	1970	4	28	0
52895	1970	4	29	0
52895	1970	4	30	0
52983	1970	4	1	0
52983	1970	4	2	0
52983	1970	4	3	0
52983	1970	4	4	0
52983	1970	4	5	0
52983	1970	4	6	0
52983	1970	4	7	0
52983	1970	4	8	0
52983	1970	4	9	0
52983	1970	4	10	0
52983	1970	4	11	0
52983	1970	4	12	0
52983	1970	4	13	0
52983	1970	4	14	0
52983	1970	4	15	0
52983	1970	4	16	0
52983	1970	4	17	0
52983	1970	4	18	0
52983	1970	4	19	0
52983	1970	4	20	0
52983	1970	4	21	127
52983	1970	4	22	0
52983	1970	4	23	0
52983	1970	4	24	0
52983	1970	4	25	115
52983	1970	4	26	0
52983	1970	4	27	0
52983	1970	4	28	0
52983	1970	4	29	21
52983	1970	4	30	87
53478	1970	4	1	0
53478	1970	4	2	0
53478	1970	4	3	0
53478	1970	4	4	0
53478	1970	4	5	0
53478	1970	4	6	0
53478	1970	4	7	0
53478	1970	4	8	0
53478	1970	4	9	0
53478	1970	4	10	0
53478	1970	4	11	0
53478	1970	4	12	0
53478	1970	4	13	0
53478	1970	4	14	0
53478	1970	4	15	0
53478	1970	4	16	0
53478	1970	4	17	0
53478	1970	4	18	0
53478	1970	4	19	0
53478	1970	4	20	0
53478	1970	4	21	0
53478	1970	4	22	13
53478	1970	4	23	24
53478	1970	4	24	0
53478	1970	4	25	0
53478	1970	4	26	0
53478	1970	4	27	0
53478	1970	4	28	0
53478	1970	4	29	0
53478	1970	4	30	3
53487	1970	4	1	0
53487	1970	4	2	0
53487	1970	4	3	0
53487	1970	4	4	0
53487	1970	4	5	0
53487	1970	4	6	0
53487	1970	4	7	0
53487	1970	4	8	0
53487	1970	4	9	0
53487	1970	4	10	31
53487	1970	4	11	0
53487	1970	4	12	0
53487	1970	4	13	0
53487	1970	4	14	0
53487	1970	4	15	0
53487	1970	4	16	0
53487	1970	4	17	0
53487	1970	4	18	0
53487	1970	4	19	0
53487	1970	4	20	0
53487	1970	4	21	0
53487	1970	4	22	31
53487	1970	4	23	73
53487	1970	4	24	0
53487	1970	4	25	0
53487	1970	4	26	0
53487	1970	4	27	0
53487	1970	4	28	0
53487	1970	4	29	0
53487	1970	4	30	0
53564	1970	4	1	0
53564	1970	4	2	0
53564	1970	4	3	0
53564	1970	4	4	0
53564	1970	4	5	0
53564	1970	4	6	0
53564	1970	4	7	0
53564	1970	4	8	0
53564	1970	4	9	0
53564	1970	4	10	50
53564	1970	4	11	0
53564	1970	4	12	0
53564	1970	4	13	0
53564	1970	4	14	0
53564	1970	4	15	0
53564	1970	4	16	0
53564	1970	4	17	0
53564	1970	4	18	0
53564	1970	4	19	0
53564	1970	4	20	0
53564	1970	4	21	0
53564	1970	4	22	0
53564	1970	4	23	25
53564	1970	4	24	0
53564	1970	4	25	0
53564	1970	4	26	0
53564	1970	4	27	0
53564	1970	4	28	0
53564	1970	4	29	0
53564	1970	4	30	0
53663	1970	4	1	0
53663	1970	4	2	0
53663	1970	4	3	0
53663	1970	4	4	0
53663	1970	4	5	0
53663	1970	4	6	0
53663	1970	4	7	0
53663	1970	4	8	0
53663	1970	4	9	0
53663	1970	4	10	0
53663	1970	4	11	0
53663	1970	4	12	0
53663	1970	4	13	0
53663	1970	4	14	0
53663	1970	4	15	0
53663	1970	4	16	0
53663	1970	4	17	0
53663	1970	4	18	0
53663	1970	4	19	0
53663	1970	4	20	0
53663	1970	4	21	0
53663	1970	4	22	0
53663	1970	4	23	21
53663	1970	4	24	0
53663	1970	4	25	0
53663	1970	4	26	0
53663	1970	4	27	0
53663	1970	4	28	0
53663	1970	4	29	0
53663	1970	4	30	0
53664	1970	4	1	0
53664	1970	4	2	0
53664	1970	4	3	0
53664	1970	4	4	0
53664	1970	4	5	0
53664	1970	4	6	0
53664	1970	4	7	0
53664	1970	4	8	0
53664	1970	4	9	0
53664	1970	4	10	0
53664	1970	4	11	1
53664	1970	4	12	0
53664	1970	4	13	0
53664	1970	4	14	0
53664	1970	4	15	0
53664	1970	4	16	0
53664	1970	4	17	0
53664	1970	4	18	0
53664	1970	4	19	0
53664	1970	4	20	0
53664	1970	4	21	0
53664	1970	4	22	85
53664	1970	4	23	23
53664	1970	4	24	0
53664	1970	4	25	0
53664	1970	4	26	0
53664	1970	4	27	0
53664	1970	4	28	0
53664	1970	4	29	0
53664	1970	4	30	92
53738	1970	4	1	0
53738	1970	4	2	0
53738	1970	4	3	0
53738	1970	4	4	0
53738	1970	4	5	0
53738	1970	4	6	0
53738	1970	4	7	0
53738	1970	4	8	0
53738	1970	4	9	0
53738	1970	4	10	0
53738	1970	4	11	0
53738	1970	4	12	0
53738	1970	4	13	0
53738	1970	4	14	0
53738	1970	4	15	0
53738	1970	4	16	0
53738	1970	4	17	0
53738	1970	4	18	0
53738	1970	4	19	0
53738	1970	4	20	0
53738	1970	4	21	0
53738	1970	4	22	0
53738	1970	4	23	0
53738	1970	4	24	0
53738	1970	4	25	0
53738	1970	4	26	0
53738	1970	4	27	0
53738	1970	4	28	0
53738	1970	4	29	0
53738	1970	4	30	28
53754	1970	4	1	0
53754	1970	4	2	20
53754	1970	4	3	0
53754	1970	4	4	0
53754	1970	4	5	0
53754	1970	4	6	0
53754	1970	4	7	0
53754	1970	4	8	0
53754	1970	4	9	0
53754	1970	4	10	0
53754	1970	4	11	0
53754	1970	4	12	0
53754	1970	4	13	0
53754	1970	4	14	0
53754	1970	4	15	0
53754	1970	4	16	0
53754	1970	4	17	0
53754	1970	4	18	0
53754	1970	4	19	0
53754	1970	4	20	0
53754	1970	4	21	0
53754	1970	4	22	0
53754	1970	4	23	0
53754	1970	4	24	0
53754	1970	4	25	0
53754	1970	4	26	0
53754	1970	4	27	0
53754	1970	4	28	0
53754	1970	4	29	0
53754	1970	4	30	33
53806	1970	4	1	0
53806	1970	4	2	0
53806	1970	4	3	0
53806	1970	4	4	0
53806	1970	4	5	0
53806	1970	4	6	0
53806	1970	4	7	0
53806	1970	4	8	0
53806	1970	4	9	58
53806	1970	4	10	0
53806	1970	4	11	0
53806	1970	4	12	0
53806	1970	4	13	0
53806	1970	4	14	0
53806	1970	4	15	0
53806	1970	4	16	0
53806	1970	4	17	0
53806	1970	4	18	0
53806	1970	4	19	0
53806	1970	4	20	0
53806	1970	4	21	0
53806	1970	4	22	0
53806	1970	4	23	0
53806	1970	4	24	0
53806	1970	4	25	0
53806	1970	4	26	0
53806	1970	4	27	0
53806	1970	4	28	0
53806	1970	4	29	0
53806	1970	4	30	31
53810	1970	4	1	0
53810	1970	4	2	0
53810	1970	4	3	0
53810	1970	4	4	0
53810	1970	4	5	0
53810	1970	4	6	0
53810	1970	4	7	0
53810	1970	4	8	0
53810	1970	4	9	23
53810	1970	4	10	0
53810	1970	4	11	0
53810	1970	4	12	0
53810	1970	4	13	0
53810	1970	4	14	0
53810	1970	4	15	0
53810	1970	4	16	0
53810	1970	4	17	0
53810	1970	4	18	0
53810	1970	4	19	0
53810	1970	4	20	0
53810	1970	4	21	167
53810	1970	4	22	0
53810	1970	4	23	0
53810	1970	4	24	0
53810	1970	4	25	0
53810	1970	4	26	0
53810	1970	4	27	0
53810	1970	4	28	0
53810	1970	4	29	0
53810	1970	4	30	2
53817	1970	4	1	0
53817	1970	4	2	0
53817	1970	4	3	0
53817	1970	4	4	0
53817	1970	4	5	0
53817	1970	4	6	0
53817	1970	4	7	0
53817	1970	4	8	0
53817	1970	4	9	0
53817	1970	4	10	0
53817	1970	4	11	0
53817	1970	4	12	0
53817	1970	4	13	0
53817	1970	4	14	0
53817	1970	4	15	0
53817	1970	4	16	0
53817	1970	4	17	0
53817	1970	4	18	0
53817	1970	4	19	0
53817	1970	4	20	0
53817	1970	4	21	0
53817	1970	4	22	0
53817	1970	4	23	0
53817	1970	4	24	0
53817	1970	4	25	19
53817	1970	4	26	0
53817	1970	4	27	0
53817	1970	4	28	0
53817	1970	4	29	0
53817	1970	4	30	0
53821	1970	4	1	0
53821	1970	4	2	0
53821	1970	4	3	0
53821	1970	4	4	0
53821	1970	4	5	0
53821	1970	4	6	0
53821	1970	4	7	0
53821	1970	4	8	0
53821	1970	4	9	0
53821	1970	4	10	5
53821	1970	4	11	0
53821	1970	4	12	0
53821	1970	4	13	0
53821	1970	4	14	0
53821	1970	4	15	0
53821	1970	4	16	0
53821	1970	4	17	0
53821	1970	4	18	0
53821	1970	4	19	0
53821	1970	4	20	0
53821	1970	4	21	0
53821	1970	4	22	0
53821	1970	4	23	0
53821	1970	4	24	0
53821	1970	4	25	4
53821	1970	4	26	0
53821	1970	4	27	0
53821	1970	4	28	0
53821	1970	4	29	0
53821	1970	4	30	105
53903	1970	4	1	0
53903	1970	4	2	0
53903	1970	4	3	0
53903	1970	4	4	0
53903	1970	4	5	0
53903	1970	4	6	0
53903	1970	4	7	0
53903	1970	4	8	0
53903	1970	4	9	79
53903	1970	4	10	0
53903	1970	4	11	0
53903	1970	4	12	0
53903	1970	4	13	0
53903	1970	4	14	0
53903	1970	4	15	0
53903	1970	4	16	0
53903	1970	4	17	12
53903	1970	4	18	18
53903	1970	4	19	0
53903	1970	4	20	0
53903	1970	4	21	0
53903	1970	4	22	0
53903	1970	4	23	0
53903	1970	4	24	0
53903	1970	4	25	0
53903	1970	4	26	0
53903	1970	4	27	0
53903	1970	4	28	0
53903	1970	4	29	2
53903	1970	4	30	67
52895	1970	5	1	0
52895	1970	5	2	0
52895	1970	5	3	0
52895	1970	5	4	0
52895	1970	5	5	0
52895	1970	5	6	0
52895	1970	5	7	0
52895	1970	5	8	0
52895	1970	5	9	8
52895	1970	5	10	0
52895	1970	5	11	0
52895	1970	5	12	0
52895	1970	5	13	0
52895	1970	5	14	0
52895	1970	5	15	0
52895	1970	5	16	0
52895	1970	5	17	0
52895	1970	5	18	0
52895	1970	5	19	0
52895	1970	5	20	0
52895	1970	5	21	0
52895	1970	5	22	0
52895	1970	5	23	0
52895	1970	5	24	0
52895	1970	5	25	0
52895	1970	5	26	0
52895	1970	5	27	0
52895	1970	5	28	37
52895	1970	5	29	0
52895	1970	5	30	0
52895	1970	5	31	0
52983	1970	5	1	0
52983	1970	5	2	0
52983	1970	5	3	0
52983	1970	5	4	0
52983	1970	5	5	0
52983	1970	5	6	0
52983	1970	5	7	62
52983	1970	5	8	171
52983	1970	5	9	4
52983	1970	5	10	0
52983	1970	5	11	0
52983	1970	5	12	0
52983	1970	5	13	0
52983	1970	5	14	0
52983	1970	5	15	0
52983	1970	5	16	0
52983	1970	5	17	0
52983	1970	5	18	13
52983	1970	5	19	0
52983	1970	5	20	0
52983	1970	5	21	0
52983	1970	5	22	0
52983	1970	5	23	0
52983	1970	5	24	0
52983	1970	5	25	0
52983	1970	5	26	0
52983	1970	5	27	0
52983	1970	5	28	8
52983	1970	5	29	0
52983	1970	5	30	0
52983	1970	5	31	47
53478	1970	5	1	0
53478	1970	5	2	0
53478	1970	5	3	0
53478	1970	5	4	113
53478	1970	5	5	0
53478	1970	5	6	0
53478	1970	5	7	0
53478	1970	5	8	0
53478	1970	5	9	0
53478	1970	5	10	0
53478	1970	5	11	11
53478	1970	5	12	0
53478	1970	5	13	0
53478	1970	5	14	0
53478	1970	5	15	0
53478	1970	5	16	0
53478	1970	5	17	0
53478	1970	5	18	0
53478	1970	5	19	0
53478	1970	5	20	0
53478	1970	5	21	0
53478	1970	5	22	0
53478	1970	5	23	14
53478	1970	5	24	16
53478	1970	5	25	0
53478	1970	5	26	0
53478	1970	5	27	0
53478	1970	5	28	0
53478	1970	5	29	2
53478	1970	5	30	0
53478	1970	5	31	0
53487	1970	5	1	0
53487	1970	5	2	0
53487	1970	5	3	0
53487	1970	5	4	35
53487	1970	5	5	0
53487	1970	5	6	0
53487	1970	5	7	0
53487	1970	5	8	0
53487	1970	5	9	50
53487	1970	5	10	0
53487	1970	5	11	0
53487	1970	5	12	0
53487	1970	5	13	0
53487	1970	5	14	0
53487	1970	5	15	0
53487	1970	5	16	0
53487	1970	5	17	0
53487	1970	5	18	0
53487	1970	5	19	0
53487	1970	5	20	0
53487	1970	5	21	0
53487	1970	5	22	0
53487	1970	5	23	0
53487	1970	5	24	48
53487	1970	5	25	0
53487	1970	5	26	0
53487	1970	5	27	0
53487	1970	5	28	0
53487	1970	5	29	0
53487	1970	5	30	0
53487	1970	5	31	0
53564	1970	5	1	0
53564	1970	5	2	0
53564	1970	5	3	0
53564	1970	5	4	0
53564	1970	5	5	12
53564	1970	5	6	0
53564	1970	5	7	0
53564	1970	5	8	73
53564	1970	5	9	0
53564	1970	5	10	0
53564	1970	5	11	0
53564	1970	5	12	0
53564	1970	5	13	0
53564	1970	5	14	0
53564	1970	5	15	0
53564	1970	5	16	0
53564	1970	5	17	0
53564	1970	5	18	0
53564	1970	5	19	0
53564	1970	5	20	0
53564	1970	5	21	0
53564	1970	5	22	0
53564	1970	5	23	0
53564	1970	5	24	1
53564	1970	5	25	0
53564	1970	5	26	0
53564	1970	5	27	0
53564	1970	5	28	0
53564	1970	5	29	0
53564	1970	5	30	0
53564	1970	5	31	0
53663	1970	5	1	0
53663	1970	5	2	0
53663	1970	5	3	0
53663	1970	5	4	0
53663	1970	5	5	0
53663	1970	5	6	0
53663	1970	5	7	0
53663	1970	5	8	0
53663	1970	5	9	0
53663	1970	5	10	0
53663	1970	5	11	7
53663	1970	5	12	0
53663	1970	5	13	0
53663	1970	5	14	0
53663	1970	5	15	0
53663	1970	5	16	0
53663	1970	5	17	0
53663	1970	5	18	0
53663	1970	5	19	0
53663	1970	5	20	0
53663	1970	5	21	0
53663	1970	5	22	0
53663	1970	5	23	0
53663	1970	5	24	0
53663	1970	5	25	0
53663	1970	5	26	0
53663	1970	5	27	0
53663	1970	5	28	0
53663	1970	5	29	0
53663	1970	5	30	0
53663	1970	5	31	0
53664	1970	5	1	0
53664	1970	5	2	0
53664	1970	5	3	0
53664	1970	5	4	0
53664	1970	5	5	0
53664	1970	5	6	0
53664	1970	5	7	0
53664	1970	5	8	90
53664	1970	5	9	66
53664	1970	5	10	0
53664	1970	5	11	0
53664	1970	5	12	0
53664	1970	5	13	0
53664	1970	5	14	0
53664	1970	5	15	0
53664	1970	5	16	0
53664	1970	5	17	0
53664	1970	5	18	0
53664	1970	5	19	0
53664	1970	5	20	0
53664	1970	5	21	0
53664	1970	5	22	0
53664	1970	5	23	6
53664	1970	5	24	0
53664	1970	5	25	0
53664	1970	5	26	0
53664	1970	5	27	0
53664	1970	5	28	4
53664	1970	5	29	42
53664	1970	5	30	0
53664	1970	5	31	0
53738	1970	5	1	0
53738	1970	5	2	0
53738	1970	5	3	0
53738	1970	5	4	0
53738	1970	5	5	13
53738	1970	5	6	0
53738	1970	5	7	0
53738	1970	5	8	111
53738	1970	5	9	6
53738	1970	5	10	0
53738	1970	5	11	0
53738	1970	5	12	0
53738	1970	5	13	0
53738	1970	5	14	0
53738	1970	5	15	0
53738	1970	5	16	0
53738	1970	5	17	0
53738	1970	5	18	0
53738	1970	5	19	0
53738	1970	5	20	0
53738	1970	5	21	0
53738	1970	5	22	0
53738	1970	5	23	0
53738	1970	5	24	1
53738	1970	5	25	0
53738	1970	5	26	0
53738	1970	5	27	6
53738	1970	5	28	0
53738	1970	5	29	154
53738	1970	5	30	0
53738	1970	5	31	0
53754	1970	5	1	0
53754	1970	5	2	0
53754	1970	5	3	0
53754	1970	5	4	0
53754	1970	5	5	0
53754	1970	5	6	109
53754	1970	5	7	0
53754	1970	5	8	225
53754	1970	5	9	74
53754	1970	5	10	0
53754	1970	5	11	0
53754	1970	5	12	0
53754	1970	5	13	0
53754	1970	5	14	0
53754	1970	5	15	0
53754	1970	5	16	0
53754	1970	5	17	0
53754	1970	5	18	0
53754	1970	5	19	0
53754	1970	5	20	0
53754	1970	5	21	0
53754	1970	5	22	0
53754	1970	5	23	0
53754	1970	5	24	0
53754	1970	5	25	0
53754	1970	5	26	0
53754	1970	5	27	0
53754	1970	5	28	84
53754	1970	5	29	114
53754	1970	5	30	19
53754	1970	5	31	0
53806	1970	5	1	0
53806	1970	5	2	0
53806	1970	5	3	0
53806	1970	5	4	0
53806	1970	5	5	0
53806	1970	5	6	0
53806	1970	5	7	0
53806	1970	5	8	80
53806	1970	5	9	0
53806	1970	5	10	0
53806	1970	5	11	0
53806	1970	5	12	0
53806	1970	5	13	0
53806	1970	5	14	0
53806	1970	5	15	0
53806	1970	5	16	7
53806	1970	5	17	0
53806	1970	5	18	0
53806	1970	5	19	0
53806	1970	5	20	0
53806	1970	5	21	0
53806	1970	5	22	0
53806	1970	5	23	0
53806	1970	5	24	0
53806	1970	5	25	0
53806	1970	5	26	0
53806	1970	5	27	0
53806	1970	5	28	61
53806	1970	5	29	0
53806	1970	5	30	0
53806	1970	5	31	0
53810	1970	5	1	0
53810	1970	5	2	0
53810	1970	5	3	15
53810	1970	5	4	0
53810	1970	5	5	26
53810	1970	5	6	0
53810	1970	5	7	0
53810	1970	5	8	73
53810	1970	5	9	2
[truncated: 8,221 more rows]

## Sheet: 1970-1971
Station No.	Year	Month	Day	Precipitation(0.1 mm)
52895	1968	1	1	0
52895	1968	1	2	0
52895	1968	1	3	0
52895	1968	1	4	0
52895	1968	1	5	0
52895	1968	1	6	0
52895	1968	1	7	0
52895	1968	1	8	0
52895	1968	1	9	0
52895	1968	1	10	0
52895	1968	1	11	0
52895	1968	1	12	0
52895	1968	1	13	0
52895	1968	1	14	0
52895	1968	1	15	0
52895	1968	1	16	0
52895	1968	1	17	0
52895	1968	1	18	0
52895	1968	1	19	0
52895	1968	1	20	0
52895	1968	1	21	0
52895	1968	1	22	0
52895	1968	1	23	0
52895	1968	1	24	0
52895	1968	1	25	0
52895	1968	1	26	0
52895	1968	1	27	0
52895	1968	1	28	0
52895	1968	1	29	0
52895	1968	1	30	0
52895	1968	1	31	0
52983	1968	1	1	0
52983	1968	1	2	0
52983	1968	1	3	0
52983	1968	1	4	0
52983	1968	1	5	0
52983	1968	1	6	0
52983	1968	1	7	0
52983	1968	1	8	0
52983	1968	1	9	0
52983	1968	1	10	0
52983	1968	1	11	0
52983	1968	1	12	0
52983	1968	1	13	0
52983	1968	1	14	0
52983	1968	1	15	0
52983	1968	1	16	0
52983	1968	1	17	0
52983	1968	1	18	0
52983	1968	1	19	0
52983	1968	1	20	0
52983	1968	1	21	0
52983	1968	1	22	0
52983	1968	1	23	0
52983	1968	1	24	0
52983	1968	1	25	0
52983	1968	1	26	0
52983	1968	1	27	0
52983	1968	1	28	0
52983	1968	1	29	0
52983	1968	1	30	0
52983	1968	1	31	0
53478	1968	1	1	0
53478	1968	1	2	0
53478	1968	1	3	0
53478	1968	1	4	0
53478	1968	1	5	0
53478	1968	1	6	0
53478	1968	1	7	0
53478	1968	1	8	0
53478	1968	1	9	0
53478	1968	1	10	0
53478	1968	1	11	0
53478	1968	1	12	0
53478	1968	1	13	0
53478	1968	1	14	0
53478	1968	1	15	0
53478	1968	1	16	0
53478	1968	1	17	0
53478	1968	1	18	0
53478	1968	1	19	0
53478	1968	1	20	0
53478	1968	1	21	0
53478	1968	1	22	0
53478	1968	1	23	0
53478	1968	1	24	0
53478	1968	1	25	0
53478	1968	1	26	0
53478	1968	1	27	0
53478	1968	1	28	0
53478	1968	1	29	0
53478	1968	1	30	0
53478	1968	1	31	0
53487	1968	1	1	0
53487	1968	1	2	0
53487	1968	1	3	0
53487	1968	1	4	0
53487	1968	1	5	0
53487	1968	1	6	0
53487	1968	1	7	0
53487	1968	1	8	0
53487	1968	1	9	0
53487	1968	1	10	0
53487	1968	1	11	0
53487	1968	1	12	0
53487	1968	1	13	0
53487	1968	1	14	0
53487	1968	1	15	0
53487	1968	1	16	0
53487	1968	1	17	0
53487	1968	1	18	0
53487	1968	1	19	0
53487	1968	1	20	0
53487	1968	1	21	0
53487	1968	1	22	0
53487	1968	1	23	0
53487	1968	1	24	0
53487	1968	1	25	0
53487	1968	1	26	0
53487	1968	1	27	0
53487	1968	1	28	0
53487	1968	1	29	0
53487	1968	1	30	0
53487	1968	1	31	0
53564	1968	1	1	0
53564	1968	1	2	0
53564	1968	1	3	0
53564	1968	1	4	0
53564	1968	1	5	0
53564	1968	1	6	0
53564	1968	1	7	0
53564	1968	1	8	0
53564	1968	1	9	0
53564	1968	1	10	0
53564	1968	1	11	0
53564	1968	1	12	0
53564	1968	1	13	0
53564	1968	1	14	0
53564	1968	1	15	0
53564	1968	1	16	0
53564	1968	1	17	0
53564	1968	1	18	0
53564	1968	1	19	0
53564	1968	1	20	0
53564	1968	1	21	0
53564	1968	1	22	0
53564	1968	1	23	0
53564	1968	1	24	0
53564	1968	1	25	0
53564	1968	1	26	0
53564	1968	1	27	0
53564	1968	1	28	0
53564	1968	1	29	0
53564	1968	1	30	0
53564	1968	1	31	0
53663	1968	1	1	0
53663	1968	1	2	0
53663	1968	1	3	0
53663	1968	1	4	0
53663	1968	1	5	0
53663	1968	1	6	0
53663	1968	1	7	0
53663	1968	1	8	0
53663	1968	1	9	0
53663	1968	1	10	0
53663	1968	1	11	0
53663	1968	1	12	0
53663	1968	1	13	0
53663	1968	1	14	0
53663	1968	1	15	0
53663	1968	1	16	0
53663	1968	1	17	0
53663	1968	1	18	0
53663	1968	1	19	0
53663	1968	1	20	0
53663	1968	1	21	0
53663	1968	1	22	0
53663	1968	1	23	0
53663	1968	1	24	0
53663	1968	1	25	0
53663	1968	1	26	0
53663	1968	1	27	0
53663	1968	1	28	0
53663	1968	1	29	0
53663	1968	1	30	0
53663	1968	1	31	0
53664	1968	1	1	0
53664	1968	1	2	0
53664	1968	1	3	0
53664	1968	1	4	0
53664	1968	1	5	0
53664	1968	1	6	0
53664	1968	1	7	0
53664	1968	1	8	0
53664	1968	1	9	0
53664	1968	1	10	0
53664	1968	1	11	0
53664	1968	1	12	0
53664	1968	1	13	0
53664	1968	1	14	0
53664	1968	1	15	0
53664	1968	1	16	0
53664	1968	1	17	0
53664	1968	1	18	0
53664	1968	1	19	0
53664	1968	1	20	0
53664	1968	1	21	0
53664	1968	1	22	0
53664	1968	1	23	0
53664	1968	1	24	0
53664	1968	1	25	0
53664	1968	1	26	0
53664	1968	1	27	0
53664	1968	1	28	0
53664	1968	1	29	0
53664	1968	1	30	0
53664	1968	1	31	0
53738	1968	1	1	0
53738	1968	1	2	0
53738	1968	1	3	0
53738	1968	1	4	0
53738	1968	1	5	0
53738	1968	1	6	0
53738	1968	1	7	0
53738	1968	1	8	0
53738	1968	1	9	0
53738	1968	1	10	0
53738	1968	1	11	0
53738	1968	1	12	0
53738	1968	1	13	0
53738	1968	1	14	0
53738	1968	1	15	0
53738	1968	1	16	0
53738	1968	1	17	0
53738	1968	1	18	0
53738	1968	1	19	0
53738	1968	1	20	0
53738	1968	1	21	0
53738	1968	1	22	0
53738	1968	1	23	0
53738	1968	1	24	0
53738	1968	1	25	0
53738	1968	1	26	0
53738	1968	1	27	0
53738	1968	1	28	0
53738	1968	1	29	0
53738	1968	1	30	0
53738	1968	1	31	0
53754	1968	1	1	0
53754	1968	1	2	0
53754	1968	1	3	0
53754	1968	1	4	0
53754	1968	1	5	0
53754	1968	1	6	0
53754	1968	1	7	0
53754	1968	1	8	0
53754	1968	1	9	0
53754	1968	1	10	0
53754	1968	1	11	0
53754	1968	1	12	0
53754	1968	1	13	0
53754	1968	1	14	0
53754	1968	1	15	0
53754	1968	1	16	0
53754	1968	1	17	0
53754	1968	1	18	0
53754	1968	1	19	0
53754	1968	1	20	0
53754	1968	1	21	0
53754	1968	1	22	0
53754	1968	1	23	0
53754	1968	1	24	0
53754	1968	1	25	0
53754	1968	1	26	0
53754	1968	1	27	0
53754	1968	1	28	0
53754	1968	1	29	0
53754	1968	1	30	0
53754	1968	1	31	0
53806	1968	1	1	0
53806	1968	1	2	0
53806	1968	1	3	0
53806	1968	1	4	0
53806	1968	1	5	0
53806	1968	1	6	0
53806	1968	1	7	0
53806	1968	1	8	0
53806	1968	1	9	0
53806	1968	1	10	0
53806	1968	1	11	0
53806	1968	1	12	0
53806	1968	1	13	0
53806	1968	1	14	0
53806	1968	1	15	0
53806	1968	1	16	0
53806	1968	1	17	0
53806	1968	1	18	0
53806	1968	1	19	0
53806	1968	1	20	0
53806	1968	1	21	0
53806	1968	1	22	0
53806	1968	1	23	0
53806	1968	1	24	0
53806	1968	1	25	0
53806	1968	1	26	0
53806	1968	1	27	0
53806	1968	1	28	0
53806	1968	1	29	0
53806	1968	1	30	0
53806	1968	1	31	0
53810	1968	1	1	0
53810	1968	1	2	0
53810	1968	1	3	0
53810	1968	1	4	0
53810	1968	1	5	0
53810	1968	1	6	0
53810	1968	1	7	0
53810	1968	1	8	0
53810	1968	1	9	0
53810	1968	1	10	0
53810	1968	1	11	0
53810	1968	1	12	0
53810	1968	1	13	0
53810	1968	1	14	0
53810	1968	1	15	0
53810	1968	1	16	0
53810	1968	1	17	0
53810	1968	1	18	0
53810	1968	1	19	0
53810	1968	1	20	0
53810	1968	1	21	0
53810	1968	1	22	0
53810	1968	1	23	0
53810	1968	1	24	0
53810	1968	1	25	0
53810	1968	1	26	0
53810	1968	1	27	0
53810	1968	1	28	0
53810	1968	1	29	0
53810	1968	1	30	0
53810	1968	1	31	0
53817	1968	1	1	0
53817	1968	1	2	0
53817	1968	1	3	0
53817	1968	1	4	0
53817	1968	1	5	0
53817	1968	1	6	0
53817	1968	1	7	0
53817	1968	1	8	0
53817	1968	1	9	0
53817	1968	1	10	0
53817	1968	1	11	0
53817	1968	1	12	0
53817	1968	1	13	0
53817	1968	1	14	0
53817	1968	1	15	0
53817	1968	1	16	0
53817	1968	1	17	0
53817	1968	1	18	0
53817	1968	1	19	0
53817	1968	1	20	0
53817	1968	1	21	0
53817	1968	1	22	0
53817	1968	1	23	0
53817	1968	1	24	0
53817	1968	1	25	0
53817	1968	1	26	0
53817	1968	1	27	0
53817	1968	1	28	0
53817	1968	1	29	0
53817	1968	1	30	0
53817	1968	1	31	0
53821	1968	1	1	0
53821	1968	1	2	0
53821	1968	1	3	0
53821	1968	1	4	0
53821	1968	1	5	0
53821	1968	1	6	0
53821	1968	1	7	0
53821	1968	1	8	0
53821	1968	1	9	0
53821	1968	1	10	0
53821	1968	1	11	0
53821	1968	1	12	0
53821	1968	1	13	0
53821	1968	1	14	0
53821	1968	1	15	0
53821	1968	1	16	0
53821	1968	1	17	0
53821	1968	1	18	0
53821	1968	1	19	0
53821	1968	1	20	0
53821	1968	1	21	0
53821	1968	1	22	0
53821	1968	1	23	0
53821	1968	1	24	0
53821	1968	1	25	0
53821	1968	1	26	0
53821	1968	1	27	0
53821	1968	1	28	0
53821	1968	1	29	0
53821	1968	1	30	0
53821	1968	1	31	0
53903	1968	1	1	0
53903	1968	1	2	0
53903	1968	1	3	0
53903	1968	1	4	0
53903	1968	1	5	0
53903	1968	1	6	0
53903	1968	1	7	0
53903	1968	1	8	0
53903	1968	1	9	0
53903	1968	1	10	0
53903	1968	1	11	0
53903	1968	1	12	0
53903	1968	1	13	0
53903	1968	1	14	0
53903	1968	1	15	0
53903	1968	1	16	0
53903	1968	1	17	0
53903	1968	1	18	0
53903	1968	1	19	0
53903	1968	1	20	0
53903	1968	1	21	0
53903	1968	1	22	0
53903	1968	1	23	0
53903	1968	1	24	0
53903	1968	1	25	0
53903	1968	1	26	0
53903	1968	1	27	0
53903	1968	1	28	0
53903	1968	1	29	0
53903	1968	1	30	0
53903	1968	1	31	0
52895	1968	2	1	0
52895	1968	2	2	0
52895	1968	2	3	0
52895	1968	2	4	0
52895	1968	2	5	0
52895	1968	2	6	0
52895	1968	2	7	0
52895	1968	2	8	0
52895	1968	2	9	0
52895	1968	2	10	0
52895	1968	2	11	0
52895	1968	2	12	0
52895	1968	2	13	0
52895	1968	2	14	0
52895	1968	2	15	0
52895	1968	2	16	0
52895	1968	2	17	0
52895	1968	2	18	0
52895	1968	2	19	0
52895	1968	2	20	0
52895	1968	2	21	0
52895	1968	2	22	0
52895	1968	2	23	0
52895	1968	2	24	0
52895	1968	2	25	0
52895	1968	2	26	0
52895	1968	2	27	0
52895	1968	2	28	0
52895	1968	2	29	0
52983	1968	2	1	0
52983	1968	2	2	0
52983	1968	2	3	0
52983	1968	2	4	0
52983	1968	2	5	0
52983	1968	2	6	0
52983	1968	2	7	0
52983	1968	2	8	0
52983	1968	2	9	0
52983	1968	2	10	0
52983	1968	2	11	0
52983	1968	2	12	0
52983	1968	2	13	0
52983	1968	2	14	0
52983	1968	2	15	0
52983	1968	2	16	0
52983	1968	2	17	0
52983	1968	2	18	0
52983	1968	2	19	0
52983	1968	2	20	0
52983	1968	2	21	0
52983	1968	2	22	0
52983	1968	2	23	0
52983	1968	2	24	0
52983	1968	2	25	0
52983	1968	2	26	0
52983	1968	2	27	0
52983	1968	2	28	0
52983	1968	2	29	0
53478	1968	2	1	0
53478	1968	2	2	0
53478	1968	2	3	0
53478	1968	2	4	0
53478	1968	2	5	0
53478	1968	2	6	0
53478	1968	2	7	0
53478	1968	2	8	0
53478	1968	2	9	0
53478	1968	2	10	0
53478	1968	2	11	0
53478	1968	2	12	0
53478	1968	2	13	0
53478	1968	2	14	0
53478	1968	2	15	0
53478	1968	2	16	0
53478	1968	2	17	0
53478	1968	2	18	0
53478	1968	2	19	0
53478	1968	2	20	0
53478	1968	2	21	0
53478	1968	2	22	0
53478	1968	2	23	0
53478	1968	2	24	0
53478	1968	2	25	0
53478	1968	2	26	0
53478	1968	2	27	0
53478	1968	2	28	0
53478	1968	2	29	0
53487	1968	2	1	0
53487	1968	2	2	0
53487	1968	2	3	0
53487	1968	2	4	0
53487	1968	2	5	0
53487	1968	2	6	0
53487	1968	2	7	0
53487	1968	2	8	0
53487	1968	2	9	0
53487	1968	2	10	0
53487	1968	2	11	0
53487	1968	2	12	0
53487	1968	2	13	0
53487	1968	2	14	0
53487	1968	2	15	0
53487	1968	2	16	0
53487	1968	2	17	0
53487	1968	2	18	0
53487	1968	2	19	0
53487	1968	2	20	0
53487	1968	2	21	0
53487	1968	2	22	0
53487	1968	2	23	0
53487	1968	2	24	0
53487	1968	2	25	0
53487	1968	2	26	0
53487	1968	2	27	0
53487	1968	2	28	0
53487	1968	2	29	0
53564	1968	2	1	0
53564	1968	2	2	0
53564	1968	2	3	0
53564	1968	2	4	0
53564	1968	2	5	0
53564	1968	2	6	0
53564	1968	2	7	0
53564	1968	2	8	0
53564	1968	2	9	0
53564	1968	2	10	0
53564	1968	2	11	0
53564	1968	2	12	0
53564	1968	2	13	0
53564	1968	2	14	0
53564	1968	2	15	0
53564	1968	2	16	0
53564	1968	2	17	0
53564	1968	2	18	0
53564	1968	2	19	0
53564	1968	2	20	0
53564	1968	2	21	0
53564	1968	2	22	0
53564	1968	2	23	0
53564	1968	2	24	0
53564	1968	2	25	0
53564	1968	2	26	0
53564	1968	2	27	0
53564	1968	2	28	0
53564	1968	2	29	0
53663	1968	2	1	0
53663	1968	2	2	0
53663	1968	2	3	0
53663	1968	2	4	0
53663	1968	2	5	0
53663	1968	2	6	0
53663	1968	2	7	0
53663	1968	2	8	0
53663	1968	2	9	0
53663	1968	2	10	0
53663	1968	2	11	0
53663	1968	2	12	0
53663	1968	2	13	0
53663	1968	2	14	0
53663	1968	2	15	0
53663	1968	2	16	0
53663	1968	2	17	0
53663	1968	2	18	0
53663	1968	2	19	0
53663	1968	2	20	0
53663	1968	2	21	0
53663	1968	2	22	0
53663	1968	2	23	0
53663	1968	2	24	0
53663	1968	2	25	0
53663	1968	2	26	0
53663	1968	2	27	0
53663	1968	2	28	0
53663	1968	2	29	0
53664	1968	2	1	0
53664	1968	2	2	0
53664	1968	2	3	0
53664	1968	2	4	0
53664	1968	2	5	0
53664	1968	2	6	0
53664	1968	2	7	0
53664	1968	2	8	0
53664	1968	2	9	0
53664	1968	2	10	0
53664	1968	2	11	0
53664	1968	2	12	0
53664	1968	2	13	0
53664	1968	2	14	0
53664	1968	2	15	0
53664	1968	2	16	0
53664	1968	2	17	0
53664	1968	2	18	0
53664	1968	2	19	0
53664	1968	2	20	0
53664	1968	2	21	0
53664	1968	2	22	0
53664	1968	2	23	0
53664	1968	2	24	0
53664	1968	2	25	0
53664	1968	2	26	0
53664	1968	2	27	0
53664	1968	2	28	0
53664	1968	2	29	0
53738	1968	2	1	0
53738	1968	2	2	0
53738	1968	2	3	0
53738	1968	2	4	0
53738	1968	2	5	0
53738	1968	2	6	0
53738	1968	2	7	0
53738	1968	2	8	0
53738	1968	2	9	0
53738	1968	2	10	0
53738	1968	2	11	0
53738	1968	2	12	0
53738	1968	2	13	0
53738	1968	2	14	0
53738	1968	2	15	0
53738	1968	2	16	0
53738	1968	2	17	0
53738	1968	2	18	0
53738	1968	2	19	0
53738	1968	2	20	0
53738	1968	2	21	0
53738	1968	2	22	0
53738	1968	2	23	0
53738	1968	2	24	0
53738	1968	2	25	0
53738	1968	2	26	0
53738	1968	2	27	0
53738	1968	2	28	0
53738	1968	2	29	0
53754	1968	2	1	0
53754	1968	2	2	0
53754	1968	2	3	0
53754	1968	2	4	0
53754	1968	2	5	0
53754	1968	2	6	0
53754	1968	2	7	0
53754	1968	2	8	0
53754	1968	2	9	0
53754	1968	2	10	0
53754	1968	2	11	0
53754	1968	2	12	0
53754	1968	2	13	0
53754	1968	2	14	0
53754	1968	2	15	0
53754	1968	2	16	0
53754	1968	2	17	0
53754	1968	2	18	0
53754	1968	2	19	0
53754	1968	2	20	0
53754	1968	2	21	0
53754	1968	2	22	0
53754	1968	2	23	0
53754	1968	2	24	0
53754	1968	2	25	0
53754	1968	2	26	0
53754	1968	2	27	0
53754	1968	2	28	0
53754	1968	2	29	0
53806	1968	2	1	0
53806	1968	2	2	0
53806	1968	2	3	0
53806	1968	2	4	0
53806	1968	2	5	0
53806	1968	2	6	0
53806	1968	2	7	0
53806	1968	2	8	0
53806	1968	2	9	0
53806	1968	2	10	0
53806	1968	2	11	0
53806	1968	2	12	0
53806	1968	2	13	0
53806	1968	2	14	0
53806	1968	2	15	0
53806	1968	2	16	0
53806	1968	2	17	0
53806	1968	2	18	0
53806	1968	2	19	0
53806	1968	2	20	0
53806	1968	2	21	0
53806	1968	2	22	0
53806	1968	2	23	0
53806	1968	2	24	0
53806	1968	2	25	0
53806	1968	2	26	0
53806	1968	2	27	0
53806	1968	2	28	0
53806	1968	2	29	0
53810	1968	2	1	0
53810	1968	2	2	0
53810	1968	2	3	0
53810	1968	2	4	0
53810	1968	2	5	0
53810	1968	2	6	0
53810	1968	2	7	0
53810	1968	2	8	0
53810	1968	2	9	0
53810	1968	2	10	0
53810	1968	2	11	0
53810	1968	2	12	0
53810	1968	2	13	0
53810	1968	2	14	0
53810	1968	2	15	0
53810	1968	2	16	0
53810	1968	2	17	0
53810	1968	2	18	0
53810	1968	2	19	0
53810	1968	2	20	0
53810	1968	2	21	0
53810	1968	2	22	0
53810	1968	2	23	0
53810	1968	2	24	0
53810	1968	2	25	0
53810	1968	2	26	0
53810	1968	2	27	0
53810	1968	2	28	0
53810	1968	2	29	0
53817	1968	2	1	0
53817	1968	2	2	0
53817	1968	2	3	0
53817	1968	2	4	0
53817	1968	2	5	0
53817	1968	2	6	0
53817	1968	2	7	0
53817	1968	2	8	0
53817	1968	2	9	0
53817	1968	2	10	0
53817	1968	2	11	0
53817	1968	2	12	0
53817	1968	2	13	0
53817	1968	2	14	0
53817	1968	2	15	0
53817	1968	2	16	0
53817	1968	2	17	0
53817	1968	2	18	0
53817	1968	2	19	0
53817	1968	2	20	0
53817	1968	2	21	0
53817	1968	2	22	0
53817	1968	2	23	0
53817	1968	2	24	0
53817	1968	2	25	0
53817	1968	2	26	0
53817	1968	2	27	0
53817	1968	2	28	0
53817	1968	2	29	0
53821	1968	2	1	0
53821	1968	2	2	0
53821	1968	2	3	0
53821	1968	2	4	0
53821	1968	2	5	0
53821	1968	2	6	0
53821	1968	2	7	0
53821	1968	2	8	0
53821	1968	2	9	0
53821	1968	2	10	0
53821	1968	2	11	0
53821	1968	2	12	0
53821	1968	2	13	0
53821	1968	2	14	0
53821	1968	2	15	0
53821	1968	2	16	0
53821	1968	2	17	0
53821	1968	2	18	0
53821	1968	2	19	0
53821	1968	2	20	0
53821	1968	2	21	0
53821	1968	2	22	0
53821	1968	2	23	0
53821	1968	2	24	0
53821	1968	2	25	0
53821	1968	2	26	0
53821	1968	2	27	0
53821	1968	2	28	0
53821	1968	2	29	0
53903	1968	2	1	0
53903	1968	2	2	0
53903	1968	2	3	0
53903	1968	2	4	0
53903	1968	2	5	0
53903	1968	2	6	0
53903	1968	2	7	0
53903	1968	2	8	0
53903	1968	2	9	0
53903	1968	2	10	0
53903	1968	2	11	0
53903	1968	2	12	0
53903	1968	2	13	0
53903	1968	2	14	0
53903	1968	2	15	0
53903	1968	2	16	0
53903	1968	2	17	0
53903	1968	2	18	0
53903	1968	2	19	0
53903	1968	2	20	0
53903	1968	2	21	0
53903	1968	2	22	0
53903	1968	2	23	0
53903	1968	2	24	0
53903	1968	2	25	0
53903	1968	2	26	0
53903	1968	2	27	0
53903	1968	2	28	0
53903	1968	2	29	0
52895	1968	3	1	0
52895	1968	3	2	0
52895	1968	3	3	0
52895	1968	3	4	0
52895	1968	3	5	0
52895	1968	3	6	0
52895	1968	3	7	0
52895	1968	3	8	0
52895	1968	3	9	0
52895	1968	3	10	0
52895	1968	3	11	0
52895	1968	3	12	0
52895	1968	3	13	0
52895	1968	3	14	0
52895	1968	3	15	0
52895	1968	3	16	0
52895	1968	3	17	0
52895	1968	3	18	0
52895	1968	3	19	0
52895	1968	3	20	0
52895	1968	3	21	0
52895	1968	3	22	0
52895	1968	3	23	0
52895	1968	3	24	0
52895	1968	3	25	0
52895	1968	3	26	0
52895	1968	3	27	0
52895	1968	3	28	0
52895	1968	3	29	0
52895	1968	3	30	0
52895	1968	3	31	0
52983	1968	3	1	0
52983	1968	3	2	0
52983	1968	3	3	0
52983	1968	3	4	0
52983	1968	3	5	0
52983	1968	3	6	0
52983	1968	3	7	0
52983	1968	3	8	0
52983	1968	3	9	0
52983	1968	3	10	0
52983	1968	3	11	0
52983	1968	3	12	0
52983	1968	3	13	0
52983	1968	3	14	0
52983	1968	3	15	0
52983	1968	3	16	0
52983	1968	3	17	0
52983	1968	3	18	0
52983	1968	3	19	0
52983	1968	3	20	0
52983	1968	3	21	0
52983	1968	3	22	0
52983	1968	3	23	0
52983	1968	3	24	0
52983	1968	3	25	0
52983	1968	3	26	0
52983	1968	3	27	0
52983	1968	3	28	0
52983	1968	3	29	0
52983	1968	3	30	0
52983	1968	3	31	0
53478	1968	3	1	0
53478	1968	3	2	0
53478	1968	3	3	0
53478	1968	3	4	0
53478	1968	3	5	0
53478	1968	3	6	0
53478	1968	3	7	0
53478	1968	3	8	0
53478	1968	3	9	0
53478	1968	3	10	0
53478	1968	3	11	0
53478	1968	3	12	0
53478	1968	3	13	0
53478	1968	3	14	0
53478	1968	3	15	0
53478	1968	3	16	0
53478	1968	3	17	0
53478	1968	3	18	0
53478	1968	3	19	0
53478	1968	3	20	0
53478	1968	3	21	0
53478	1968	3	22	0
53478	1968	3	23	0
53478	1968	3	24	0
53478	1968	3	25	0
53478	1968	3	26	0
53478	1968	3	27	0
53478	1968	3	28	10
53478	1968	3	29	0
53478	1968	3	30	0
53478	1968	3	31	0
53487	1968	3	1	0
53487	1968	3	2	0
53487	1968	3	3	0
53487	1968	3	4	0
53487	1968	3	5	0
53487	1968	3	6	0
53487	1968	3	7	0
53487	1968	3	8	0
53487	1968	3	9	0
53487	1968	3	10	0
53487	1968	3	11	0
53487	1968	3	12	0
53487	1968	3	13	0
53487	1968	3	14	0
53487	1968	3	15	0
53487	1968	3	16	0
53487	1968	3	17	0
53487	1968	3	18	0
53487	1968	3	19	0
53487	1968	3	20	0
53487	1968	3	21	0
53487	1968	3	22	0
53487	1968	3	23	0
53487	1968	3	24	0
53487	1968	3	25	0
53487	1968	3	26	0
53487	1968	3	27	0
53487	1968	3	28	14
53487	1968	3	29	0
53487	1968	3	30	0
53487	1968	3	31	0
53564	1968	3	1	0
53564	1968	3	2	0
53564	1968	3	3	0
53564	1968	3	4	0
53564	1968	3	5	0
53564	1968	3	6	0
53564	1968	3	7	0
53564	1968	3	8	0
53564	1968	3	9	0
53564	1968	3	10	0
53564	1968	3	11	0
53564	1968	3	12	0
53564	1968	3	13	0
53564	1968	3	14	0
53564	1968	3	15	0
53564	1968	3	16	0
53564	1968	3	17	0
53564	1968	3	18	0
53564	1968	3	19	0
53564	1968	3	20	0
53564	1968	3	21	0
53564	1968	3	22	0
53564	1968	3	23	0
53564	1968	3	24	0
53564	1968	3	25	0
53564	1968	3	26	16
53564	1968	3	27	0
53564	1968	3	28	35
53564	1968	3	29	0
53564	1968	3	30	0
53564	1968	3	31	0
53663	1968	3	1	0
53663	1968	3	2	0
53663	1968	3	3	0
53663	1968	3	4	0
53663	1968	3	5	0
53663	1968	3	6	0
53663	1968	3	7	0
53663	1968	3	8	0
53663	1968	3	9	0
53663	1968	3	10	0
53663	1968	3	11	0
53663	1968	3	12	0
53663	1968	3	13	0
53663	1968	3	14	0
53663	1968	3	15	0
53663	1968	3	16	0
53663	1968	3	17	0
53663	1968	3	18	0
53663	1968	3	19	0
53663	1968	3	20	0
53663	1968	3	21	0
53663	1968	3	22	0
53663	1968	3	23	0
53663	1968	3	24	0
53663	1968	3	25	0
53663	1968	3	26	0
53663	1968	3	27	0
53663	1968	3	28	0
53663	1968	3	29	0
53663	1968	3	30	0
53663	1968	3	31	0
53664	1968	3	1	0
53664	1968	3	2	0
53664	1968	3	3	0
53664	1968	3	4	0
53664	1968	3	5	0
53664	1968	3	6	0
53664	1968	3	7	0
53664	1968	3	8	0
53664	1968	3	9	0
53664	1968	3	10	0
53664	1968	3	11	0
53664	1968	3	12	0
53664	1968	3	13	0
53664	1968	3	14	0
53664	1968	3	15	0
53664	1968	3	16	0
53664	1968	3	17	0
53664	1968	3	18	0
53664	1968	3	19	0
53664	1968	3	20	0
53664	1968	3	21	0
53664	1968	3	22	0
53664	1968	3	23	0
53664	1968	3	24	0
53664	1968	3	25	0
53664	1968	3	26	0
53664	1968	3	27	0
53664	1968	3	28	18
53664	1968	3	29	0
53664	1968	3	30	0
53664	1968	3	31	0
53738	1968	3	1	0
53738	1968	3	2	0
53738	1968	3	3	0
53738	1968	3	4	0
53738	1968	3	5	0
53738	1968	3	6	0
53738	1968	3	7	0
53738	1968	3	8	0
53738	1968	3	9	0
53738	1968	3	10	0
53738	1968	3	11	0
53738	1968	3	12	0
53738	1968	3	13	0
53738	1968	3	14	0
53738	1968	3	15	0
53738	1968	3	16	0
53738	1968	3	17	0
53738	1968	3	18	0
53738	1968	3	19	0
53738	1968	3	20	0
53738	1968	3	21	0
53738	1968	3	22	0
53738	1968	3	23	0
53738	1968	3	24	0
53738	1968	3	25	0
53738	1968	3	26	0
53738	1968	3	27	0
53738	1968	3	28	30
53738	1968	3	29	0
53738	1968	3	30	0
53738	1968	3	31	0
53754	1968	3	1	0
53754	1968	3	2	0
53754	1968	3	3	0
53754	1968	3	4	0
53754	1968	3	5	0
53754	1968	3	6	0
53754	1968	3	7	0
53754	1968	3	8	0
53754	1968	3	9	0
53754	1968	3	10	0
53754	1968	3	11	0
53754	1968	3	12	0
53754	1968	3	13	0
53754	1968	3	14	0
53754	1968	3	15	0
53754	1968	3	16	0
53754	1968	3	17	0
53754	1968	3	18	0
53754	1968	3	19	0
53754	1968	3	20	0
53754	1968	3	21	0
53754	1968	3	22	0
53754	1968	3	23	0
53754	1968	3	24	8
53754	1968	3	25	0
53754	1968	3	26	12
53754	1968	3	27	0
53754	1968	3	28	0
53754	1968	3	29	0
53754	1968	3	30	0
53754	1968	3	31	0
53806	1968	3	1	0
53806	1968	3	2	0
53806	1968	3	3	0
53806	1968	3	4	0
53806	1968	3	5	0
53806	1968	3	6	0
53806	1968	3	7	0
53806	1968	3	8	0
53806	1968	3	9	0
53806	1968	3	10	0
53806	1968	3	11	0
53806	1968	3	12	0
53806	1968	3	13	0
53806	1968	3	14	0
53806	1968	3	15	0
53806	1968	3	16	0
53806	1968	3	17	0
53806	1968	3	18	0
53806	1968	3	19	0
53806	1968	3	20	0
53806	1968	3	21	0
53806	1968	3	22	0
53806	1968	3	23	0
53806	1968	3	24	0
53806	1968	3	25	0
53806	1968	3	26	0
53806	1968	3	27	0
53806	1968	3	28	0
53806	1968	3	29	0
53806	1968	3	30	0
53806	1968	3	31	0
53810	1968	3	1	0
53810	1968	3	2	0
53810	1968	3	3	0
53810	1968	3	4	0
53810	1968	3	5	0
53810	1968	3	6	0
53810	1968	3	7	0
53810	1968	3	8	0
53810	1968	3	9	0
53810	1968	3	10	0
53810	1968	3	11	0
53810	1968	3	12	0
53810	1968	3	13	0
53810	1968	3	14	0
53810	1968	3	15	0
53810	1968	3	16	0
53810	1968	3	17	0
53810	1968	3	18	0
53810	1968	3	19	0
53810	1968	3	20	0
53810	1968	3	21	0
53810	1968	3	22	0
53810	1968	3	23	0
53810	1968	3	24	1
53810	1968	3	25	3
53810	1968	3	26	0
53810	1968	3	27	0
53810	1968	3	28	0
53810	1968	3	29	0
53810	1968	3	30	0
53810	1968	3	31	0
53817	1968	3	1	0
53817	1968	3	2	0
53817	1968	3	3	0
53817	1968	3	4	0
53817	1968	3	5	0
53817	1968	3	6	0
53817	1968	3	7	0
53817	1968	3	8	0
53817	1968	3	9	0
53817	1968	3	10	0
53817	1968	3	11	0
53817	1968	3	12	0
53817	1968	3	13	0
53817	1968	3	14	0
53817	1968	3	15	0
53817	1968	3	16	0
53817	1968	3	17	0
53817	1968	3	18	0
53817	1968	3	19	0
53817	1968	3	20	0
53817	1968	3	21	0
53817	1968	3	22	0
53817	1968	3	23	0
53817	1968	3	24	0
53817	1968	3	25	0
53817	1968	3	26	0
53817	1968	3	27	0
53817	1968	3	28	0
53817	1968	3	29	0
53817	1968	3	30	0
53817	1968	3	31	0
53821	1968	3	1	0
53821	1968	3	2	0
53821	1968	3	3	0
53821	1968	3	4	0
53821	1968	3	5	0
53821	1968	3	6	0
53821	1968	3	7	0
53821	1968	3	8	0
53821	1968	3	9	0
53821	1968	3	10	0
53821	1968	3	11	0
53821	1968	3	12	0
53821	1968	3	13	0
53821	1968	3	14	0
53821	1968	3	15	0
53821	1968	3	16	0
53821	1968	3	17	0
53821	1968	3	18	0
53821	1968	3	19	0
53821	1968	3	20	0
53821	1968	3	21	0
53821	1968	3	22	0
53821	1968	3	23	0
53821	1968	3	24	0
53821	1968	3	25	0
53821	1968	3	26	0
53821	1968	3	27	0
53821	1968	3	28	0
53821	1968	3	29	0
53821	1968	3	30	0
53821	1968	3	31	0
53903	1968	3	1	0
53903	1968	3	2	0
53903	1968	3	3	0
53903	1968	3	4	0
53903	1968	3	5	0
53903	1968	3	6	0
53903	1968	3	7	0
53903	1968	3	8	0
53903	1968	3	9	0
53903	1968	3	10	0
53903	1968	3	11	0
53903	1968	3	12	0
53903	1968	3	13	0
53903	1968	3	14	0
53903	1968	3	15	0
53903	1968	3	16	0
53903	1968	3	17	0
53903	1968	3	18	0
53903	1968	3	19	0
53903	1968	3	20	0
53903	1968	3	21	0
53903	1968	3	22	0
53903	1968	3	23	0
53903	1968	3	24	0
53903	1968	3	25	0
53903	1968	3	26	0
53903	1968	3	27	0
53903	1968	3	28	0
53903	1968	3	29	0
53903	1968	3	30	0
53903	1968	3	31	0
52895	1968	4	1	0
52895	1968	4	2	0
52895	1968	4	3	0
52895	1968	4	4	0
52895	1968	4	5	0
52895	1968	4	6	0
52895	1968	4	7	0
52895	1968	4	8	0
52895	1968	4	9	0
52895	1968	4	10	0
52895	1968	4	11	0
52895	1968	4	12	0
52895	1968	4	13	0
52895	1968	4	14	0
52895	1968	4	15	0
52895	1968	4	16	0
52895	1968	4	17	0
52895	1968	4	18	0
52895	1968	4	19	0
52895	1968	4	20	0
52895	1968	4	21	0
52895	1968	4	22	0
52895	1968	4	23	0
52895	1968	4	24	0
52895	1968	4	25	0
52895	1968	4	26	0
52895	1968	4	27	0
52895	1968	4	28	0
52895	1968	4	29	0
52895	1968	4	30	0
52983	1968	4	1	0
52983	1968	4	2	0
52983	1968	4	3	0
52983	1968	4	4	0
52983	1968	4	5	0
52983	1968	4	6	0
52983	1968	4	7	0
52983	1968	4	8	0
52983	1968	4	9	0
52983	1968	4	10	0
52983	1968	4	11	0
52983	1968	4	12	0
52983	1968	4	13	0
52983	1968	4	14	0
52983	1968	4	15	0
52983	1968	4	16	0
52983	1968	4	17	0
52983	1968	4	18	0
52983	1968	4	19	0
52983	1968	4	20	0
52983	1968	4	21	0
52983	1968	4	22	0
52983	1968	4	23	0
52983	1968	4	24	0
52983	1968	4	25	0
52983	1968	4	26	0
52983	1968	4	27	0
52983	1968	4	28	0
52983	1968	4	29	0
52983	1968	4	30	0
53478	1968	4	1	0
53478	1968	4	2	0
53478	1968	4	3	0
53478	1968	4	4	0
53478	1968	4	5	0
53478	1968	4	6	0
53478	1968	4	7	0
53478	1968	4	8	0
53478	1968	4	9	0
53478	1968	4	10	0
53478	1968	4	11	0
53478	1968	4	12	0
53478	1968	4	13	0
53478	1968	4	14	6
53478	1968	4	15	94
53478	1968	4	16	0
53478	1968	4	17	0
53478	1968	4	18	0
53478	1968	4	19	0
53478	1968	4	20	0
53478	1968	4	21	0
53478	1968	4	22	0
53478	1968	4	23	0
53478	1968	4	24	0
53478	1968	4	25	0
53478	1968	4	26	0
53478	1968	4	27	0
53478	1968	4	28	0
53478	1968	4	29	0
53478	1968	4	30	0
53487	1968	4	1	0
53487	1968	4	2	0
53487	1968	4	3	0
53487	1968	4	4	0
53487	1968	4	5	0
53487	1968	4	6	0
53487	1968	4	7	0
53487	1968	4	8	0
53487	1968	4	9	0
53487	1968	4	10	0
53487	1968	4	11	0
53487	1968	4	12	0
53487	1968	4	13	0
53487	1968	4	14	0
53487	1968	4	15	0
53487	1968	4	16	0
53487	1968	4	17	0
53487	1968	4	18	0
53487	1968	4	19	11
53487	1968	4	20	0
53487	1968	4	21	0
53487	1968	4	22	0
53487	1968	4	23	0
53487	1968	4	24	22
53487	1968	4	25	0
53487	1968	4	26	0
53487	1968	4	27	0
53487	1968	4	28	0
53487	1968	4	29	0
53487	1968	4	30	0
53564	1968	4	1	0
53564	1968	4	2	0
53564	1968	4	3	0
53564	1968	4	4	0
53564	1968	4	5	0
53564	1968	4	6	0
53564	1968	4	7	0
53564	1968	4	8	0
53564	1968	4	9	0
53564	1968	4	10	0
53564	1968	4	11	0
53564	1968	4	12	0
53564	1968	4	13	0
53564	1968	4	14	4
53564	1968	4	15	0
53564	1968	4	16	0
53564	1968	4	17	0
53564	1968	4	18	0
53564	1968	4	19	0
53564	1968	4	20	0
53564	1968	4	21	0
53564	1968	4	22	0
53564	1968	4	23	0
53564	1968	4	24	0
53564	1968	4	25	0
53564	1968	4	26	0
53564	1968	4	27	0
53564	1968	4	28	0
53564	1968	4	29	0
53564	1968	4	30	0
53663	1968	4	1	0
53663	1968	4	2	0
53663	1968	4	3	0
53663	1968	4	4	0
53663	1968	4	5	0
53663	1968	4	6	0
53663	1968	4	7	0
53663	1968	4	8	0
53663	1968	4	9	0
53663	1968	4	10	0
53663	1968	4	11	0
53663	1968	4	12	0
53663	1968	4	13	0
53663	1968	4	14	0
53663	1968	4	15	26
53663	1968	4	16	0
53663	1968	4	17	0
53663	1968	4	18	0
53663	1968	4	19	0
53663	1968	4	20	0
53663	1968	4	21	0
53663	1968	4	22	0
53663	1968	4	23	0
53663	1968	4	24	0
53663	1968	4	25	0
53663	1968	4	26	0
53663	1968	4	27	0
53663	1968	4	28	0
53663	1968	4	29	0
53663	1968	4	30	0
53664	1968	4	1	0
53664	1968	4	2	0
53664	1968	4	3	0
53664	1968	4	4	0
53664	1968	4	5	0
53664	1968	4	6	0
53664	1968	4	7	0
53664	1968	4	8	0
53664	1968	4	9	0
53664	1968	4	10	0
53664	1968	4	11	0
53664	1968	4	12	0
53664	1968	4	13	0
53664	1968	4	14	0
53664	1968	4	15	10
53664	1968	4	16	0
53664	1968	4	17	0
53664	1968	4	18	0
53664	1968	4	19	0
53664	1968	4	20	0
53664	1968	4	21	0
53664	1968	4	22	0
53664	1968	4	23	0
53664	1968	4	24	0
53664	1968	4	25	0
53664	1968	4	26	0
53664	1968	4	27	0
53664	1968	4	28	0
53664	1968	4	29	0
53664	1968	4	30	0
53738	1968	4	1	0
53738	1968	4	2	0
53738	1968	4	3	0
53738	1968	4	4	0
53738	1968	4	5	0
53738	1968	4	6	0
53738	1968	4	7	0
53738	1968	4	8	0
53738	1968	4	9	0
53738	1968	4	10	0
53738	1968	4	11	0
53738	1968	4	12	0
53738	1968	4	13	0
53738	1968	4	14	4
53738	1968	4	15	0
53738	1968	4	16	32
53738	1968	4	17	0
53738	1968	4	18	47
53738	1968	4	19	19
53738	1968	4	20	0
53738	1968	4	21	0
53738	1968	4	22	0
53738	1968	4	23	0
53738	1968	4	24	0
53738	1968	4	25	0
53738	1968	4	26	0
53738	1968	4	27	0
53738	1968	4	28	0
53738	1968	4	29	0
53738	1968	4	30	5
53754	1968	4	1	0
53754	1968	4	2	0
53754	1968	4	3	0
53754	1968	4	4	0
53754	1968	4	5	0
53754	1968	4	6	0
53754	1968	4	7	0
53754	1968	4	8	0
53754	1968	4	9	0
53754	1968	4	10	0
53754	1968	4	11	0
53754	1968	4	12	0
53754	1968	4	13	0
53754	1968	4	14	0
53754	1968	4	15	0
53754	1968	4	16	14
53754	1968	4	17	0
53754	1968	4	18	0
53754	1968	4	19	2
53754	1968	4	20	0
53754	1968	4	21	0
53754	1968	4	22	0
53754	1968	4	23	0
53754	1968	4	24	0
53754	1968	4	25	0
53754	1968	4	26	0
53754	1968	4	27	0
53754	1968	4	28	0
53754	1968	4	29	0
53754	1968	4	30	2
53806	1968	4	1	0
53806	1968	4	2	0
53806	1968	4	3	0
53806	1968	4	4	0
53806	1968	4	5	0
53806	1968	4	6	0
53806	1968	4	7	0
53806	1968	4	8	0
53806	1968	4	9	0
53806	1968	4	10	0
53806	1968	4	11	0
53806	1968	4	12	0
53806	1968	4	13	0
53806	1968	4	14	0
53806	1968	4	15	0
53806	1968	4	16	2
53806	1968	4	17	0
53806	1968	4	18	0
53806	1968	4	19	1
53806	1968	4	20	0
53806	1968	4	21	0
53806	1968	4	22	0
53806	1968	4	23	0
53806	1968	4	24	0
53806	1968	4	25	0
53806	1968	4	26	0
53806	1968	4	27	0
53806	1968	4	28	0
53806	1968	4	29	0
53806	1968	4	30	0
53810	1968	4	1	0
53810	1968	4	2	0
53810	1968	4	3	0
53810	1968	4	4	0
53810	1968	4	5	0
53810	1968	4	6	0
53810	1968	4	7	0
53810	1968	4	8	0
53810	1968	4	9	0
53810	1968	4	10	0
53810	1968	4	11	0
53810	1968	4	12	0
53810	1968	4	13	0
53810	1968	4	14	0
53810	1968	4	15	0
53810	1968	4	16	4
53810	1968	4	17	0
53810	1968	4	18	0
53810	1968	4	19	4
53810	1968	4	20	0
53810	1968	4	21	0
53810	1968	4	22	0
53810	1968	4	23	0
53810	1968	4	24	0
53810	1968	4	25	0
53810	1968	4	26	0
53810	1968	4	27	0
53810	1968	4	28	0
53810	1968	4	29	0
53810	1968	4	30	0
53817	1968	4	1	0
53817	1968	4	2	0
53817	1968	4	3	0
53817	1968	4	4	0
53817	1968	4	5	0
53817	1968	4	6	0
53817	1968	4	7	0
53817	1968	4	8	0
53817	1968	4	9	0
53817	1968	4	10	0
53817	1968	4	11	0
53817	1968	4	12	0
53817	1968	4	13	0
53817	1968	4	14	0
53817	1968	4	15	0
53817	1968	4	16	0
53817	1968	4	17	0
53817	1968	4	18	0
53817	1968	4	19	0
53817	1968	4	20	0
53817	1968	4	21	0
53817	1968	4	22	0
53817	1968	4	23	0
53817	1968	4	24	0
53817	1968	4	25	0
53817	1968	4	26	0
53817	1968	4	27	0
53817	1968	4	28	0
53817	1968	4	29	0
53817	1968	4	30	5
53821	1968	4	1	0
53821	1968	4	2	0
53821	1968	4	3	0
53821	1968	4	4	0
53821	1968	4	5	0
53821	1968	4	6	0
53821	1968	4	7	0
53821	1968	4	8	0
53821	1968	4	9	0
53821	1968	4	10	0
53821	1968	4	11	0
53821	1968	4	12	0
53821	1968	4	13	0
53821	1968	4	14	10
53821	1968	4	15	0
53821	1968	4	16	22
53821	1968	4	17	0
53821	1968	4	18	0
53821	1968	4	19	8
53821	1968	4	20	0
53821	1968	4	21	0
53821	1968	4	22	0
53821	1968	4	23	0
53821	1968	4	24	0
53821	1968	4	25	0
53821	1968	4	26	0
53821	1968	4	27	0
53821	1968	4	28	0
53821	1968	4	29	0
53821	1968	4	30	21
53903	1968	4	1	0
53903	1968	4	2	0
53903	1968	4	3	0
53903	1968	4	4	0
53903	1968	4	5	0
53903	1968	4	6	0
53903	1968	4	7	0
53903	1968	4	8	0
53903	1968	4	9	0
53903	1968	4	10	0
53903	1968	4	11	0
53903	1968	4	12	0
53903	1968	4	13	0
53903	1968	4	14	0
53903	1968	4	15	0
53903	1968	4	16	11
53903	1968	4	17	55
53903	1968	4	18	0
53903	1968	4	19	0
53903	1968	4	20	0
53903	1968	4	21	0
53903	1968	4	22	0
53903	1968	4	23	0
53903	1968	4	24	0
53903	1968	4	25	0
53903	1968	4	26	0
53903	1968	4	27	0
53903	1968	4	28	0
53903	1968	4	29	0
53903	1968	4	30	0
52895	1968	5	1	0
52895	1968	5	2	0
52895	1968	5	3	0
52895	1968	5	4	0
52895	1968	5	5	0
52895	1968	5	6	24
52895	1968	5	7	0
52895	1968	5	8	0
52895	1968	5	9	0
52895	1968	5	10	0
52895	1968	5	11	0
52895	1968	5	12	0
52895	1968	5	13	0
52895	1968	5	14	0
52895	1968	5	15	0
52895	1968	5	16	0
52895	1968	5	17	0
52895	1968	5	18	0
52895	1968	5	19	0
52895	1968	5	20	0
52895	1968	5	21	0
52895	1968	5	22	0
52895	1968	5	23	0
52895	1968	5	24	0
52895	1968	5	25	0
52895	1968	5	26	0
52895	1968	5	27	0
52895	1968	5	28	0
52895	1968	5	29	0
52895	1968	5	30	0
52895	1968	5	31	0
52983	1968	5	1	0
52983	1968	5	2	0
52983	1968	5	3	0
52983	1968	5	4	0
52983	1968	5	5	0
52983	1968	5	6	10
52983	1968	5	7	0
52983	1968	5	8	1
52983	1968	5	9	0
52983	1968	5	10	0
52983	1968	5	11	20
52983	1968	5	12	0
52983	1968	5	13	0
52983	1968	5	14	0
52983	1968	5	15	0
52983	1968	5	16	0
52983	1968	5	17	0
52983	1968	5	18	0
52983	1968	5	19	0
52983	1968	5	20	0
52983	1968	5	21	0
52983	1968	5	22	0
52983	1968	5	23	0
52983	1968	5	24	0
52983	1968	5	25	0
52983	1968	5	26	0
52983	1968	5	27	0
52983	1968	5	28	0
52983	1968	5	29	0
52983	1968	5	30	0
52983	1968	5	31	0
53478	1968	5	1	0
53478	1968	5	2	0
53478	1968	5	3	0
53478	1968	5	4	0
53478	1968	5	5	0
53478	1968	5	6	0
53478	1968	5	7	0
53478	1968	5	8	0
53478	1968	5	9	0
53478	1968	5	10	0
53478	1968	5	11	0
53478	1968	5	12	0
53478	1968	5	13	0
53478	1968	5	14	0
53478	1968	5	15	0
53478	1968	5	16	0
53478	1968	5	17	0
53478	1968	5	18	0
53478	1968	5	19	0
53478	1968	5	20	0
53478	1968	5	21	25
53478	1968	5	22	0
53478	1968	5	23	0
53478	1968	5	24	0
53478	1968	5	25	0
53478	1968	5	26	1
53478	1968	5	27	0
53478	1968	5	28	0
53478	1968	5	29	3
53478	1968	5	30	0
53478	1968	5	31	0
53487	1968	5	1	0
53487	1968	5	2	0
53487	1968	5	3	0
53487	1968	5	4	0
53487	1968	5	5	0
53487	1968	5	6	0
53487	1968	5	7	0
53487	1968	5	8	0
53487	1968	5	9	0
53487	1968	5	10	0
53487	1968	5	11	0
53487	1968	5	12	0
53487	1968	5	13	0
53487	1968	5	14	0
53487	1968	5	15	0
53487	1968	5	16	0
53487	1968	5	17	0
53487	1968	5	18	0
53487	1968	5	19	0
53487	1968	5	20	0
53487	1968	5	21	0
53487	1968	5	22	0
53487	1968	5	23	0
53487	1968	5	24	0
53487	1968	5	25	35
53487	1968	5	26	0
53487	1968	5	27	0
53487	1968	5	28	0
53487	1968	5	29	0
53487	1968	5	30	0
53487	1968	5	31	0
53564	1968	5	1	0
53564	1968	5	2	0
53564	1968	5	3	0
53564	1968	5	4	0
53564	1968	5	5	0
53564	1968	5	6	0
53564	1968	5	7	0
53564	1968	5	8	0
53564	1968	5	9	0
53564	1968	5	10	0
53564	1968	5	11	0
53564	1968	5	12	0
53564	1968	5	13	0
53564	1968	5	14	0
53564	1968	5	15	0
53564	1968	5	16	0
53564	1968	5	17	0
53564	1968	5	18	0
53564	1968	5	19	0
53564	1968	5	20	0
53564	1968	5	21	0
53564	1968	5	22	0
53564	1968	5	23	0
53564	1968	5	24	0
53564	1968	5	25	0
53564	1968	5	26	0
53564	1968	5	27	0
53564	1968	5	28	50
53564	1968	5	29	0
53564	1968	5	30	0
53564	1968	5	31	0
53663	1968	5	1	0
53663	1968	5	2	0
53663	1968	5	3	0
53663	1968	5	4	0
53663	1968	5	5	0
53663	1968	5	6	3
53663	1968	5	7	0
53663	1968	5	8	0
53663	1968	5	9	0
53663	1968	5	10	0
53663	1968	5	11	0
53663	1968	5	12	0
53663	1968	5	13	0
53663	1968	5	14	0
53663	1968	5	15	0
53663	1968	5	16	0
53663	1968	5	17	0
53663	1968	5	18	0
53663	1968	5	19	0
53663	1968	5	20	0
53663	1968	5	21	0
53663	1968	5	22	0
53663	1968	5	23	0
53663	1968	5	24	0
53663	1968	5	25	2
53663	1968	5	26	8
53663	1968	5	27	0
53663	1968	5	28	0
53663	1968	5	29	0
53663	1968	5	30	0
53663	1968	5	31	0
53664	1968	5	1	0
53664	1968	5	2	0
53664	1968	5	3	0
53664	1968	5	4	0
53664	1968	5	5	0
53664	1968	5	6	16
53664	1968	5	7	0
53664	1968	5	8	0
53664	1968	5	9	0
53664	1968	5	10	0
53664	1968	5	11	0
53664	1968	5	12	0
53664	1968	5	13	0
53664	1968	5	14	0
53664	1968	5	15	0
53664	1968	5	16	0
53664	1968	5	17	0
53664	1968	5	18	0
53664	1968	5	19	0
53664	1968	5	20	0
53664	1968	5	21	15
53664	1968	5	22	4
53664	1968	5	23	0
53664	1968	5	24	0
53664	1968	5	25	7
53664	1968	5	26	2
53664	1968	5	27	0
53664	1968	5	28	0
53664	1968	5	29	39
53664	1968	5	30	0
53664	1968	5	31	0
53738	1968	5	1	0
53738	1968	5	2	0
53738	1968	5	3	0
53738	1968	5	4	0
53738	1968	5	5	0
53738	1968	5	6	52
53738	1968	5	7	0
53738	1968	5	8	0
53738	1968	5	9	0
53738	1968	5	10	0
53738	1968	5	11	0
53738	1968	5	12	0
53738	1968	5	13	0
53738	1968	5	14	0
53738	1968	5	15	0
53738	1968	5	16	0
53738	1968	5	17	0
53738	1968	5	18	0
53738	1968	5	19	0
53738	1968	5	20	0
53738	1968	5	21	37
53738	1968	5	22	0
53738	1968	5	23	60
53738	1968	5	24	0
53738	1968	5	25	0
53738	1968	5	26	0
53738	1968	5	27	0
53738	1968	5	28	0
53738	1968	5	29	0
53738	1968	5	30	0
53738	1968	5	31	0
53754	1968	5	1	0
53754	1968	5	2	0
53754	1968	5	3	0
53754	1968	5	4	0
53754	1968	5	5	0
53754	1968	5	6	108
53754	1968	5	7	0
53754	1968	5	8	0
53754	1968	5	9	0
53754	1968	5	10	0
53754	1968	5	11	0
53754	1968	5	12	0
53754	1968	5	13	0
53754	1968	5	14	0
53754	1968	5	15	0
53754	1968	5	16	0
53754	1968	5	17	0
53754	1968	5	18	0
53754	1968	5	19	0
53754	1968	5	20	0
53754	1968	5	21	3
53754	1968	5	22	0
53754	1968	5	23	0
53754	1968	5	24	0
53754	1968	5	25	0
53754	1968	5	26	0
53754	1968	5	27	0
53754	1968	5	28	0
53754	1968	5	29	0
53754	1968	5	30	0
53754	1968	5	31	0
53806	1968	5	1	0
53806	1968	5	2	0
53806	1968	5	3	0
53806	1968	5	4	0
53806	1968	5	5	0
53806	1968	5	6	0
53806	1968	5	7	0
53806	1968	5	8	0
53806	1968	5	9	0
53806	1968	5	10	0
53806	1968	5	11	0
53806	1968	5	12	0
53806	1968	5	13	0
53806	1968	5	14	7
53806	1968	5	15	0
53806	1968	5	16	0
53806	1968	5	17	0
53806	1968	5	18	0
53806	1968	5	19	0
53806	1968	5	20	0
53806	1968	5	21	0
53806	1968	5	22	0
53806	1968	5	23	0
53806	1968	5	24	0
53806	1968	5	25	0
53806	1968	5	26	0
[truncated: 8,113 more rows]

## Sheet: 1972-1973
Station No.	Year	Month	Day	Precipitation(0.1 mm)
52895	1972	1	1	0
52895	1972	1	2	0
52895	1972	1	3	0
52895	1972	1	4	0
52895	1972	1	5	0
52895	1972	1	6	0
52895	1972	1	7	0
52895	1972	1	8	0
52895	1972	1	9	0
52895	1972	1	10	0
52895	1972	1	11	0
52895	1972	1	12	0
52895	1972	1	13	0
52895	1972	1	14	0
52895	1972	1	15	0
52895	1972	1	16	0
52895	1972	1	17	0
52895	1972	1	18	0
52895	1972	1	19	0
52895	1972	1	20	0
52895	1972	1	21	0
52895	1972	1	22	0
52895	1972	1	23	0
52895	1972	1	24	0
52895	1972	1	25	0
52895	1972	1	26	0
52895	1972	1	27	0
52895	1972	1	28	0
52895	1972	1	29	0
52895	1972	1	30	0
52895	1972	1	31	0
52983	1972	1	1	0
52983	1972	1	2	0
52983	1972	1	3	0
52983	1972	1	4	0
52983	1972	1	5	0
52983	1972	1	6	0
52983	1972	1	7	0
52983	1972	1	8	0
52983	1972	1	9	0
52983	1972	1	10	0
52983	1972	1	11	0
52983	1972	1	12	0
52983	1972	1	13	0
52983	1972	1	14	0
52983	1972	1	15	0
52983	1972	1	16	0
52983	1972	1	17	0
52983	1972	1	18	0
52983	1972	1	19	0
52983	1972	1	20	0
52983	1972	1	21	0
52983	1972	1	22	0
52983	1972	1	23	0
52983	1972	1	24	0
52983	1972	1	25	0
52983	1972	1	26	0
52983	1972	1	27	0
52983	1972	1	28	0
52983	1972	1	29	0
52983	1972	1	30	0
52983	1972	1	31	0
53478	1972	1	1	0
53478	1972	1	2	0
53478	1972	1	3	0
53478	1972	1	4	0
53478	1972	1	5	0
53478	1972	1	6	0
53478	1972	1	7	0
53478	1972	1	8	0
53478	1972	1	9	0
53478	1972	1	10	0
53478	1972	1	11	0
53478	1972	1	12	0
53478	1972	1	13	0
53478	1972	1	14	0
53478	1972	1	15	0
53478	1972	1	16	0
53478	1972	1	17	0
53478	1972	1	18	0
53478	1972	1	19	0
53478	1972	1	20	0
53478	1972	1	21	0
53478	1972	1	22	0
53478	1972	1	23	0
53478	1972	1	24	0
53478	1972	1	25	0
53478	1972	1	26	0
53478	1972	1	27	0
53478	1972	1	28	0
53478	1972	1	29	0
53478	1972	1	30	0
53478	1972	1	31	0
53487	1972	1	1	0
53487	1972	1	2	0
53487	1972	1	3	0
53487	1972	1	4	0
53487	1972	1	5	0
53487	1972	1	6	0
53487	1972	1	7	0
53487	1972	1	8	0
53487	1972	1	9	0
53487	1972	1	10	0
53487	1972	1	11	0
53487	1972	1	12	0
53487	1972	1	13	0
53487	1972	1	14	0
53487	1972	1	15	0
53487	1972	1	16	0
53487	1972	1	17	0
53487	1972	1	18	0
53487	1972	1	19	0
53487	1972	1	20	0
53487	1972	1	21	0
53487	1972	1	22	0
53487	1972	1	23	0
53487	1972	1	24	0
53487	1972	1	25	0
53487	1972	1	26	0
53487	1972	1	27	0
53487	1972	1	28	0
53487	1972	1	29	0
53487	1972	1	30	0
53487	1972	1	31	0
53564	1972	1	1	0
53564	1972	1	2	0
53564	1972	1	3	0
53564	1972	1	4	0
53564	1972	1	5	0
53564	1972	1	6	0
53564	1972	1	7	0
53564	1972	1	8	0
53564	1972	1	9	0
53564	1972	1	10	0
53564	1972	1	11	0
53564	1972	1	12	0
53564	1972	1	13	0
53564	1972	1	14	0
53564	1972	1	15	0
53564	1972	1	16	0
53564	1972	1	17	0
53564	1972	1	18	0
53564	1972	1	19	0
53564	1972	1	20	0
53564	1972	1	21	0
53564	1972	1	22	0
53564	1972	1	23	0
53564	1972	1	24	0
53564	1972	1	25	0
53564	1972	1	26	0
53564	1972	1	27	0
53564	1972	1	28	0
53564	1972	1	29	0
53564	1972	1	30	0
53564	1972	1	31	0
53663	1972	1	1	0
53663	1972	1	2	0
53663	1972	1	3	0
53663	1972	1	4	0
53663	1972	1	5	0
53663	1972	1	6	0
53663	1972	1	7	0
53663	1972	1	8	0
53663	1972	1	9	0
53663	1972	1	10	0
53663	1972	1	11	0
53663	1972	1	12	0
53663	1972	1	13	0
53663	1972	1	14	0
53663	1972	1	15	0
53663	1972	1	16	0
53663	1972	1	17	0
53663	1972	1	18	0
53663	1972	1	19	0
53663	1972	1	20	0
53663	1972	1	21	0
53663	1972	1	22	0
53663	1972	1	23	0
53663	1972	1	24	0
53663	1972	1	25	0
53663	1972	1	26	0
53663	1972	1	27	0
53663	1972	1	28	0
53663	1972	1	29	0
53663	1972	1	30	0
53663	1972	1	31	0
53664	1972	1	1	0
53664	1972	1	2	0
53664	1972	1	3	0
53664	1972	1	4	0
53664	1972	1	5	0
53664	1972	1	6	0
53664	1972	1	7	0
53664	1972	1	8	0
53664	1972	1	9	0
53664	1972	1	10	0
53664	1972	1	11	0
53664	1972	1	12	0
53664	1972	1	13	0
53664	1972	1	14	0
53664	1972	1	15	0
53664	1972	1	16	0
53664	1972	1	17	0
53664	1972	1	18	0
53664	1972	1	19	0
53664	1972	1	20	0
53664	1972	1	21	0
53664	1972	1	22	0
53664	1972	1	23	0
53664	1972	1	24	0
53664	1972	1	25	0
53664	1972	1	26	0
53664	1972	1	27	0
53664	1972	1	28	0
53664	1972	1	29	0
53664	1972	1	30	0
53664	1972	1	31	0
53738	1972	1	1	0
53738	1972	1	2	0
53738	1972	1	3	0
53738	1972	1	4	0
53738	1972	1	5	0
53738	1972	1	6	0
53738	1972	1	7	0
53738	1972	1	8	0
53738	1972	1	9	0
53738	1972	1	10	0
53738	1972	1	11	0
53738	1972	1	12	0
53738	1972	1	13	0
53738	1972	1	14	0
53738	1972	1	15	0
53738	1972	1	16	0
53738	1972	1	17	0
53738	1972	1	18	0
53738	1972	1	19	0
53738	1972	1	20	0
53738	1972	1	21	0
53738	1972	1	22	0
53738	1972	1	23	0
53738	1972	1	24	0
53738	1972	1	25	0
53738	1972	1	26	0
53738	1972	1	27	0
53738	1972	1	28	0
53738	1972	1	29	0
53738	1972	1	30	0
53738	1972	1	31	0
53754	1972	1	1	0
53754	1972	1	2	0
53754	1972	1	3	0
53754	1972	1	4	0
53754	1972	1	5	0
53754	1972	1	6	0
53754	1972	1	7	0
53754	1972	1	8	0
53754	1972	1	9	0
53754	1972	1	10	0
53754	1972	1	11	0
53754	1972	1	12	0
53754	1972	1	13	0
53754	1972	1	14	0
53754	1972	1	15	0
53754	1972	1	16	0
53754	1972	1	17	0
53754	1972	1	18	0
53754	1972	1	19	0
53754	1972	1	20	0
53754	1972	1	21	0
53754	1972	1	22	0
53754	1972	1	23	0
53754	1972	1	24	0
53754	1972	1	25	0
53754	1972	1	26	0
53754	1972	1	27	0
53754	1972	1	28	0
53754	1972	1	29	0
53754	1972	1	30	0
53754	1972	1	31	0
53806	1972	1	1	0
53806	1972	1	2	0
53806	1972	1	3	0
53806	1972	1	4	0
53806	1972	1	5	0
53806	1972	1	6	0
53806	1972	1	7	0
53806	1972	1	8	0
53806	1972	1	9	0
53806	1972	1	10	0
53806	1972	1	11	0
53806	1972	1	12	0
53806	1972	1	13	0
53806	1972	1	14	0
53806	1972	1	15	0
53806	1972	1	16	0
53806	1972	1	17	0
53806	1972	1	18	0
53806	1972	1	19	0
53806	1972	1	20	0
53806	1972	1	21	0
53806	1972	1	22	0
53806	1972	1	23	0
53806	1972	1	24	0
53806	1972	1	25	0
53806	1972	1	26	0
53806	1972	1	27	0
53806	1972	1	28	0
53806	1972	1	29	0
53806	1972	1	30	0
53806	1972	1	31	0
53810	1972	1	1	0
53810	1972	1	2	0
53810	1972	1	3	0
53810	1972	1	4	0
53810	1972	1	5	0
53810	1972	1	6	0
53810	1972	1	7	0
53810	1972	1	8	0
53810	1972	1	9	0
53810	1972	1	10	0
53810	1972	1	11	0
53810	1972	1	12	0
53810	1972	1	13	0
53810	1972	1	14	0
53810	1972	1	15	0
53810	1972	1	16	0
53810	1972	1	17	0
53810	1972	1	18	0
53810	1972	1	19	0
53810	1972	1	20	0
53810	1972	1	21	0
53810	1972	1	22	0
53810	1972	1	23	0
53810	1972	1	24	0
53810	1972	1	25	0
53810	1972	1	26	0
53810	1972	1	27	0
53810	1972	1	28	0
53810	1972	1	29	0
53810	1972	1	30	0
53810	1972	1	31	0
53817	1972	1	1	0
53817	1972	1	2	0
53817	1972	1	3	0
53817	1972	1	4	0
53817	1972	1	5	0
53817	1972	1	6	0
53817	1972	1	7	0
53817	1972	1	8	0
53817	1972	1	9	0
53817	1972	1	10	0
53817	1972	1	11	0
53817	1972	1	12	0
53817	1972	1	13	0
53817	1972	1	14	0
53817	1972	1	15	0
53817	1972	1	16	0
53817	1972	1	17	0
53817	1972	1	18	0
53817	1972	1	19	0
53817	1972	1	20	0
53817	1972	1	21	0
53817	1972	1	22	0
53817	1972	1	23	0
53817	1972	1	24	0
53817	1972	1	25	0
53817	1972	1	26	0
53817	1972	1	27	0
53817	1972	1	28	0
53817	1972	1	29	0
53817	1972	1	30	0
53817	1972	1	31	0
53821	1972	1	1	0
53821	1972	1	2	0
53821	1972	1	3	0
53821	1972	1	4	0
53821	1972	1	5	0
53821	1972	1	6	0
53821	1972	1	7	0
53821	1972	1	8	0
53821	1972	1	9	0
53821	1972	1	10	0
53821	1972	1	11	0
53821	1972	1	12	0
53821	1972	1	13	0
53821	1972	1	14	0
53821	1972	1	15	0
53821	1972	1	16	0
53821	1972	1	17	0
53821	1972	1	18	0
53821	1972	1	19	0
53821	1972	1	20	0
53821	1972	1	21	0
53821	1972	1	22	0
53821	1972	1	23	0
53821	1972	1	24	0
53821	1972	1	25	0
53821	1972	1	26	0
53821	1972	1	27	0
53821	1972	1	28	0
53821	1972	1	29	0
53821	1972	1	30	0
53821	1972	1	31	0
53903	1972	1	1	0
53903	1972	1	2	0
53903	1972	1	3	0
53903	1972	1	4	0
53903	1972	1	5	0
53903	1972	1	6	0
53903	1972	1	7	0
53903	1972	1	8	0
53903	1972	1	9	0
53903	1972	1	10	0
53903	1972	1	11	0
53903	1972	1	12	0
53903	1972	1	13	0
53903	1972	1	14	0
53903	1972	1	15	0
53903	1972	1	16	0
53903	1972	1	17	0
53903	1972	1	18	0
53903	1972	1	19	0
53903	1972	1	20	0
53903	1972	1	21	0
53903	1972	1	22	0
53903	1972	1	23	0
53903	1972	1	24	0
53903	1972	1	25	0
53903	1972	1	26	0
53903	1972	1	27	0
53903	1972	1	28	0
53903	1972	1	29	0
53903	1972	1	30	0
53903	1972	1	31	0
52895	1972	2	1	0
52895	1972	2	2	0
52895	1972	2	3	0
52895	1972	2	4	0
52895	1972	2	5	0
52895	1972	2	6	0
52895	1972	2	7	0
52895	1972	2	8	0
52895	1972	2	9	0
52895	1972	2	10	0
52895	1972	2	11	0
52895	1972	2	12	0
52895	1972	2	13	0
52895	1972	2	14	0
52895	1972	2	15	0
52895	1972	2	16	0
52895	1972	2	17	0
52895	1972	2	18	0
52895	1972	2	19	0
52895	1972	2	20	0
52895	1972	2	21	0
52895	1972	2	22	0
52895	1972	2	23	0
52895	1972	2	24	0
52895	1972	2	25	0
52895	1972	2	26	0
52895	1972	2	27	0
52895	1972	2	28	0
52895	1972	2	29	0
52983	1972	2	1	0
52983	1972	2	2	0
52983	1972	2	3	0
52983	1972	2	4	0
52983	1972	2	5	0
52983	1972	2	6	0
52983	1972	2	7	0
52983	1972	2	8	0
52983	1972	2	9	0
52983	1972	2	10	0
52983	1972	2	11	0
52983	1972	2	12	0
52983	1972	2	13	0
52983	1972	2	14	0
52983	1972	2	15	0
52983	1972	2	16	0
52983	1972	2	17	0
52983	1972	2	18	0
52983	1972	2	19	0
52983	1972	2	20	0
52983	1972	2	21	0
52983	1972	2	22	0
52983	1972	2	23	0
52983	1972	2	24	0
52983	1972	2	25	0
52983	1972	2	26	0
52983	1972	2	27	0
52983	1972	2	28	0
52983	1972	2	29	0
53478	1972	2	1	0
53478	1972	2	2	0
53478	1972	2	3	0
53478	1972	2	4	0
53478	1972	2	5	0
53478	1972	2	6	0
53478	1972	2	7	0
53478	1972	2	8	0
53478	1972	2	9	0
53478	1972	2	10	0
53478	1972	2	11	0
53478	1972	2	12	0
53478	1972	2	13	0
53478	1972	2	14	0
53478	1972	2	15	0
53478	1972	2	16	0
53478	1972	2	17	0
53478	1972	2	18	0
53478	1972	2	19	0
53478	1972	2	20	0
53478	1972	2	21	0
53478	1972	2	22	0
53478	1972	2	23	0
53478	1972	2	24	0
53478	1972	2	25	0
53478	1972	2	26	0
53478	1972	2	27	0
53478	1972	2	28	0
53478	1972	2	29	0
53487	1972	2	1	0
53487	1972	2	2	0
53487	1972	2	3	0
53487	1972	2	4	0
53487	1972	2	5	0
53487	1972	2	6	0
53487	1972	2	7	0
53487	1972	2	8	0
53487	1972	2	9	0
53487	1972	2	10	0
53487	1972	2	11	0
53487	1972	2	12	0
53487	1972	2	13	0
53487	1972	2	14	0
53487	1972	2	15	0
53487	1972	2	16	0
53487	1972	2	17	0
53487	1972	2	18	0
53487	1972	2	19	0
53487	1972	2	20	0
53487	1972	2	21	0
53487	1972	2	22	0
53487	1972	2	23	0
53487	1972	2	24	0
53487	1972	2	25	0
53487	1972	2	26	0
53487	1972	2	27	0
53487	1972	2	28	0
53487	1972	2	29	0
53564	1972	2	1	0
53564	1972	2	2	0
53564	1972	2	3	0
53564	1972	2	4	0
53564	1972	2	5	0
53564	1972	2	6	0
53564	1972	2	7	0
53564	1972	2	8	0
53564	1972	2	9	0
53564	1972	2	10	0
53564	1972	2	11	0
53564	1972	2	12	0
53564	1972	2	13	0
53564	1972	2	14	0
53564	1972	2	15	0
53564	1972	2	16	0
53564	1972	2	17	0
53564	1972	2	18	0
53564	1972	2	19	0
53564	1972	2	20	0
53564	1972	2	21	0
53564	1972	2	22	0
53564	1972	2	23	0
53564	1972	2	24	0
53564	1972	2	25	0
53564	1972	2	26	0
53564	1972	2	27	0
53564	1972	2	28	0
53564	1972	2	29	0
53663	1972	2	1	0
53663	1972	2	2	0
53663	1972	2	3	0
53663	1972	2	4	0
53663	1972	2	5	0
53663	1972	2	6	0
53663	1972	2	7	0
53663	1972	2	8	0
53663	1972	2	9	0
53663	1972	2	10	0
53663	1972	2	11	0
53663	1972	2	12	0
53663	1972	2	13	0
53663	1972	2	14	0
53663	1972	2	15	0
53663	1972	2	16	0
53663	1972	2	17	0
53663	1972	2	18	0
53663	1972	2	19	0
53663	1972	2	20	0
53663	1972	2	21	0
53663	1972	2	22	0
53663	1972	2	23	0
53663	1972	2	24	0
53663	1972	2	25	0
53663	1972	2	26	0
53663	1972	2	27	0
53663	1972	2	28	0
53663	1972	2	29	0
53664	1972	2	1	0
53664	1972	2	2	0
53664	1972	2	3	0
53664	1972	2	4	0
53664	1972	2	5	0
53664	1972	2	6	0
53664	1972	2	7	0
53664	1972	2	8	0
53664	1972	2	9	0
53664	1972	2	10	0
53664	1972	2	11	0
53664	1972	2	12	0
53664	1972	2	13	0
53664	1972	2	14	0
53664	1972	2	15	0
53664	1972	2	16	0
53664	1972	2	17	0
53664	1972	2	18	0
53664	1972	2	19	0
53664	1972	2	20	0
53664	1972	2	21	0
53664	1972	2	22	0
53664	1972	2	23	0
53664	1972	2	24	0
53664	1972	2	25	0
53664	1972	2	26	0
53664	1972	2	27	0
53664	1972	2	28	0
53664	1972	2	29	0
53738	1972	2	1	0
53738	1972	2	2	0
53738	1972	2	3	0
53738	1972	2	4	0
53738	1972	2	5	0
53738	1972	2	6	0
53738	1972	2	7	0
53738	1972	2	8	0
53738	1972	2	9	0
53738	1972	2	10	0
53738	1972	2	11	0
53738	1972	2	12	0
53738	1972	2	13	0
53738	1972	2	14	0
53738	1972	2	15	0
53738	1972	2	16	0
53738	1972	2	17	0
53738	1972	2	18	0
53738	1972	2	19	0
53738	1972	2	20	0
53738	1972	2	21	0
53738	1972	2	22	0
53738	1972	2	23	0
53738	1972	2	24	0
53738	1972	2	25	0
53738	1972	2	26	0
53738	1972	2	27	0
53738	1972	2	28	0
53738	1972	2	29	0
53754	1972	2	1	0
53754	1972	2	2	0
53754	1972	2	3	0
53754	1972	2	4	0
53754	1972	2	5	0
53754	1972	2	6	0
53754	1972	2	7	0
53754	1972	2	8	0
53754	1972	2	9	0
53754	1972	2	10	0
53754	1972	2	11	0
53754	1972	2	12	0
53754	1972	2	13	0
53754	1972	2	14	0
53754	1972	2	15	0
53754	1972	2	16	0
53754	1972	2	17	0
53754	1972	2	18	0
53754	1972	2	19	0
53754	1972	2	20	0
53754	1972	2	21	0
53754	1972	2	22	0
53754	1972	2	23	0
53754	1972	2	24	0
53754	1972	2	25	0
53754	1972	2	26	0
53754	1972	2	27	0
53754	1972	2	28	0
53754	1972	2	29	0
53806	1972	2	1	0
53806	1972	2	2	0
53806	1972	2	3	0
53806	1972	2	4	0
53806	1972	2	5	0
53806	1972	2	6	0
53806	1972	2	7	0
53806	1972	2	8	0
53806	1972	2	9	0
53806	1972	2	10	0
53806	1972	2	11	0
53806	1972	2	12	0
53806	1972	2	13	0
53806	1972	2	14	0
53806	1972	2	15	0
53806	1972	2	16	0
53806	1972	2	17	0
53806	1972	2	18	0
53806	1972	2	19	0
53806	1972	2	20	0
53806	1972	2	21	0
53806	1972	2	22	0
53806	1972	2	23	0
53806	1972	2	24	0
53806	1972	2	25	0
53806	1972	2	26	0
53806	1972	2	27	0
53806	1972	2	28	0
53806	1972	2	29	0
53810	1972	2	1	0
53810	1972	2	2	0
53810	1972	2	3	0
53810	1972	2	4	0
53810	1972	2	5	0
53810	1972	2	6	0
53810	1972	2	7	0
53810	1972	2	8	0
53810	1972	2	9	0
53810	1972	2	10	0
53810	1972	2	11	0
53810	1972	2	12	0
53810	1972	2	13	0
53810	1972	2	14	0
53810	1972	2	15	0
53810	1972	2	16	0
53810	1972	2	17	0
53810	1972	2	18	0
53810	1972	2	19	0
53810	1972	2	20	0
53810	1972	2	21	0
53810	1972	2	22	0
53810	1972	2	23	0
53810	1972	2	24	0
53810	1972	2	25	0
53810	1972	2	26	0
53810	1972	2	27	0
53810	1972	2	28	0
53810	1972	2	29	0
53817	1972	2	1	0
53817	1972	2	2	0
53817	1972	2	3	0
53817	1972	2	4	0
53817	1972	2	5	0
53817	1972	2	6	0
53817	1972	2	7	0
53817	1972	2	8	0
53817	1972	2	9	0
53817	1972	2	10	0
53817	1972	2	11	0
53817	1972	2	12	0
53817	1972	2	13	0
53817	1972	2	14	0
53817	1972	2	15	0
53817	1972	2	16	0
53817	1972	2	17	0
53817	1972	2	18	0
53817	1972	2	19	0
53817	1972	2	20	0
53817	1972	2	21	0
53817	1972	2	22	0
53817	1972	2	23	0
53817	1972	2	24	0
53817	1972	2	25	0
53817	1972	2	26	0
53817	1972	2	27	0
53817	1972	2	28	0
53817	1972	2	29	0
53821	1972	2	1	0
53821	1972	2	2	0
53821	1972	2	3	0
53821	1972	2	4	0
53821	1972	2	5	0
53821	1972	2	6	0
53821	1972	2	7	0
53821	1972	2	8	0
53821	1972	2	9	0
53821	1972	2	10	0
53821	1972	2	11	0
53821	1972	2	12	0
53821	1972	2	13	0
53821	1972	2	14	0
53821	1972	2	15	0
53821	1972	2	16	0
53821	1972	2	17	0
53821	1972	2	18	0
53821	1972	2	19	0
53821	1972	2	20	0
53821	1972	2	21	0
53821	1972	2	22	0
53821	1972	2	23	0
53821	1972	2	24	0
53821	1972	2	25	0
53821	1972	2	26	0
53821	1972	2	27	0
53821	1972	2	28	0
53821	1972	2	29	0
53903	1972	2	1	0
53903	1972	2	2	0
53903	1972	2	3	0
53903	1972	2	4	0
53903	1972	2	5	0
53903	1972	2	6	0
53903	1972	2	7	0
53903	1972	2	8	0
53903	1972	2	9	0
53903	1972	2	10	0
53903	1972	2	11	0
53903	1972	2	12	0
53903	1972	2	13	0
53903	1972	2	14	0
53903	1972	2	15	0
53903	1972	2	16	0
53903	1972	2	17	0
53903	1972	2	18	0
53903	1972	2	19	0
53903	1972	2	20	0
53903	1972	2	21	0
53903	1972	2	22	0
53903	1972	2	23	0
53903	1972	2	24	0
53903	1972	2	25	0
53903	1972	2	26	0
53903	1972	2	27	0
53903	1972	2	28	0
53903	1972	2	29	0
52895	1972	3	1	0
52895	1972	3	2	0
52895	1972	3	3	0
52895	1972	3	4	0
52895	1972	3	5	0
52895	1972	3	6	0
52895	1972	3	7	0
52895	1972	3	8	2
52895	1972	3	9	0
52895	1972	3	10	0
52895	1972	3	11	12
52895	1972	3	12	0
52895	1972	3	13	0
52895	1972	3	14	0
52895	1972	3	15	0
52895	1972	3	16	0
52895	1972	3	17	0
52895	1972	3	18	0
52895	1972	3	19	0
52895	1972	3	20	0
52895	1972	3	21	0
52895	1972	3	22	0
52895	1972	3	23	0
52895	1972	3	24	0
52895	1972	3	25	0
52895	1972	3	26	0
52895	1972	3	27	0
52895	1972	3	28	0
52895	1972	3	29	0
52895	1972	3	30	0
52895	1972	3	31	0
52983	1972	3	1	0
52983	1972	3	2	0
52983	1972	3	3	0
52983	1972	3	4	0
52983	1972	3	5	0
52983	1972	3	6	0
52983	1972	3	7	0
52983	1972	3	8	0
52983	1972	3	9	0
52983	1972	3	10	0
52983	1972	3	11	0
52983	1972	3	12	0
52983	1972	3	13	0
52983	1972	3	14	0
52983	1972	3	15	0
52983	1972	3	16	0
52983	1972	3	17	0
52983	1972	3	18	0
52983	1972	3	19	0
52983	1972	3	20	0
52983	1972	3	21	0
52983	1972	3	22	0
52983	1972	3	23	0
52983	1972	3	24	0
52983	1972	3	25	0
52983	1972	3	26	0
52983	1972	3	27	0
52983	1972	3	28	0
52983	1972	3	29	0
52983	1972	3	30	0
52983	1972	3	31	0
53478	1972	3	1	0
53478	1972	3	2	0
53478	1972	3	3	0
53478	1972	3	4	0
53478	1972	3	5	0
53478	1972	3	6	0
53478	1972	3	7	0
53478	1972	3	8	0
53478	1972	3	9	0
53478	1972	3	10	0
53478	1972	3	11	0
53478	1972	3	12	0
53478	1972	3	13	0
53478	1972	3	14	0
53478	1972	3	15	17
53478	1972	3	16	0
53478	1972	3	17	0
53478	1972	3	18	0
53478	1972	3	19	0
53478	1972	3	20	0
53478	1972	3	21	0
53478	1972	3	22	0
53478	1972	3	23	0
53478	1972	3	24	0
53478	1972	3	25	0
53478	1972	3	26	0
53478	1972	3	27	0
53478	1972	3	28	0
53478	1972	3	29	0
53478	1972	3	30	0
53478	1972	3	31	0
53487	1972	3	1	0
53487	1972	3	2	0
53487	1972	3	3	0
53487	1972	3	4	0
53487	1972	3	5	0
53487	1972	3	6	0
53487	1972	3	7	0
53487	1972	3	8	0
53487	1972	3	9	0
53487	1972	3	10	0
53487	1972	3	11	0
53487	1972	3	12	0
53487	1972	3	13	0
53487	1972	3	14	0
53487	1972	3	15	11
53487	1972	3	16	0
53487	1972	3	17	0
53487	1972	3	18	0
53487	1972	3	19	0
53487	1972	3	20	0
53487	1972	3	21	0
53487	1972	3	22	0
53487	1972	3	23	0
53487	1972	3	24	0
53487	1972	3	25	0
53487	1972	3	26	0
53487	1972	3	27	0
53487	1972	3	28	0
53487	1972	3	29	0
53487	1972	3	30	0
53487	1972	3	31	0
53564	1972	3	1	0
53564	1972	3	2	0
53564	1972	3	3	0
53564	1972	3	4	0
53564	1972	3	5	0
53564	1972	3	6	0
53564	1972	3	7	0
53564	1972	3	8	0
53564	1972	3	9	0
53564	1972	3	10	0
53564	1972	3	11	0
53564	1972	3	12	0
53564	1972	3	13	0
53564	1972	3	14	0
53564	1972	3	15	28
53564	1972	3	16	0
53564	1972	3	17	0
53564	1972	3	18	0
53564	1972	3	19	0
53564	1972	3	20	0
53564	1972	3	21	0
53564	1972	3	22	0
53564	1972	3	23	0
53564	1972	3	24	0
53564	1972	3	25	0
53564	1972	3	26	0
53564	1972	3	27	0
53564	1972	3	28	0
53564	1972	3	29	0
53564	1972	3	30	0
53564	1972	3	31	0
53663	1972	3	1	0
53663	1972	3	2	0
53663	1972	3	3	0
53663	1972	3	4	0
53663	1972	3	5	0
53663	1972	3	6	0
53663	1972	3	7	0
53663	1972	3	8	0
53663	1972	3	9	0
53663	1972	3	10	0
53663	1972	3	11	0
53663	1972	3	12	0
53663	1972	3	13	0
53663	1972	3	14	0
53663	1972	3	15	0
53663	1972	3	16	0
53663	1972	3	17	0
53663	1972	3	18	0
53663	1972	3	19	0
53663	1972	3	20	0
53663	1972	3	21	0
53663	1972	3	22	0
53663	1972	3	23	0
53663	1972	3	24	0
53663	1972	3	25	0
53663	1972	3	26	0
53663	1972	3	27	0
53663	1972	3	28	0
53663	1972	3	29	0
53663	1972	3	30	0
53663	1972	3	31	0
53664	1972	3	1	0
53664	1972	3	2	0
53664	1972	3	3	0
53664	1972	3	4	0
53664	1972	3	5	0
53664	1972	3	6	0
53664	1972	3	7	0
53664	1972	3	8	0
53664	1972	3	9	0
53664	1972	3	10	0
53664	1972	3	11	0
53664	1972	3	12	0
53664	1972	3	13	0
53664	1972	3	14	0
53664	1972	3	15	16
53664	1972	3	16	0
53664	1972	3	17	0
53664	1972	3	18	0
53664	1972	3	19	0
53664	1972	3	20	0
53664	1972	3	21	0
53664	1972	3	22	0
53664	1972	3	23	0
53664	1972	3	24	0
53664	1972	3	25	0
53664	1972	3	26	0
53664	1972	3	27	0
53664	1972	3	28	0
53664	1972	3	29	0
53664	1972	3	30	0
53664	1972	3	31	0
53738	1972	3	1	0
53738	1972	3	2	0
53738	1972	3	3	0
53738	1972	3	4	0
53738	1972	3	5	0
53738	1972	3	6	0
53738	1972	3	7	0
53738	1972	3	8	0
53738	1972	3	9	0
53738	1972	3	10	37
53738	1972	3	11	0
53738	1972	3	12	0
53738	1972	3	13	0
53738	1972	3	14	0
53738	1972	3	15	0
53738	1972	3	16	0
53738	1972	3	17	0
53738	1972	3	18	0
53738	1972	3	19	0
53738	1972	3	20	0
53738	1972	3	21	0
53738	1972	3	22	0
53738	1972	3	23	0
53738	1972	3	24	0
53738	1972	3	25	0
53738	1972	3	26	0
53738	1972	3	27	0
53738	1972	3	28	0
53738	1972	3	29	0
53738	1972	3	30	0
53738	1972	3	31	0
53754	1972	3	1	0
53754	1972	3	2	0
53754	1972	3	3	0
53754	1972	3	4	0
53754	1972	3	5	0
53754	1972	3	6	0
53754	1972	3	7	10
53754	1972	3	8	0
53754	1972	3	9	0
53754	1972	3	10	18
53754	1972	3	11	0
53754	1972	3	12	0
53754	1972	3	13	0
53754	1972	3	14	0
53754	1972	3	15	5
53754	1972	3	16	0
53754	1972	3	17	0
53754	1972	3	18	0
53754	1972	3	19	0
53754	1972	3	20	0
53754	1972	3	21	0
53754	1972	3	22	0
53754	1972	3	23	0
53754	1972	3	24	0
53754	1972	3	25	0
53754	1972	3	26	0
53754	1972	3	27	0
53754	1972	3	28	0
53754	1972	3	29	0
53754	1972	3	30	0
53754	1972	3	31	0
53806	1972	3	1	0
53806	1972	3	2	0
53806	1972	3	3	0
53806	1972	3	4	0
53806	1972	3	5	0
53806	1972	3	6	0
53806	1972	3	7	0
53806	1972	3	8	0
53806	1972	3	9	0
53806	1972	3	10	0
53806	1972	3	11	0
53806	1972	3	12	0
53806	1972	3	13	0
53806	1972	3	14	0
53806	1972	3	15	0
53806	1972	3	16	0
53806	1972	3	17	0
53806	1972	3	18	0
53806	1972	3	19	0
53806	1972	3	20	0
53806	1972	3	21	0
53806	1972	3	22	0
53806	1972	3	23	0
53806	1972	3	24	0
53806	1972	3	25	0
53806	1972	3	26	0
53806	1972	3	27	0
53806	1972	3	28	0
53806	1972	3	29	0
53806	1972	3	30	0
53806	1972	3	31	0
53810	1972	3	1	0
53810	1972	3	2	0
53810	1972	3	3	0
53810	1972	3	4	0
53810	1972	3	5	0
53810	1972	3	6	0
53810	1972	3	7	0
53810	1972	3	8	0
53810	1972	3	9	0
53810	1972	3	10	0
53810	1972	3	11	0
53810	1972	3	12	0
53810	1972	3	13	0
53810	1972	3	14	0
53810	1972	3	15	0
53810	1972	3	16	0
53810	1972	3	17	0
53810	1972	3	18	0
53810	1972	3	19	0
53810	1972	3	20	0
53810	1972	3	21	0
53810	1972	3	22	0
53810	1972	3	23	0
53810	1972	3	24	0
53810	1972	3	25	0
53810	1972	3	26	0
53810	1972	3	27	0
53810	1972	3	28	0
53810	1972	3	29	0
53810	1972	3	30	0
53810	1972	3	31	0
53817	1972	3	1	0
53817	1972	3	2	0
53817	1972	3	3	0
53817	1972	3	4	0
53817	1972	3	5	0
53817	1972	3	6	0
53817	1972	3	7	0
53817	1972	3	8	0
53817	1972	3	9	0
53817	1972	3	10	0
53817	1972	3	11	0
53817	1972	3	12	0
53817	1972	3	13	0
53817	1972	3	14	0
53817	1972	3	15	0
53817	1972	3	16	0
53817	1972	3	17	0
53817	1972	3	18	0
53817	1972	3	19	0
53817	1972	3	20	0
53817	1972	3	21	0
53817	1972	3	22	0
53817	1972	3	23	0
53817	1972	3	24	0
53817	1972	3	25	0
53817	1972	3	26	0
53817	1972	3	27	0
53817	1972	3	28	0
53817	1972	3	29	0
53817	1972	3	30	0
53817	1972	3	31	0
53821	1972	3	1	0
53821	1972	3	2	0
53821	1972	3	3	0
53821	1972	3	4	0
53821	1972	3	5	0
53821	1972	3	6	0
53821	1972	3	7	0
53821	1972	3	8	0
53821	1972	3	9	0
53821	1972	3	10	0
53821	1972	3	11	0
53821	1972	3	12	0
53821	1972	3	13	0
53821	1972	3	14	0
53821	1972	3	15	2
53821	1972	3	16	0
53821	1972	3	17	0
53821	1972	3	18	0
53821	1972	3	19	0
53821	1972	3	20	0
53821	1972	3	21	0
53821	1972	3	22	0
53821	1972	3	23	0
53821	1972	3	24	0
53821	1972	3	25	0
53821	1972	3	26	0
53821	1972	3	27	0
53821	1972	3	28	0
53821	1972	3	29	0
53821	1972	3	30	0
53821	1972	3	31	0
53903	1972	3	1	0
53903	1972	3	2	0
53903	1972	3	3	0
53903	1972	3	4	0
53903	1972	3	5	0
53903	1972	3	6	0
53903	1972	3	7	0
53903	1972	3	8	0
53903	1972	3	9	9
53903	1972	3	10	0
53903	1972	3	11	0
53903	1972	3	12	0
53903	1972	3	13	0
53903	1972	3	14	0
53903	1972	3	15	0
53903	1972	3	16	0
53903	1972	3	17	0
53903	1972	3	18	0
53903	1972	3	19	0
53903	1972	3	20	0
53903	1972	3	21	0
53903	1972	3	22	0
53903	1972	3	23	0
53903	1972	3	24	0
53903	1972	3	25	0
53903	1972	3	26	0
53903	1972	3	27	0
53903	1972	3	28	0
53903	1972	3	29	0
53903	1972	3	30	0
53903	1972	3	31	0
52895	1972	4	1	0
52895	1972	4	2	0
52895	1972	4	3	0
52895	1972	4	4	0
52895	1972	4	5	0
52895	1972	4	6	8
52895	1972	4	7	0
52895	1972	4	8	0
52895	1972	4	9	0
52895	1972	4	10	0
52895	1972	4	11	0
52895	1972	4	12	0
52895	1972	4	13	0
52895	1972	4	14	0
52895	1972	4	15	0
52895	1972	4	16	0
52895	1972	4	17	0
52895	1972	4	18	0
52895	1972	4	19	0
52895	1972	4	20	19
52895	1972	4	21	10
52895	1972	4	22	0
52895	1972	4	23	0
52895	1972	4	24	0
52895	1972	4	25	0
52895	1972	4	26	0
52895	1972	4	27	0
52895	1972	4	28	0
52895	1972	4	29	0
52895	1972	4	30	0
52983	1972	4	1	0
52983	1972	4	2	0
52983	1972	4	3	0
52983	1972	4	4	0
52983	1972	4	5	0
52983	1972	4	6	0
52983	1972	4	7	0
52983	1972	4	8	0
52983	1972	4	9	0
52983	1972	4	10	0
52983	1972	4	11	0
52983	1972	4	12	0
52983	1972	4	13	0
52983	1972	4	14	0
52983	1972	4	15	0
52983	1972	4	16	0
52983	1972	4	17	0
52983	1972	4	18	0
52983	1972	4	19	0
52983	1972	4	20	0
52983	1972	4	21	21
52983	1972	4	22	0
52983	1972	4	23	34
52983	1972	4	24	0
52983	1972	4	25	6
52983	1972	4	26	0
52983	1972	4	27	0
52983	1972	4	28	0
52983	1972	4	29	0
52983	1972	4	30	0
53478	1972	4	1	0
53478	1972	4	2	0
53478	1972	4	3	0
53478	1972	4	4	0
53478	1972	4	5	0
53478	1972	4	6	0
53478	1972	4	7	0
53478	1972	4	8	0
53478	1972	4	9	0
53478	1972	4	10	0
53478	1972	4	11	0
53478	1972	4	12	0
53478	1972	4	13	0
53478	1972	4	14	0
53478	1972	4	15	0
53478	1972	4	16	0
53478	1972	4	17	0
53478	1972	4	18	0
53478	1972	4	19	0
53478	1972	4	20	0
53478	1972	4	21	7
53478	1972	4	22	0
53478	1972	4	23	0
53478	1972	4	24	0
53478	1972	4	25	0
53478	1972	4	26	12
53478	1972	4	27	0
53478	1972	4	28	0
53478	1972	4	29	0
53478	1972	4	30	0
53487	1972	4	1	0
53487	1972	4	2	0
53487	1972	4	3	0
53487	1972	4	4	0
53487	1972	4	5	0
53487	1972	4	6	0
53487	1972	4	7	0
53487	1972	4	8	0
53487	1972	4	9	0
53487	1972	4	10	0
53487	1972	4	11	0
53487	1972	4	12	0
53487	1972	4	13	0
53487	1972	4	14	0
53487	1972	4	15	0
53487	1972	4	16	0
53487	1972	4	17	0
53487	1972	4	18	0
53487	1972	4	19	0
53487	1972	4	20	0
53487	1972	4	21	0
53487	1972	4	22	0
53487	1972	4	23	0
53487	1972	4	24	15
53487	1972	4	25	0
53487	1972	4	26	0
53487	1972	4	27	0
53487	1972	4	28	0
53487	1972	4	29	0
53487	1972	4	30	0
53564	1972	4	1	0
53564	1972	4	2	0
53564	1972	4	3	0
53564	1972	4	4	0
53564	1972	4	5	27
53564	1972	4	6	0
53564	1972	4	7	0
53564	1972	4	8	0
53564	1972	4	9	0
53564	1972	4	10	0
53564	1972	4	11	0
53564	1972	4	12	0
53564	1972	4	13	0
53564	1972	4	14	0
53564	1972	4	15	0
53564	1972	4	16	0
53564	1972	4	17	0
53564	1972	4	18	0
53564	1972	4	19	0
53564	1972	4	20	0
53564	1972	4	21	4
53564	1972	4	22	0
53564	1972	4	23	0
53564	1972	4	24	0
53564	1972	4	25	0
53564	1972	4	26	0
53564	1972	4	27	0
53564	1972	4	28	0
53564	1972	4	29	0
53564	1972	4	30	0
53663	1972	4	1	0
53663	1972	4	2	0
53663	1972	4	3	0
53663	1972	4	4	0
53663	1972	4	5	0
53663	1972	4	6	0
53663	1972	4	7	0
53663	1972	4	8	0
53663	1972	4	9	0
53663	1972	4	10	0
53663	1972	4	11	0
53663	1972	4	12	0
53663	1972	4	13	0
53663	1972	4	14	0
53663	1972	4	15	0
53663	1972	4	16	0
53663	1972	4	17	0
53663	1972	4	18	0
53663	1972	4	19	0
53663	1972	4	20	0
53663	1972	4	21	3
53663	1972	4	22	0
53663	1972	4	23	0
53663	1972	4	24	0
53663	1972	4	25	0
53663	1972	4	26	0
53663	1972	4	27	0
53663	1972	4	28	0
53663	1972	4	29	0
53663	1972	4	30	0
53664	1972	4	1	0
53664	1972	4	2	0
53664	1972	4	3	0
53664	1972	4	4	0
53664	1972	4	5	9
53664	1972	4	6	0
53664	1972	4	7	0
53664	1972	4	8	0
53664	1972	4	9	0
53664	1972	4	10	0
53664	1972	4	11	0
53664	1972	4	12	0
53664	1972	4	13	0
53664	1972	4	14	0
53664	1972	4	15	0
53664	1972	4	16	0
53664	1972	4	17	0
53664	1972	4	18	0
53664	1972	4	19	0
53664	1972	4	20	0
53664	1972	4	21	1
53664	1972	4	22	0
53664	1972	4	23	0
53664	1972	4	24	0
53664	1972	4	25	0
53664	1972	4	26	0
53664	1972	4	27	0
53664	1972	4	28	0
53664	1972	4	29	0
53664	1972	4	30	0
53738	1972	4	1	0
53738	1972	4	2	0
53738	1972	4	3	0
53738	1972	4	4	0
53738	1972	4	5	0
53738	1972	4	6	5
53738	1972	4	7	0
53738	1972	4	8	0
53738	1972	4	9	0
53738	1972	4	10	0
53738	1972	4	11	0
53738	1972	4	12	0
53738	1972	4	13	0
53738	1972	4	14	0
53738	1972	4	15	0
53738	1972	4	16	0
53738	1972	4	17	0
53738	1972	4	18	0
53738	1972	4	19	0
53738	1972	4	20	185
53738	1972	4	21	24
53738	1972	4	22	0
53738	1972	4	23	18
53738	1972	4	24	0
53738	1972	4	25	0
53738	1972	4	26	0
53738	1972	4	27	0
53738	1972	4	28	0
53738	1972	4	29	0
53738	1972	4	30	0
53754	1972	4	1	0
53754	1972	4	2	0
53754	1972	4	3	0
53754	1972	4	4	0
53754	1972	4	5	0
53754	1972	4	6	0
53754	1972	4	7	0
53754	1972	4	8	0
53754	1972	4	9	0
53754	1972	4	10	0
53754	1972	4	11	0
53754	1972	4	12	0
53754	1972	4	13	0
53754	1972	4	14	0
53754	1972	4	15	0
53754	1972	4	16	0
53754	1972	4	17	0
53754	1972	4	18	0
53754	1972	4	19	0
53754	1972	4	20	9
53754	1972	4	21	0
53754	1972	4	22	0
53754	1972	4	23	0
53754	1972	4	24	0
53754	1972	4	25	9
53754	1972	4	26	0
53754	1972	4	27	0
53754	1972	4	28	0
53754	1972	4	29	0
53754	1972	4	30	0
53806	1972	4	1	0
53806	1972	4	2	0
53806	1972	4	3	0
53806	1972	4	4	0
53806	1972	4	5	0
53806	1972	4	6	0
53806	1972	4	7	0
53806	1972	4	8	0
53806	1972	4	9	0
53806	1972	4	10	0
53806	1972	4	11	0
53806	1972	4	12	0
53806	1972	4	13	0
53806	1972	4	14	0
53806	1972	4	15	0
53806	1972	4	16	0
53806	1972	4	17	0
53806	1972	4	18	0
53806	1972	4	19	0
53806	1972	4	20	0
53806	1972	4	21	10
53806	1972	4	22	0
53806	1972	4	23	20
53806	1972	4	24	0
53806	1972	4	25	0
53806	1972	4	26	0
53806	1972	4	27	0
53806	1972	4	28	0
53806	1972	4	29	0
53806	1972	4	30	0
53810	1972	4	1	0
53810	1972	4	2	0
53810	1972	4	3	0
53810	1972	4	4	0
53810	1972	4	5	0
53810	1972	4	6	0
53810	1972	4	7	0
53810	1972	4	8	0
53810	1972	4	9	0
53810	1972	4	10	0
53810	1972	4	11	0
53810	1972	4	12	0
53810	1972	4	13	0
53810	1972	4	14	0
53810	1972	4	15	0
53810	1972	4	16	0
53810	1972	4	17	0
53810	1972	4	18	0
53810	1972	4	19	0
53810	1972	4	20	89
53810	1972	4	21	33
53810	1972	4	22	0
53810	1972	4	23	0
53810	1972	4	24	0
53810	1972	4	25	0
53810	1972	4	26	0
53810	1972	4	27	0
53810	1972	4	28	0
53810	1972	4	29	0
53810	1972	4	30	0
53817	1972	4	1	0
53817	1972	4	2	0
53817	1972	4	3	0
53817	1972	4	4	0
53817	1972	4	5	0
53817	1972	4	6	168
53817	1972	4	7	0
53817	1972	4	8	0
53817	1972	4	9	0
53817	1972	4	10	0
53817	1972	4	11	0
53817	1972	4	12	0
53817	1972	4	13	0
53817	1972	4	14	0
53817	1972	4	15	0
53817	1972	4	16	0
53817	1972	4	17	0
53817	1972	4	18	0
53817	1972	4	19	0
53817	1972	4	20	0
53817	1972	4	21	25
53817	1972	4	22	0
53817	1972	4	23	0
53817	1972	4	24	0
53817	1972	4	25	0
53817	1972	4	26	0
53817	1972	4	27	0
53817	1972	4	28	0
53817	1972	4	29	0
53817	1972	4	30	0
53821	1972	4	1	0
53821	1972	4	2	0
53821	1972	4	3	0
53821	1972	4	4	0
53821	1972	4	5	0
53821	1972	4	6	19
53821	1972	4	7	0
53821	1972	4	8	0
53821	1972	4	9	0
53821	1972	4	10	0
53821	1972	4	11	0
53821	1972	4	12	0
53821	1972	4	13	0
53821	1972	4	14	0
53821	1972	4	15	0
53821	1972	4	16	0
53821	1972	4	17	0
53821	1972	4	18	0
53821	1972	4	19	0
53821	1972	4	20	200
53821	1972	4	21	52
53821	1972	4	22	0
53821	1972	4	23	0
53821	1972	4	24	0
53821	1972	4	25	14
53821	1972	4	26	0
53821	1972	4	27	0
53821	1972	4	28	0
53821	1972	4	29	0
53821	1972	4	30	0
53903	1972	4	1	0
53903	1972	4	2	0
53903	1972	4	3	0
53903	1972	4	4	0
53903	1972	4	5	0
53903	1972	4	6	0
53903	1972	4	7	0
53903	1972	4	8	0
53903	1972	4	9	0
53903	1972	4	10	0
53903	1972	4	11	0
53903	1972	4	12	0
53903	1972	4	13	0
53903	1972	4	14	0
53903	1972	4	15	0
53903	1972	4	16	0
53903	1972	4	17	0
53903	1972	4	18	0
53903	1972	4	19	0
53903	1972	4	20	0
53903	1972	4	21	16
53903	1972	4	22	0
53903	1972	4	23	0
53903	1972	4	24	0
53903	1972	4	25	29
53903	1972	4	26	0
53903	1972	4	27	0
53903	1972	4	28	0
53903	1972	4	29	0
53903	1972	4	30	0
52895	1972	5	1	0
52895	1972	5	2	0
52895	1972	5	3	0
52895	1972	5	4	0
52895	1972	5	5	0
52895	1972	5	6	18
52895	1972	5	7	0
52895	1972	5	8	0
52895	1972	5	9	0
52895	1972	5	10	0
52895	1972	5	11	0
52895	1972	5	12	0
52895	1972	5	13	0
52895	1972	5	14	0
52895	1972	5	15	0
52895	1972	5	16	0
52895	1972	5	17	0
52895	1972	5	18	0
52895	1972	5	19	0
52895	1972	5	20	0
52895	1972	5	21	0
52895	1972	5	22	0
52895	1972	5	23	0
52895	1972	5	24	0
52895	1972	5	25	0
52895	1972	5	26	14
52895	1972	5	27	0
52895	1972	5	28	0
52895	1972	5	29	0
52895	1972	5	30	0
52895	1972	5	31	0
52983	1972	5	1	0
52983	1972	5	2	0
52983	1972	5	3	0
52983	1972	5	4	0
52983	1972	5	5	0
52983	1972	5	6	2
52983	1972	5	7	0
52983	1972	5	8	0
52983	1972	5	9	0
52983	1972	5	10	0
52983	1972	5	11	2
52983	1972	5	12	0
52983	1972	5	13	0
52983	1972	5	14	0
52983	1972	5	15	0
52983	1972	5	16	0
52983	1972	5	17	0
52983	1972	5	18	0
52983	1972	5	19	0
52983	1972	5	20	0
52983	1972	5	21	0
52983	1972	5	22	0
52983	1972	5	23	0
52983	1972	5	24	0
52983	1972	5	25	0
52983	1972	5	26	0
52983	1972	5	27	0
52983	1972	5	28	173
52983	1972	5	29	0
52983	1972	5	30	0
52983	1972	5	31	0
53478	1972	5	1	0
53478	1972	5	2	0
53478	1972	5	3	0
53478	1972	5	4	0
53478	1972	5	5	0
53478	1972	5	6	0
53478	1972	5	7	0
53478	1972	5	8	0
53478	1972	5	9	0
53478	1972	5	10	0
53478	1972	5	11	0
53478	1972	5	12	0
53478	1972	5	13	39
53478	1972	5	14	0
53478	1972	5	15	0
53478	1972	5	16	0
53478	1972	5	17	0
53478	1972	5	18	0
53478	1972	5	19	0
53478	1972	5	20	0
53478	1972	5	21	0
53478	1972	5	22	0
53478	1972	5	23	0
53478	1972	5	24	0
53478	1972	5	25	0
53478	1972	5	26	0
53478	1972	5	27	0
53478	1972	5	28	0
53478	1972	5	29	1
53478	1972	5	30	0
53478	1972	5	31	0
53487	1972	5	1	0
53487	1972	5	2	0
53487	1972	5	3	0
53487	1972	5	4	0
53487	1972	5	5	0
53487	1972	5	6	0
53487	1972	5	7	0
53487	1972	5	8	0
53487	1972	5	9	0
53487	1972	5	10	7
53487	1972	5	11	0
53487	1972	5	12	4
53487	1972	5	13	0
53487	1972	5	14	0
53487	1972	5	15	0
53487	1972	5	16	0
53487	1972	5	17	0
53487	1972	5	18	0
53487	1972	5	19	0
53487	1972	5	20	0
53487	1972	5	21	0
53487	1972	5	22	0
53487	1972	5	23	0
53487	1972	5	24	0
53487	1972	5	25	0
53487	1972	5	26	0
53487	1972	5	27	149
53487	1972	5	28	0
53487	1972	5	29	0
53487	1972	5	30	0
53487	1972	5	31	0
53564	1972	5	1	0
53564	1972	5	2	0
53564	1972	5	3	0
53564	1972	5	4	0
53564	1972	5	5	0
53564	1972	5	6	0
53564	1972	5	7	0
53564	1972	5	8	0
53564	1972	5	9	0
53564	1972	5	10	0
53564	1972	5	11	0
53564	1972	5	12	0
53564	1972	5	13	0
53564	1972	5	14	0
53564	1972	5	15	0
53564	1972	5	16	0
53564	1972	5	17	0
53564	1972	5	18	0
53564	1972	5	19	0
53564	1972	5	20	0
53564	1972	5	21	0
53564	1972	5	22	0
53564	1972	5	23	0
53564	1972	5	24	0
53564	1972	5	25	0
53564	1972	5	26	0
53564	1972	5	27	0
53564	1972	5	28	67
53564	1972	5	29	0
53564	1972	5	30	0
53564	1972	5	31	0
53663	1972	5	1	0
53663	1972	5	2	0
53663	1972	5	3	0
53663	1972	5	4	0
53663	1972	5	5	0
53663	1972	5	6	0
53663	1972	5	7	0
53663	1972	5	8	0
53663	1972	5	9	0
53663	1972	5	10	0
53663	1972	5	11	9
53663	1972	5	12	0
53663	1972	5	13	0
53663	1972	5	14	0
53663	1972	5	15	0
53663	1972	5	16	0
53663	1972	5	17	0
53663	1972	5	18	0
53663	1972	5	19	0
53663	1972	5	20	0
53663	1972	5	21	0
53663	1972	5	22	0
53663	1972	5	23	0
53663	1972	5	24	0
53663	1972	5	25	0
53663	1972	5	26	0
53663	1972	5	27	0
53663	1972	5	28	0
53663	1972	5	29	0
53663	1972	5	30	0
53663	1972	5	31	0
53664	1972	5	1	0
53664	1972	5	2	0
53664	1972	5	3	0
53664	1972	5	4	0
53664	1972	5	5	0
53664	1972	5	6	0
53664	1972	5	7	0
53664	1972	5	8	0
53664	1972	5	9	26
53664	1972	5	10	0
53664	1972	5	11	0
53664	1972	5	12	0
53664	1972	5	13	0
53664	1972	5	14	0
53664	1972	5	15	0
53664	1972	5	16	0
53664	1972	5	17	0
53664	1972	5	18	0
53664	1972	5	19	0
53664	1972	5	20	0
53664	1972	5	21	0
53664	1972	5	22	0
53664	1972	5	23	0
53664	1972	5	24	0
53664	1972	5	25	0
53664	1972	5	26	0
53664	1972	5	27	0
53664	1972	5	28	0
53664	1972	5	29	0
53664	1972	5	30	0
53664	1972	5	31	0
53738	1972	5	1	0
53738	1972	5	2	4
53738	1972	5	3	0
53738	1972	5	4	0
53738	1972	5	5	0
53738	1972	5	6	0
53738	1972	5	7	0
53738	1972	5	8	0
53738	1972	5	9	0
53738	1972	5	10	0
53738	1972	5	11	0
53738	1972	5	12	0
53738	1972	5	13	21
53738	1972	5	14	0
53738	1972	5	15	0
53738	1972	5	16	0
53738	1972	5	17	0
53738	1972	5	18	0
53738	1972	5	19	0
53738	1972	5	20	0
53738	1972	5	21	8
53738	1972	5	22	0
53738	1972	5	23	0
53738	1972	5	24	0
53738	1972	5	25	0
53738	1972	5	26	3
53738	1972	5	27	0
53738	1972	5	28	0
53738	1972	5	29	0
53738	1972	5	30	0
53738	1972	5	31	0
53754	1972	5	1	0
53754	1972	5	2	23
53754	1972	5	3	0
53754	1972	5	4	0
53754	1972	5	5	0
53754	1972	5	6	0
53754	1972	5	7	0
53754	1972	5	8	0
53754	1972	5	9	0
53754	1972	5	10	0
53754	1972	5	11	0
53754	1972	5	12	0
53754	1972	5	13	0
53754	1972	5	14	0
53754	1972	5	15	0
53754	1972	5	16	0
53754	1972	5	17	0
53754	1972	5	18	0
53754	1972	5	19	0
53754	1972	5	20	0
53754	1972	5	21	0
53754	1972	5	22	0
53754	1972	5	23	0
53754	1972	5	24	0
53754	1972	5	25	0
53754	1972	5	26	0
53754	1972	5	27	0
53754	1972	5	28	116
53754	1972	5	29	7
53754	1972	5	30	0
53754	1972	5	31	0
53806	1972	5	1	0
53806	1972	5	2	0
53806	1972	5	3	0
53806	1972	5	4	0
53806	1972	5	5	0
53806	1972	5	6	0
53806	1972	5	7	0
53806	1972	5	8	0
53806	1972	5	9	0
53806	1972	5	10	0
53806	1972	5	11	0
53806	1972	5	12	0
53806	1972	5	13	0
53806	1972	5	14	0
53806	1972	5	15	0
53806	1972	5	16	0
53806	1972	5	17	0
53806	1972	5	18	0
53806	1972	5	19	0
53806	1972	5	20	0
53806	1972	5	21	0
53806	1972	5	22	0
53806	1972	5	23	0
53806	1972	5	24	0
53806	1972	5	25	0
53806	1972	5	26	62
[truncated: 8,235 more rows]

## Sheet: 1974-1975
Station No.	Year	Month	Day	Precipitation(0.1 mm)
52895	1974	1	1	0
52895	1974	1	2	0
52895	1974	1	3	0
52895	1974	1	4	0
52895	1974	1	5	0
52895	1974	1	6	0
52895	1974	1	7	0
52895	1974	1	8	0
52895	1974	1	9	0
52895	1974	1	10	0
52895	1974	1	11	0
52895	1974	1	12	0
52895	1974	1	13	0
52895	1974	1	14	0
52895	1974	1	15	0
52895	1974	1	16	0
52895	1974	1	17	0
52895	1974	1	18	0
52895	1974	1	19	0
52895	1974	1	20	0
52895	1974	1	21	0
52895	1974	1	22	0
52895	1974	1	23	0
52895	1974	1	24	0
52895	1974	1	25	0
52895	1974	1	26	0
52895	1974	1	27	0
52895	1974	1	28	0
52895	1974	1	29	0
52895	1974	1	30	0
52895	1974	1	31	0
52983	1974	1	1	0
52983	1974	1	2	0
52983	1974	1	3	0
52983	1974	1	4	0
52983	1974	1	5	0
52983	1974	1	6	0
52983	1974	1	7	0
52983	1974	1	8	0
52983	1974	1	9	0
52983	1974	1	10	0
52983	1974	1	11	0
52983	1974	1	12	0
52983	1974	1	13	0
52983	1974	1	14	0
52983	1974	1	15	0
52983	1974	1	16	0
52983	1974	1	17	0
52983	1974	1	18	0
52983	1974	1	19	0
52983	1974	1	20	0
52983	1974	1	21	0
52983	1974	1	22	0
52983	1974	1	23	0
52983	1974	1	24	0
52983	1974	1	25	0
52983	1974	1	26	0
52983	1974	1	27	0
52983	1974	1	28	0
52983	1974	1	29	0
52983	1974	1	30	0
52983	1974	1	31	0
53478	1974	1	1	0
53478	1974	1	2	0
53478	1974	1	3	0
53478	1974	1	4	0
53478	1974	1	5	0
53478	1974	1	6	0
53478	1974	1	7	0
53478	1974	1	8	0
53478	1974	1	9	0
53478	1974	1	10	0
53478	1974	1	11	0
53478	1974	1	12	0
53478	1974	1	13	0
53478	1974	1	14	0
53478	1974	1	15	0
53478	1974	1	16	0
53478	1974	1	17	0
53478	1974	1	18	0
53478	1974	1	19	0
53478	1974	1	20	0
53478	1974	1	21	0
53478	1974	1	22	0
53478	1974	1	23	0
53478	1974	1	24	0
53478	1974	1	25	0
53478	1974	1	26	0
53478	1974	1	27	0
53478	1974	1	28	0
53478	1974	1	29	0
53478	1974	1	30	0
53478	1974	1	31	0
53487	1974	1	1	0
53487	1974	1	2	0
53487	1974	1	3	0
53487	1974	1	4	0
53487	1974	1	5	0
53487	1974	1	6	0
53487	1974	1	7	0
53487	1974	1	8	0
53487	1974	1	9	0
53487	1974	1	10	0
53487	1974	1	11	0
53487	1974	1	12	0
53487	1974	1	13	0
53487	1974	1	14	0
53487	1974	1	15	0
53487	1974	1	16	0
53487	1974	1	17	0
53487	1974	1	18	0
53487	1974	1	19	0
53487	1974	1	20	0
53487	1974	1	21	0
53487	1974	1	22	0
53487	1974	1	23	0
53487	1974	1	24	0
53487	1974	1	25	0
53487	1974	1	26	0
53487	1974	1	27	0
53487	1974	1	28	0
53487	1974	1	29	0
53487	1974	1	30	0
53487	1974	1	31	0
53564	1974	1	1	0
53564	1974	1	2	0
53564	1974	1	3	0
53564	1974	1	4	0
53564	1974	1	5	0
53564	1974	1	6	0
53564	1974	1	7	0
53564	1974	1	8	0
53564	1974	1	9	0
53564	1974	1	10	0
53564	1974	1	11	0
53564	1974	1	12	0
53564	1974	1	13	0
53564	1974	1	14	0
53564	1974	1	15	0
53564	1974	1	16	0
53564	1974	1	17	0
53564	1974	1	18	0
53564	1974	1	19	0
53564	1974	1	20	0
53564	1974	1	21	0
53564	1974	1	22	0
53564	1974	1	23	0
53564	1974	1	24	0
53564	1974	1	25	0
53564	1974	1	26	0
53564	1974	1	27	0
53564	1974	1	28	0
53564	1974	1	29	0
53564	1974	1	30	0
53564	1974	1	31	0
53663	1974	1	1	0
53663	1974	1	2	0
53663	1974	1	3	0
53663	1974	1	4	0
53663	1974	1	5	0
53663	1974	1	6	0
53663	1974	1	7	0
53663	1974	1	8	0
53663	1974	1	9	0
53663	1974	1	10	0
53663	1974	1	11	0
53663	1974	1	12	0
53663	1974	1	13	0
53663	1974	1	14	0
53663	1974	1	15	0
53663	1974	1	16	0
53663	1974	1	17	0
53663	1974	1	18	0
53663	1974	1	19	0
53663	1974	1	20	0
53663	1974	1	21	0
53663	1974	1	22	0
53663	1974	1	23	0
53663	1974	1	24	0
53663	1974	1	25	0
53663	1974	1	26	0
53663	1974	1	27	0
53663	1974	1	28	0
53663	1974	1	29	0
53663	1974	1	30	0
53663	1974	1	31	0
53664	1974	1	1	0
53664	1974	1	2	0
53664	1974	1	3	0
53664	1974	1	4	0
53664	1974	1	5	0
53664	1974	1	6	0
53664	1974	1	7	0
53664	1974	1	8	0
53664	1974	1	9	0
53664	1974	1	10	0
53664	1974	1	11	0
53664	1974	1	12	0
53664	1974	1	13	0
53664	1974	1	14	0
53664	1974	1	15	0
53664	1974	1	16	0
53664	1974	1	17	0
53664	1974	1	18	0
53664	1974	1	19	0
53664	1974	1	20	0
53664	1974	1	21	0
53664	1974	1	22	0
53664	1974	1	23	0
53664	1974	1	24	0
53664	1974	1	25	0
53664	1974	1	26	0
53664	1974	1	27	0
53664	1974	1	28	0
53664	1974	1	29	0
53664	1974	1	30	0
53664	1974	1	31	0
53738	1974	1	1	0
53738	1974	1	2	0
53738	1974	1	3	0
53738	1974	1	4	0
53738	1974	1	5	0
53738	1974	1	6	0
53738	1974	1	7	0
53738	1974	1	8	0
53738	1974	1	9	0
53738	1974	1	10	0
53738	1974	1	11	0
53738	1974	1	12	0
53738	1974	1	13	0
53738	1974	1	14	0
53738	1974	1	15	0
53738	1974	1	16	0
53738	1974	1	17	0
53738	1974	1	18	0
53738	1974	1	19	0
53738	1974	1	20	0
53738	1974	1	21	0
53738	1974	1	22	0
53738	1974	1	23	0
53738	1974	1	24	0
53738	1974	1	25	0
53738	1974	1	26	0
53738	1974	1	27	0
53738	1974	1	28	0
53738	1974	1	29	0
53738	1974	1	30	0
53738	1974	1	31	0
53754	1974	1	1	0
53754	1974	1	2	0
53754	1974	1	3	0
53754	1974	1	4	0
53754	1974	1	5	0
53754	1974	1	6	0
53754	1974	1	7	0
53754	1974	1	8	0
53754	1974	1	9	0
53754	1974	1	10	0
53754	1974	1	11	0
53754	1974	1	12	0
53754	1974	1	13	0
53754	1974	1	14	0
53754	1974	1	15	0
53754	1974	1	16	0
53754	1974	1	17	0
53754	1974	1	18	0
53754	1974	1	19	0
53754	1974	1	20	0
53754	1974	1	21	0
53754	1974	1	22	0
53754	1974	1	23	0
53754	1974	1	24	0
53754	1974	1	25	0
53754	1974	1	26	0
53754	1974	1	27	0
53754	1974	1	28	0
53754	1974	1	29	0
53754	1974	1	30	0
53754	1974	1	31	0
53806	1974	1	1	0
53806	1974	1	2	0
53806	1974	1	3	0
53806	1974	1	4	0
53806	1974	1	5	0
53806	1974	1	6	0
53806	1974	1	7	0
53806	1974	1	8	0
53806	1974	1	9	0
53806	1974	1	10	0
53806	1974	1	11	0
53806	1974	1	12	0
53806	1974	1	13	0
53806	1974	1	14	0
53806	1974	1	15	0
53806	1974	1	16	0
53806	1974	1	17	0
53806	1974	1	18	0
53806	1974	1	19	0
53806	1974	1	20	0
53806	1974	1	21	0
53806	1974	1	22	0
53806	1974	1	23	0
53806	1974	1	24	0
53806	1974	1	25	0
53806	1974	1	26	0
53806	1974	1	27	0
53806	1974	1	28	0
53806	1974	1	29	0
53806	1974	1	30	0
53806	1974	1	31	0
53810	1974	1	1	0
53810	1974	1	2	0
53810	1974	1	3	0
53810	1974	1	4	0
53810	1974	1	5	0
53810	1974	1	6	0
53810	1974	1	7	0
53810	1974	1	8	0
53810	1974	1	9	0
53810	1974	1	10	0
53810	1974	1	11	0
53810	1974	1	12	0
53810	1974	1	13	0
53810	1974	1	14	0
53810	1974	1	15	0
53810	1974	1	16	0
53810	1974	1	17	0
53810	1974	1	18	0
53810	1974	1	19	0
53810	1974	1	20	0
53810	1974	1	21	0
53810	1974	1	22	0
53810	1974	1	23	0
53810	1974	1	24	0
53810	1974	1	25	0
53810	1974	1	26	0
53810	1974	1	27	0
53810	1974	1	28	0
53810	1974	1	29	0
53810	1974	1	30	0
53810	1974	1	31	0
53817	1974	1	1	0
53817	1974	1	2	0
53817	1974	1	3	0
53817	1974	1	4	0
53817	1974	1	5	0
53817	1974	1	6	0
53817	1974	1	7	0
53817	1974	1	8	0
53817	1974	1	9	0
53817	1974	1	10	0
53817	1974	1	11	0
53817	1974	1	12	0
53817	1974	1	13	0
53817	1974	1	14	0
53817	1974	1	15	0
53817	1974	1	16	0
53817	1974	1	17	0
53817	1974	1	18	0
53817	1974	1	19	0
53817	1974	1	20	0
53817	1974	1	21	0
53817	1974	1	22	0
53817	1974	1	23	0
53817	1974	1	24	0
53817	1974	1	25	0
53817	1974	1	26	0
53817	1974	1	27	0
53817	1974	1	28	0
53817	1974	1	29	0
53817	1974	1	30	0
53817	1974	1	31	0
53821	1974	1	1	0
53821	1974	1	2	0
53821	1974	1	3	0
53821	1974	1	4	0
53821	1974	1	5	0
53821	1974	1	6	0
53821	1974	1	7	0
53821	1974	1	8	0
53821	1974	1	9	0
53821	1974	1	10	0
53821	1974	1	11	0
53821	1974	1	12	0
53821	1974	1	13	0
53821	1974	1	14	0
53821	1974	1	15	0
53821	1974	1	16	0
53821	1974	1	17	0
53821	1974	1	18	0
53821	1974	1	19	0
53821	1974	1	20	0
53821	1974	1	21	0
53821	1974	1	22	0
53821	1974	1	23	0
53821	1974	1	24	0
53821	1974	1	25	0
53821	1974	1	26	0
53821	1974	1	27	0
53821	1974	1	28	0
53821	1974	1	29	0
53821	1974	1	30	0
53821	1974	1	31	0
53903	1974	1	1	0
53903	1974	1	2	0
53903	1974	1	3	0
53903	1974	1	4	0
53903	1974	1	5	0
53903	1974	1	6	0
53903	1974	1	7	0
53903	1974	1	8	0
53903	1974	1	9	0
53903	1974	1	10	0
53903	1974	1	11	0
53903	1974	1	12	0
53903	1974	1	13	0
53903	1974	1	14	0
53903	1974	1	15	0
53903	1974	1	16	0
53903	1974	1	17	0
53903	1974	1	18	0
53903	1974	1	19	0
53903	1974	1	20	0
53903	1974	1	21	0
53903	1974	1	22	0
53903	1974	1	23	0
53903	1974	1	24	0
53903	1974	1	25	0
53903	1974	1	26	0
53903	1974	1	27	0
53903	1974	1	28	0
53903	1974	1	29	0
53903	1974	1	30	0
53903	1974	1	31	0
52895	1974	2	1	0
52895	1974	2	2	0
52895	1974	2	3	0
52895	1974	2	4	0
52895	1974	2	5	0
52895	1974	2	6	0
52895	1974	2	7	0
52895	1974	2	8	0
52895	1974	2	9	0
52895	1974	2	10	0
52895	1974	2	11	0
52895	1974	2	12	0
52895	1974	2	13	0
52895	1974	2	14	0
52895	1974	2	15	0
52895	1974	2	16	0
52895	1974	2	17	0
52895	1974	2	18	0
52895	1974	2	19	0
52895	1974	2	20	0
52895	1974	2	21	0
52895	1974	2	22	0
52895	1974	2	23	0
52895	1974	2	24	0
52895	1974	2	25	0
52895	1974	2	26	0
52895	1974	2	27	0
52895	1974	2	28	0
52983	1974	2	1	0
52983	1974	2	2	0
52983	1974	2	3	0
52983	1974	2	4	0
52983	1974	2	5	0
52983	1974	2	6	0
52983	1974	2	7	0
52983	1974	2	8	0
52983	1974	2	9	0
52983	1974	2	10	0
52983	1974	2	11	0
52983	1974	2	12	0
52983	1974	2	13	0
52983	1974	2	14	0
52983	1974	2	15	0
52983	1974	2	16	0
52983	1974	2	17	0
52983	1974	2	18	0
52983	1974	2	19	0
52983	1974	2	20	0
52983	1974	2	21	0
52983	1974	2	22	0
52983	1974	2	23	0
52983	1974	2	24	0
52983	1974	2	25	0
52983	1974	2	26	0
52983	1974	2	27	0
52983	1974	2	28	0
53478	1974	2	1	0
53478	1974	2	2	0
53478	1974	2	3	0
53478	1974	2	4	0
53478	1974	2	5	0
53478	1974	2	6	0
53478	1974	2	7	0
53478	1974	2	8	0
53478	1974	2	9	0
53478	1974	2	10	0
53478	1974	2	11	0
53478	1974	2	12	0
53478	1974	2	13	0
53478	1974	2	14	0
53478	1974	2	15	0
53478	1974	2	16	0
53478	1974	2	17	0
53478	1974	2	18	0
53478	1974	2	19	0
53478	1974	2	20	0
53478	1974	2	21	0
53478	1974	2	22	0
53478	1974	2	23	0
53478	1974	2	24	0
53478	1974	2	25	0
53478	1974	2	26	0
53478	1974	2	27	0
53478	1974	2	28	0
53487	1974	2	1	0
53487	1974	2	2	0
53487	1974	2	3	0
53487	1974	2	4	0
53487	1974	2	5	0
53487	1974	2	6	0
53487	1974	2	7	0
53487	1974	2	8	0
53487	1974	2	9	0
53487	1974	2	10	0
53487	1974	2	11	0
53487	1974	2	12	0
53487	1974	2	13	0
53487	1974	2	14	0
53487	1974	2	15	0
53487	1974	2	16	0
53487	1974	2	17	0
53487	1974	2	18	0
53487	1974	2	19	0
53487	1974	2	20	0
53487	1974	2	21	0
53487	1974	2	22	0
53487	1974	2	23	0
53487	1974	2	24	0
53487	1974	2	25	0
53487	1974	2	26	0
53487	1974	2	27	0
53487	1974	2	28	0
53564	1974	2	1	0
53564	1974	2	2	0
53564	1974	2	3	0
53564	1974	2	4	0
53564	1974	2	5	0
53564	1974	2	6	0
53564	1974	2	7	0
53564	1974	2	8	0
53564	1974	2	9	0
53564	1974	2	10	0
53564	1974	2	11	0
53564	1974	2	12	0
53564	1974	2	13	0
53564	1974	2	14	0
53564	1974	2	15	0
53564	1974	2	16	0
53564	1974	2	17	0
53564	1974	2	18	0
53564	1974	2	19	0
53564	1974	2	20	0
53564	1974	2	21	0
53564	1974	2	22	0
53564	1974	2	23	0
53564	1974	2	24	0
53564	1974	2	25	0
53564	1974	2	26	0
53564	1974	2	27	0
53564	1974	2	28	0
53663	1974	2	1	0
53663	1974	2	2	0
53663	1974	2	3	0
53663	1974	2	4	0
53663	1974	2	5	0
53663	1974	2	6	0
53663	1974	2	7	0
53663	1974	2	8	0
53663	1974	2	9	0
53663	1974	2	10	0
53663	1974	2	11	0
53663	1974	2	12	0
53663	1974	2	13	0
53663	1974	2	14	0
53663	1974	2	15	0
53663	1974	2	16	0
53663	1974	2	17	0
53663	1974	2	18	0
53663	1974	2	19	0
53663	1974	2	20	0
53663	1974	2	21	0
53663	1974	2	22	0
53663	1974	2	23	0
53663	1974	2	24	0
53663	1974	2	25	0
53663	1974	2	26	0
53663	1974	2	27	0
53663	1974	2	28	0
53664	1974	2	1	0
53664	1974	2	2	0
53664	1974	2	3	0
53664	1974	2	4	0
53664	1974	2	5	0
53664	1974	2	6	0
53664	1974	2	7	0
53664	1974	2	8	0
53664	1974	2	9	0
53664	1974	2	10	0
53664	1974	2	11	0
53664	1974	2	12	0
53664	1974	2	13	0
53664	1974	2	14	0
53664	1974	2	15	0
53664	1974	2	16	0
53664	1974	2	17	0
53664	1974	2	18	0
53664	1974	2	19	0
53664	1974	2	20	0
53664	1974	2	21	0
53664	1974	2	22	0
53664	1974	2	23	0
53664	1974	2	24	0
53664	1974	2	25	0
53664	1974	2	26	0
53664	1974	2	27	0
53664	1974	2	28	0
53738	1974	2	1	0
53738	1974	2	2	0
53738	1974	2	3	0
53738	1974	2	4	0
53738	1974	2	5	0
53738	1974	2	6	0
53738	1974	2	7	0
53738	1974	2	8	0
53738	1974	2	9	0
53738	1974	2	10	0
53738	1974	2	11	0
53738	1974	2	12	0
53738	1974	2	13	0
53738	1974	2	14	0
53738	1974	2	15	0
53738	1974	2	16	0
53738	1974	2	17	0
53738	1974	2	18	0
53738	1974	2	19	0
53738	1974	2	20	0
53738	1974	2	21	0
53738	1974	2	22	0
53738	1974	2	23	0
53738	1974	2	24	0
53738	1974	2	25	0
53738	1974	2	26	0
53738	1974	2	27	0
53738	1974	2	28	0
53754	1974	2	1	0
53754	1974	2	2	0
53754	1974	2	3	0
53754	1974	2	4	0
53754	1974	2	5	0
53754	1974	2	6	0
53754	1974	2	7	0
53754	1974	2	8	0
53754	1974	2	9	0
53754	1974	2	10	0
53754	1974	2	11	0
53754	1974	2	12	0
53754	1974	2	13	0
53754	1974	2	14	0
53754	1974	2	15	0
53754	1974	2	16	0
53754	1974	2	17	0
53754	1974	2	18	0
53754	1974	2	19	0
53754	1974	2	20	0
53754	1974	2	21	0
53754	1974	2	22	0
53754	1974	2	23	0
53754	1974	2	24	0
53754	1974	2	25	0
53754	1974	2	26	0
53754	1974	2	27	0
53754	1974	2	28	0
53806	1974	2	1	0
53806	1974	2	2	0
53806	1974	2	3	0
53806	1974	2	4	0
53806	1974	2	5	0
53806	1974	2	6	0
53806	1974	2	7	0
53806	1974	2	8	0
53806	1974	2	9	0
53806	1974	2	10	0
53806	1974	2	11	0
53806	1974	2	12	0
53806	1974	2	13	0
53806	1974	2	14	0
53806	1974	2	15	0
53806	1974	2	16	0
53806	1974	2	17	0
53806	1974	2	18	0
53806	1974	2	19	0
53806	1974	2	20	0
53806	1974	2	21	0
53806	1974	2	22	0
53806	1974	2	23	0
53806	1974	2	24	0
53806	1974	2	25	0
53806	1974	2	26	0
53806	1974	2	27	0
53806	1974	2	28	0
53810	1974	2	1	0
53810	1974	2	2	0
53810	1974	2	3	0
53810	1974	2	4	0
53810	1974	2	5	0
53810	1974	2	6	0
53810	1974	2	7	0
53810	1974	2	8	0
53810	1974	2	9	0
53810	1974	2	10	0
53810	1974	2	11	0
53810	1974	2	12	0
53810	1974	2	13	0
53810	1974	2	14	0
53810	1974	2	15	0
53810	1974	2	16	0
53810	1974	2	17	0
53810	1974	2	18	0
53810	1974	2	19	0
53810	1974	2	20	0
53810	1974	2	21	0
53810	1974	2	22	0
53810	1974	2	23	0
53810	1974	2	24	0
53810	1974	2	25	0
53810	1974	2	26	0
53810	1974	2	27	0
53810	1974	2	28	0
53817	1974	2	1	0
53817	1974	2	2	0
53817	1974	2	3	0
53817	1974	2	4	0
53817	1974	2	5	0
53817	1974	2	6	0
53817	1974	2	7	0
53817	1974	2	8	0
53817	1974	2	9	0
53817	1974	2	10	0
53817	1974	2	11	0
53817	1974	2	12	0
53817	1974	2	13	0
53817	1974	2	14	0
53817	1974	2	15	0
53817	1974	2	16	0
53817	1974	2	17	0
53817	1974	2	18	0
53817	1974	2	19	0
53817	1974	2	20	0
53817	1974	2	21	0
53817	1974	2	22	0
53817	1974	2	23	0
53817	1974	2	24	0
53817	1974	2	25	0
53817	1974	2	26	0
53817	1974	2	27	0
53817	1974	2	28	0
53821	1974	2	1	0
53821	1974	2	2	0
53821	1974	2	3	0
53821	1974	2	4	0
53821	1974	2	5	0
53821	1974	2	6	0
53821	1974	2	7	0
53821	1974	2	8	0
53821	1974	2	9	0
53821	1974	2	10	0
53821	1974	2	11	0
53821	1974	2	12	0
53821	1974	2	13	0
53821	1974	2	14	0
53821	1974	2	15	0
53821	1974	2	16	0
53821	1974	2	17	0
53821	1974	2	18	0
53821	1974	2	19	0
53821	1974	2	20	0
53821	1974	2	21	0
53821	1974	2	22	0
53821	1974	2	23	0
53821	1974	2	24	0
53821	1974	2	25	0
53821	1974	2	26	0
53821	1974	2	27	0
53821	1974	2	28	0
53903	1974	2	1	0
53903	1974	2	2	0
53903	1974	2	3	0
53903	1974	2	4	0
53903	1974	2	5	0
53903	1974	2	6	0
53903	1974	2	7	0
53903	1974	2	8	0
53903	1974	2	9	0
53903	1974	2	10	0
53903	1974	2	11	0
53903	1974	2	12	0
53903	1974	2	13	0
53903	1974	2	14	0
53903	1974	2	15	0
53903	1974	2	16	0
53903	1974	2	17	0
53903	1974	2	18	0
53903	1974	2	19	0
53903	1974	2	20	0
53903	1974	2	21	0
53903	1974	2	22	0
53903	1974	2	23	0
53903	1974	2	24	0
53903	1974	2	25	0
53903	1974	2	26	0
53903	1974	2	27	0
53903	1974	2	28	0
52895	1974	3	1	0
52895	1974	3	2	0
52895	1974	3	3	0
52895	1974	3	4	0
52895	1974	3	5	0
52895	1974	3	6	0
52895	1974	3	7	0
52895	1974	3	8	0
52895	1974	3	9	0
52895	1974	3	10	0
52895	1974	3	11	0
52895	1974	3	12	0
52895	1974	3	13	0
52895	1974	3	14	0
52895	1974	3	15	0
52895	1974	3	16	0
52895	1974	3	17	0
52895	1974	3	18	0
52895	1974	3	19	0
52895	1974	3	20	0
52895	1974	3	21	0
52895	1974	3	22	0
52895	1974	3	23	0
52895	1974	3	24	0
52895	1974	3	25	0
52895	1974	3	26	0
52895	1974	3	27	0
52895	1974	3	28	0
52895	1974	3	29	0
52895	1974	3	30	0
52895	1974	3	31	0
52983	1974	3	1	0
52983	1974	3	2	0
52983	1974	3	3	0
52983	1974	3	4	0
52983	1974	3	5	0
52983	1974	3	6	0
52983	1974	3	7	0
52983	1974	3	8	0
52983	1974	3	9	0
52983	1974	3	10	0
52983	1974	3	11	0
52983	1974	3	12	0
52983	1974	3	13	0
52983	1974	3	14	0
52983	1974	3	15	0
52983	1974	3	16	0
52983	1974	3	17	0
52983	1974	3	18	0
52983	1974	3	19	0
52983	1974	3	20	0
52983	1974	3	21	0
52983	1974	3	22	0
52983	1974	3	23	0
52983	1974	3	24	0
52983	1974	3	25	0
52983	1974	3	26	0
52983	1974	3	27	0
52983	1974	3	28	0
52983	1974	3	29	0
52983	1974	3	30	0
52983	1974	3	31	0
53478	1974	3	1	0
53478	1974	3	2	0
53478	1974	3	3	0
53478	1974	3	4	0
53478	1974	3	5	0
53478	1974	3	6	0
53478	1974	3	7	0
53478	1974	3	8	0
53478	1974	3	9	0
53478	1974	3	10	0
53478	1974	3	11	0
53478	1974	3	12	0
53478	1974	3	13	0
53478	1974	3	14	0
53478	1974	3	15	0
53478	1974	3	16	0
53478	1974	3	17	0
53478	1974	3	18	0
53478	1974	3	19	0
53478	1974	3	20	0
53478	1974	3	21	0
53478	1974	3	22	0
53478	1974	3	23	0
53478	1974	3	24	0
53478	1974	3	25	0
53478	1974	3	26	0
53478	1974	3	27	0
53478	1974	3	28	0
53478	1974	3	29	0
53478	1974	3	30	0
53478	1974	3	31	0
53487	1974	3	1	0
53487	1974	3	2	0
53487	1974	3	3	0
53487	1974	3	4	0
53487	1974	3	5	0
53487	1974	3	6	0
53487	1974	3	7	0
53487	1974	3	8	0
53487	1974	3	9	0
53487	1974	3	10	0
53487	1974	3	11	0
53487	1974	3	12	0
53487	1974	3	13	0
53487	1974	3	14	0
53487	1974	3	15	0
53487	1974	3	16	0
53487	1974	3	17	0
53487	1974	3	18	0
53487	1974	3	19	0
53487	1974	3	20	0
53487	1974	3	21	0
53487	1974	3	22	0
53487	1974	3	23	0
53487	1974	3	24	0
53487	1974	3	25	0
53487	1974	3	26	0
53487	1974	3	27	0
53487	1974	3	28	0
53487	1974	3	29	0
53487	1974	3	30	0
53487	1974	3	31	0
53564	1974	3	1	0
53564	1974	3	2	0
53564	1974	3	3	0
53564	1974	3	4	0
53564	1974	3	5	0
53564	1974	3	6	0
53564	1974	3	7	0
53564	1974	3	8	0
53564	1974	3	9	0
53564	1974	3	10	0
53564	1974	3	11	0
53564	1974	3	12	0
53564	1974	3	13	0
53564	1974	3	14	0
53564	1974	3	15	0
53564	1974	3	16	0
53564	1974	3	17	0
53564	1974	3	18	0
53564	1974	3	19	0
53564	1974	3	20	0
53564	1974	3	21	0
53564	1974	3	22	0
53564	1974	3	23	0
53564	1974	3	24	0
53564	1974	3	25	0
53564	1974	3	26	0
53564	1974	3	27	0
53564	1974	3	28	0
53564	1974	3	29	0
53564	1974	3	30	0
53564	1974	3	31	0
53663	1974	3	1	0
53663	1974	3	2	0
53663	1974	3	3	0
53663	1974	3	4	0
53663	1974	3	5	0
53663	1974	3	6	0
53663	1974	3	7	0
53663	1974	3	8	0
53663	1974	3	9	0
53663	1974	3	10	0
53663	1974	3	11	0
53663	1974	3	12	0
53663	1974	3	13	0
53663	1974	3	14	0
53663	1974	3	15	0
53663	1974	3	16	0
53663	1974	3	17	0
53663	1974	3	18	0
53663	1974	3	19	0
53663	1974	3	20	0
53663	1974	3	21	0
53663	1974	3	22	0
53663	1974	3	23	0
53663	1974	3	24	0
53663	1974	3	25	0
53663	1974	3	26	0
53663	1974	3	27	0
53663	1974	3	28	0
53663	1974	3	29	0
53663	1974	3	30	0
53663	1974	3	31	0
53664	1974	3	1	0
53664	1974	3	2	0
53664	1974	3	3	0
53664	1974	3	4	0
53664	1974	3	5	0
53664	1974	3	6	0
53664	1974	3	7	0
53664	1974	3	8	0
53664	1974	3	9	0
53664	1974	3	10	0
53664	1974	3	11	0
53664	1974	3	12	0
53664	1974	3	13	0
53664	1974	3	14	0
53664	1974	3	15	0
53664	1974	3	16	0
53664	1974	3	17	0
53664	1974	3	18	0
53664	1974	3	19	0
53664	1974	3	20	0
53664	1974	3	21	0
53664	1974	3	22	0
53664	1974	3	23	0
53664	1974	3	24	3
53664	1974	3	25	0
53664	1974	3	26	0
53664	1974	3	27	0
53664	1974	3	28	0
53664	1974	3	29	0
53664	1974	3	30	0
53664	1974	3	31	0
53738	1974	3	1	0
53738	1974	3	2	0
53738	1974	3	3	0
53738	1974	3	4	0
53738	1974	3	5	0
53738	1974	3	6	0
53738	1974	3	7	0
53738	1974	3	8	0
53738	1974	3	9	0
53738	1974	3	10	0
53738	1974	3	11	0
53738	1974	3	12	0
53738	1974	3	13	0
53738	1974	3	14	0
53738	1974	3	15	0
53738	1974	3	16	0
53738	1974	3	17	0
53738	1974	3	18	0
53738	1974	3	19	0
53738	1974	3	20	0
53738	1974	3	21	0
53738	1974	3	22	0
53738	1974	3	23	0
53738	1974	3	24	0
53738	1974	3	25	0
53738	1974	3	26	0
53738	1974	3	27	0
53738	1974	3	28	0
53738	1974	3	29	0
53738	1974	3	30	0
53738	1974	3	31	0
53754	1974	3	1	0
53754	1974	3	2	0
53754	1974	3	3	0
53754	1974	3	4	0
53754	1974	3	5	0
53754	1974	3	6	0
53754	1974	3	7	0
53754	1974	3	8	0
53754	1974	3	9	0
53754	1974	3	10	0
53754	1974	3	11	0
53754	1974	3	12	0
53754	1974	3	13	0
53754	1974	3	14	0
53754	1974	3	15	0
53754	1974	3	16	0
53754	1974	3	17	0
53754	1974	3	18	0
53754	1974	3	19	0
53754	1974	3	20	0
53754	1974	3	21	0
53754	1974	3	22	0
53754	1974	3	23	0
53754	1974	3	24	24
53754	1974	3	25	0
53754	1974	3	26	0
53754	1974	3	27	0
53754	1974	3	28	0
53754	1974	3	29	0
53754	1974	3	30	0
53754	1974	3	31	0
53806	1974	3	1	0
53806	1974	3	2	0
53806	1974	3	3	0
53806	1974	3	4	0
53806	1974	3	5	0
53806	1974	3	6	0
53806	1974	3	7	0
53806	1974	3	8	0
53806	1974	3	9	0
53806	1974	3	10	0
53806	1974	3	11	0
53806	1974	3	12	0
53806	1974	3	13	0
53806	1974	3	14	0
53806	1974	3	15	0
53806	1974	3	16	0
53806	1974	3	17	0
53806	1974	3	18	0
53806	1974	3	19	0
53806	1974	3	20	0
53806	1974	3	21	0
53806	1974	3	22	0
53806	1974	3	23	0
53806	1974	3	24	0
53806	1974	3	25	0
53806	1974	3	26	0
53806	1974	3	27	0
53806	1974	3	28	0
53806	1974	3	29	0
53806	1974	3	30	0
53806	1974	3	31	0
53810	1974	3	1	0
53810	1974	3	2	0
53810	1974	3	3	0
53810	1974	3	4	0
53810	1974	3	5	0
53810	1974	3	6	0
53810	1974	3	7	0
53810	1974	3	8	0
53810	1974	3	9	0
53810	1974	3	10	0
53810	1974	3	11	0
53810	1974	3	12	0
53810	1974	3	13	0
53810	1974	3	14	0
53810	1974	3	15	0
53810	1974	3	16	0
53810	1974	3	17	0
53810	1974	3	18	0
53810	1974	3	19	0
53810	1974	3	20	0
53810	1974	3	21	0
53810	1974	3	22	0
53810	1974	3	23	0
53810	1974	3	24	0
53810	1974	3	25	0
53810	1974	3	26	0
53810	1974	3	27	0
53810	1974	3	28	0
53810	1974	3	29	0
53810	1974	3	30	0
53810	1974	3	31	0
53817	1974	3	1	0
53817	1974	3	2	0
53817	1974	3	3	0
53817	1974	3	4	0
53817	1974	3	5	0
53817	1974	3	6	0
53817	1974	3	7	0
53817	1974	3	8	0
53817	1974	3	9	0
53817	1974	3	10	0
53817	1974	3	11	0
53817	1974	3	12	0
53817	1974	3	13	0
53817	1974	3	14	0
53817	1974	3	15	0
53817	1974	3	16	0
53817	1974	3	17	0
53817	1974	3	18	0
53817	1974	3	19	0
53817	1974	3	20	0
53817	1974	3	21	0
53817	1974	3	22	0
53817	1974	3	23	0
53817	1974	3	24	0
53817	1974	3	25	0
53817	1974	3	26	0
53817	1974	3	27	0
53817	1974	3	28	0
53817	1974	3	29	0
53817	1974	3	30	0
53817	1974	3	31	0
53821	1974	3	1	0
53821	1974	3	2	0
53821	1974	3	3	0
53821	1974	3	4	0
53821	1974	3	5	0
53821	1974	3	6	0
53821	1974	3	7	0
53821	1974	3	8	0
53821	1974	3	9	0
53821	1974	3	10	0
53821	1974	3	11	0
53821	1974	3	12	0
53821	1974	3	13	0
53821	1974	3	14	0
53821	1974	3	15	0
53821	1974	3	16	0
53821	1974	3	17	0
53821	1974	3	18	0
53821	1974	3	19	0
53821	1974	3	20	0
53821	1974	3	21	0
53821	1974	3	22	0
53821	1974	3	23	0
53821	1974	3	24	0
53821	1974	3	25	0
53821	1974	3	26	0
53821	1974	3	27	0
53821	1974	3	28	0
53821	1974	3	29	0
53821	1974	3	30	0
53821	1974	3	31	0
53903	1974	3	1	0
53903	1974	3	2	0
53903	1974	3	3	0
53903	1974	3	4	0
53903	1974	3	5	0
53903	1974	3	6	0
53903	1974	3	7	0
53903	1974	3	8	0
53903	1974	3	9	0
53903	1974	3	10	0
53903	1974	3	11	0
53903	1974	3	12	0
53903	1974	3	13	0
53903	1974	3	14	0
53903	1974	3	15	0
53903	1974	3	16	0
53903	1974	3	17	0
53903	1974	3	18	0
53903	1974	3	19	0
53903	1974	3	20	0
53903	1974	3	21	0
53903	1974	3	22	0
53903	1974	3	23	0
53903	1974	3	24	0
53903	1974	3	25	0
53903	1974	3	26	0
53903	1974	3	27	0
53903	1974	3	28	0
53903	1974	3	29	0
53903	1974	3	30	0
53903	1974	3	31	0
52895	1974	4	1	0
52895	1974	4	2	0
52895	1974	4	3	0
52895	1974	4	4	0
52895	1974	4	5	0
52895	1974	4	6	0
52895	1974	4	7	0
52895	1974	4	8	0
52895	1974	4	9	0
52895	1974	4	10	0
52895	1974	4	11	0
52895	1974	4	12	6
52895	1974	4	13	0
52895	1974	4	14	0
52895	1974	4	15	0
52895	1974	4	16	0
52895	1974	4	17	0
52895	1974	4	18	0
52895	1974	4	19	0
52895	1974	4	20	0
52895	1974	4	21	0
52895	1974	4	22	0
52895	1974	4	23	0
52895	1974	4	24	0
52895	1974	4	25	0
52895	1974	4	26	0
52895	1974	4	27	7
52895	1974	4	28	0
52895	1974	4	29	0
52895	1974	4	30	0
52983	1974	4	1	0
52983	1974	4	2	0
52983	1974	4	3	0
52983	1974	4	4	0
52983	1974	4	5	0
52983	1974	4	6	0
52983	1974	4	7	6
52983	1974	4	8	0
52983	1974	4	9	0
52983	1974	4	10	0
52983	1974	4	11	0
52983	1974	4	12	0
52983	1974	4	13	0
52983	1974	4	14	0
52983	1974	4	15	0
52983	1974	4	16	0
52983	1974	4	17	8
52983	1974	4	18	0
52983	1974	4	19	41
52983	1974	4	20	0
52983	1974	4	21	0
52983	1974	4	22	0
52983	1974	4	23	0
52983	1974	4	24	0
52983	1974	4	25	0
52983	1974	4	26	0
52983	1974	4	27	0
52983	1974	4	28	0
52983	1974	4	29	0
52983	1974	4	30	0
53478	1974	4	1	0
53478	1974	4	2	0
53478	1974	4	3	0
53478	1974	4	4	0
53478	1974	4	5	0
53478	1974	4	6	0
53478	1974	4	7	0
53478	1974	4	8	1
53478	1974	4	9	0
53478	1974	4	10	0
53478	1974	4	11	0
53478	1974	4	12	0
53478	1974	4	13	0
53478	1974	4	14	0
53478	1974	4	15	0
53478	1974	4	16	0
53478	1974	4	17	0
53478	1974	4	18	0
53478	1974	4	19	0
53478	1974	4	20	0
53478	1974	4	21	0
53478	1974	4	22	0
53478	1974	4	23	0
53478	1974	4	24	0
53478	1974	4	25	0
53478	1974	4	26	0
53478	1974	4	27	0
53478	1974	4	28	0
53478	1974	4	29	0
53478	1974	4	30	0
53487	1974	4	1	0
53487	1974	4	2	0
53487	1974	4	3	0
53487	1974	4	4	0
53487	1974	4	5	0
53487	1974	4	6	0
53487	1974	4	7	0
53487	1974	4	8	7
53487	1974	4	9	0
53487	1974	4	10	0
53487	1974	4	11	0
53487	1974	4	12	28
53487	1974	4	13	0
53487	1974	4	14	0
53487	1974	4	15	0
53487	1974	4	16	0
53487	1974	4	17	0
53487	1974	4	18	0
53487	1974	4	19	23
53487	1974	4	20	0
53487	1974	4	21	0
53487	1974	4	22	0
53487	1974	4	23	0
53487	1974	4	24	1
53487	1974	4	25	0
53487	1974	4	26	0
53487	1974	4	27	0
53487	1974	4	28	0
53487	1974	4	29	0
53487	1974	4	30	0
53564	1974	4	1	0
53564	1974	4	2	0
53564	1974	4	3	0
53564	1974	4	4	0
53564	1974	4	5	0
53564	1974	4	6	0
53564	1974	4	7	0
53564	1974	4	8	0
53564	1974	4	9	0
53564	1974	4	10	0
53564	1974	4	11	0
53564	1974	4	12	0
53564	1974	4	13	1
53564	1974	4	14	0
53564	1974	4	15	0
53564	1974	4	16	0
53564	1974	4	17	0
53564	1974	4	18	0
53564	1974	4	19	1
53564	1974	4	20	2
53564	1974	4	21	0
53564	1974	4	22	0
53564	1974	4	23	0
53564	1974	4	24	0
53564	1974	4	25	0
53564	1974	4	26	0
53564	1974	4	27	0
53564	1974	4	28	0
53564	1974	4	29	0
53564	1974	4	30	0
53663	1974	4	1	0
53663	1974	4	2	0
53663	1974	4	3	0
53663	1974	4	4	0
53663	1974	4	5	46
53663	1974	4	6	0
53663	1974	4	7	0
53663	1974	4	8	0
53663	1974	4	9	0
53663	1974	4	10	0
53663	1974	4	11	0
53663	1974	4	12	21
53663	1974	4	13	17
53663	1974	4	14	0
53663	1974	4	15	0
53663	1974	4	16	0
53663	1974	4	17	0
53663	1974	4	18	67
53663	1974	4	19	0
53663	1974	4	20	58
53663	1974	4	21	0
53663	1974	4	22	0
53663	1974	4	23	0
53663	1974	4	24	0
53663	1974	4	25	0
53663	1974	4	26	0
53663	1974	4	27	0
53663	1974	4	28	0
53663	1974	4	29	0
53663	1974	4	30	0
53664	1974	4	1	0
53664	1974	4	2	0
53664	1974	4	3	0
53664	1974	4	4	0
53664	1974	4	5	31
53664	1974	4	6	0
53664	1974	4	7	0
53664	1974	4	8	0
53664	1974	4	9	0
53664	1974	4	10	0
53664	1974	4	11	0
53664	1974	4	12	30
53664	1974	4	13	4
53664	1974	4	14	0
53664	1974	4	15	0
53664	1974	4	16	0
53664	1974	4	17	0
53664	1974	4	18	0
53664	1974	4	19	61
53664	1974	4	20	79
53664	1974	4	21	0
53664	1974	4	22	0
53664	1974	4	23	0
53664	1974	4	24	0
53664	1974	4	25	0
53664	1974	4	26	0
53664	1974	4	27	0
53664	1974	4	28	0
53664	1974	4	29	0
53664	1974	4	30	0
53738	1974	4	1	0
53738	1974	4	2	0
53738	1974	4	3	0
53738	1974	4	4	0
53738	1974	4	5	0
53738	1974	4	6	0
53738	1974	4	7	0
53738	1974	4	8	0
53738	1974	4	9	0
53738	1974	4	10	0
53738	1974	4	11	0
53738	1974	4	12	24
53738	1974	4	13	0
53738	1974	4	14	0
53738	1974	4	15	0
53738	1974	4	16	0
53738	1974	4	17	0
53738	1974	4	18	0
53738	1974	4	19	0
53738	1974	4	20	0
53738	1974	4	21	0
53738	1974	4	22	0
53738	1974	4	23	0
53738	1974	4	24	0
53738	1974	4	25	0
53738	1974	4	26	0
53738	1974	4	27	17
53738	1974	4	28	0
53738	1974	4	29	0
53738	1974	4	30	0
53754	1974	4	1	0
53754	1974	4	2	0
53754	1974	4	3	0
53754	1974	4	4	0
53754	1974	4	5	5
53754	1974	4	6	3
53754	1974	4	7	0
53754	1974	4	8	0
53754	1974	4	9	0
53754	1974	4	10	0
53754	1974	4	11	0
53754	1974	4	12	3
53754	1974	4	13	3
53754	1974	4	14	0
53754	1974	4	15	0
53754	1974	4	16	0
53754	1974	4	17	0
53754	1974	4	18	3
53754	1974	4	19	0
53754	1974	4	20	0
53754	1974	4	21	0
53754	1974	4	22	0
53754	1974	4	23	0
53754	1974	4	24	0
53754	1974	4	25	0
53754	1974	4	26	0
53754	1974	4	27	0
53754	1974	4	28	0
53754	1974	4	29	0
53754	1974	4	30	0
53806	1974	4	1	0
53806	1974	4	2	0
53806	1974	4	3	0
53806	1974	4	4	0
53806	1974	4	5	0
53806	1974	4	6	20
53806	1974	4	7	0
53806	1974	4	8	0
53806	1974	4	9	0
53806	1974	4	10	0
53806	1974	4	11	0
53806	1974	4	12	2
53806	1974	4	13	0
53806	1974	4	14	0
53806	1974	4	15	0
53806	1974	4	16	0
53806	1974	4	17	0
53806	1974	4	18	5
53806	1974	4	19	0
53806	1974	4	20	0
53806	1974	4	21	0
53806	1974	4	22	0
53806	1974	4	23	0
53806	1974	4	24	0
53806	1974	4	25	0
53806	1974	4	26	0
53806	1974	4	27	0
53806	1974	4	28	0
53806	1974	4	29	0
53806	1974	4	30	0
53810	1974	4	1	0
53810	1974	4	2	0
53810	1974	4	3	0
53810	1974	4	4	0
53810	1974	4	5	0
53810	1974	4	6	0
53810	1974	4	7	0
53810	1974	4	8	0
53810	1974	4	9	0
53810	1974	4	10	0
53810	1974	4	11	0
53810	1974	4	12	0
53810	1974	4	13	0
53810	1974	4	14	0
53810	1974	4	15	0
53810	1974	4	16	0
53810	1974	4	17	0
53810	1974	4	18	0
53810	1974	4	19	74
53810	1974	4	20	5
53810	1974	4	21	0
53810	1974	4	22	0
53810	1974	4	23	0
53810	1974	4	24	0
53810	1974	4	25	0
53810	1974	4	26	0
53810	1974	4	27	0
53810	1974	4	28	0
53810	1974	4	29	0
53810	1974	4	30	0
53817	1974	4	1	0
53817	1974	4	2	0
53817	1974	4	3	0
53817	1974	4	4	0
53817	1974	4	5	0
53817	1974	4	6	0
53817	1974	4	7	0
53817	1974	4	8	0
53817	1974	4	9	0
53817	1974	4	10	0
53817	1974	4	11	0
53817	1974	4	12	46
53817	1974	4	13	0
53817	1974	4	14	0
53817	1974	4	15	0
53817	1974	4	16	0
53817	1974	4	17	0
53817	1974	4	18	0
53817	1974	4	19	63
53817	1974	4	20	0
53817	1974	4	21	0
53817	1974	4	22	0
53817	1974	4	23	0
53817	1974	4	24	0
53817	1974	4	25	0
53817	1974	4	26	0
53817	1974	4	27	3
53817	1974	4	28	0
53817	1974	4	29	0
53817	1974	4	30	0
53821	1974	4	1	0
53821	1974	4	2	0
53821	1974	4	3	0
53821	1974	4	4	0
53821	1974	4	5	0
53821	1974	4	6	0
53821	1974	4	7	0
53821	1974	4	8	0
53821	1974	4	9	0
53821	1974	4	10	0
53821	1974	4	11	0
53821	1974	4	12	11
53821	1974	4	13	0
53821	1974	4	14	0
53821	1974	4	15	0
53821	1974	4	16	0
53821	1974	4	17	0
53821	1974	4	18	0
53821	1974	4	19	15
53821	1974	4	20	0
53821	1974	4	21	0
53821	1974	4	22	0
53821	1974	4	23	0
53821	1974	4	24	0
53821	1974	4	25	0
53821	1974	4	26	0
53821	1974	4	27	0
53821	1974	4	28	0
53821	1974	4	29	0
53821	1974	4	30	0
53903	1974	4	1	0
53903	1974	4	2	0
53903	1974	4	3	0
53903	1974	4	4	0
53903	1974	4	5	0
53903	1974	4	6	8
53903	1974	4	7	0
53903	1974	4	8	0
53903	1974	4	9	0
53903	1974	4	10	0
53903	1974	4	11	0
53903	1974	4	12	41
53903	1974	4	13	0
53903	1974	4	14	0
53903	1974	4	15	0
53903	1974	4	16	0
53903	1974	4	17	0
53903	1974	4	18	0
53903	1974	4	19	26
53903	1974	4	20	0
53903	1974	4	21	0
53903	1974	4	22	0
53903	1974	4	23	0
53903	1974	4	24	0
53903	1974	4	25	0
53903	1974	4	26	0
53903	1974	4	27	4
53903	1974	4	28	0
53903	1974	4	29	0
53903	1974	4	30	0
52895	1974	5	1	0
52895	1974	5	2	0
52895	1974	5	3	0
52895	1974	5	4	0
52895	1974	5	5	0
52895	1974	5	6	0
52895	1974	5	7	8
52895	1974	5	8	0
52895	1974	5	9	0
52895	1974	5	10	0
52895	1974	5	11	0
52895	1974	5	12	0
52895	1974	5	13	0
52895	1974	5	14	0
52895	1974	5	15	0
52895	1974	5	16	0
52895	1974	5	17	0
52895	1974	5	18	0
52895	1974	5	19	0
52895	1974	5	20	4
52895	1974	5	21	5
52895	1974	5	22	0
52895	1974	5	23	0
52895	1974	5	24	0
52895	1974	5	25	0
52895	1974	5	26	0
52895	1974	5	27	0
52895	1974	5	28	0
52895	1974	5	29	0
52895	1974	5	30	0
52895	1974	5	31	0
52983	1974	5	1	0
52983	1974	5	2	0
52983	1974	5	3	0
52983	1974	5	4	5
52983	1974	5	5	0
52983	1974	5	6	0
52983	1974	5	7	36
52983	1974	5	8	0
52983	1974	5	9	0
52983	1974	5	10	0
52983	1974	5	11	0
52983	1974	5	12	0
52983	1974	5	13	0
52983	1974	5	14	0
52983	1974	5	15	0
52983	1974	5	16	35
52983	1974	5	17	7
52983	1974	5	18	0
52983	1974	5	19	85
52983	1974	5	20	124
52983	1974	5	21	47
52983	1974	5	22	0
52983	1974	5	23	0
52983	1974	5	24	0
52983	1974	5	25	0
52983	1974	5	26	0
52983	1974	5	27	0
52983	1974	5	28	0
52983	1974	5	29	12
52983	1974	5	30	0
52983	1974	5	31	0
53478	1974	5	1	0
53478	1974	5	2	0
53478	1974	5	3	0
53478	1974	5	4	0
53478	1974	5	5	0
53478	1974	5	6	158
53478	1974	5	7	7
53478	1974	5	8	0
53478	1974	5	9	0
53478	1974	5	10	0
53478	1974	5	11	0
53478	1974	5	12	0
53478	1974	5	13	0
53478	1974	5	14	0
53478	1974	5	15	0
53478	1974	5	16	0
53478	1974	5	17	0
53478	1974	5	18	0
53478	1974	5	19	12
53478	1974	5	20	27
53478	1974	5	21	0
53478	1974	5	22	0
53478	1974	5	23	0
53478	1974	5	24	0
53478	1974	5	25	0
53478	1974	5	26	0
53478	1974	5	27	0
53478	1974	5	28	0
53478	1974	5	29	0
53478	1974	5	30	0
53478	1974	5	31	0
53487	1974	5	1	0
53487	1974	5	2	0
53487	1974	5	3	0
53487	1974	5	4	0
53487	1974	5	5	0
53487	1974	5	6	97
53487	1974	5	7	0
53487	1974	5	8	0
53487	1974	5	9	0
53487	1974	5	10	0
53487	1974	5	11	0
53487	1974	5	12	0
53487	1974	5	13	0
53487	1974	5	14	0
53487	1974	5	15	0
53487	1974	5	16	0
53487	1974	5	17	0
53487	1974	5	18	0
53487	1974	5	19	19
53487	1974	5	20	42
53487	1974	5	21	0
53487	1974	5	22	0
53487	1974	5	23	0
53487	1974	5	24	0
53487	1974	5	25	0
53487	1974	5	26	0
53487	1974	5	27	0
53487	1974	5	28	0
53487	1974	5	29	0
53487	1974	5	30	0
53487	1974	5	31	0
53564	1974	5	1	0
53564	1974	5	2	0
53564	1974	5	3	0
53564	1974	5	4	0
53564	1974	5	5	8
53564	1974	5	6	34
53564	1974	5	7	7
53564	1974	5	8	0
53564	1974	5	9	0
53564	1974	5	10	0
53564	1974	5	11	0
53564	1974	5	12	0
53564	1974	5	13	0
53564	1974	5	14	0
53564	1974	5	15	0
53564	1974	5	16	0
53564	1974	5	17	0
53564	1974	5	18	24
53564	1974	5	19	0
53564	1974	5	20	0
53564	1974	5	21	0
53564	1974	5	22	0
53564	1974	5	23	0
53564	1974	5	24	0
53564	1974	5	25	0
53564	1974	5	26	0
53564	1974	5	27	0
53564	1974	5	28	0
53564	1974	5	29	2
53564	1974	5	30	0
53564	1974	5	31	0
53663	1974	5	1	0
53663	1974	5	2	0
53663	1974	5	3	0
53663	1974	5	4	0
53663	1974	5	5	0
53663	1974	5	6	0
53663	1974	5	7	2
53663	1974	5	8	0
53663	1974	5	9	0
53663	1974	5	10	0
53663	1974	5	11	0
53663	1974	5	12	0
53663	1974	5	13	0
53663	1974	5	14	0
53663	1974	5	15	0
53663	1974	5	16	0
53663	1974	5	17	0
53663	1974	5	18	5
53663	1974	5	19	0
53663	1974	5	20	98
53663	1974	5	21	105
53663	1974	5	22	0
53663	1974	5	23	0
53663	1974	5	24	0
53663	1974	5	25	0
53663	1974	5	26	0
53663	1974	5	27	0
53663	1974	5	28	0
53663	1974	5	29	0
53663	1974	5	30	0
53663	1974	5	31	0
53664	1974	5	1	0
53664	1974	5	2	0
53664	1974	5	3	0
53664	1974	5	4	0
53664	1974	5	5	0
53664	1974	5	6	0
53664	1974	5	7	0
53664	1974	5	8	0
53664	1974	5	9	0
53664	1974	5	10	0
53664	1974	5	11	0
53664	1974	5	12	0
53664	1974	5	13	0
53664	1974	5	14	0
53664	1974	5	15	0
53664	1974	5	16	0
53664	1974	5	17	14
53664	1974	5	18	1
53664	1974	5	19	0
53664	1974	5	20	68
53664	1974	5	21	151
53664	1974	5	22	0
53664	1974	5	23	0
53664	1974	5	24	0
53664	1974	5	25	0
53664	1974	5	26	0
53664	1974	5	27	0
53664	1974	5	28	0
53664	1974	5	29	0
53664	1974	5	30	0
53664	1974	5	31	2
53738	1974	5	1	0
53738	1974	5	2	0
53738	1974	5	3	0
53738	1974	5	4	0
53738	1974	5	5	0
53738	1974	5	6	0
53738	1974	5	7	0
53738	1974	5	8	0
53738	1974	5	9	0
53738	1974	5	10	0
53738	1974	5	11	42
53738	1974	5	12	0
53738	1974	5	13	0
53738	1974	5	14	0
53738	1974	5	15	0
53738	1974	5	16	0
53738	1974	5	17	0
53738	1974	5	18	325
53738	1974	5	19	0
53738	1974	5	20	93
53738	1974	5	21	84
53738	1974	5	22	0
53738	1974	5	23	0
53738	1974	5	24	0
53738	1974	5	25	0
53738	1974	5	26	0
53738	1974	5	27	0
53738	1974	5	28	0
53738	1974	5	29	0
53738	1974	5	30	0
53738	1974	5	31	0
53754	1974	5	1	0
53754	1974	5	2	0
53754	1974	5	3	0
53754	1974	5	4	0
53754	1974	5	5	0
53754	1974	5	6	0
53754	1974	5	7	0
53754	1974	5	8	0
53754	1974	5	9	0
53754	1974	5	10	0
53754	1974	5	11	0
53754	1974	5	12	0
53754	1974	5	13	0
53754	1974	5	14	0
53754	1974	5	15	0
53754	1974	5	16	0
53754	1974	5	17	0
53754	1974	5	18	16
53754	1974	5	19	0
53754	1974	5	20	105
53754	1974	5	21	353
53754	1974	5	22	0
53754	1974	5	23	0
53754	1974	5	24	0
53754	1974	5	25	0
53754	1974	5	26	0
53754	1974	5	27	0
53754	1974	5	28	0
53754	1974	5	29	0
53754	1974	5	30	0
53754	1974	5	31	0
53806	1974	5	1	0
53806	1974	5	2	0
53806	1974	5	3	0
53806	1974	5	4	0
53806	1974	5	5	0
53806	1974	5	6	29
53806	1974	5	7	31
53806	1974	5	8	0
53806	1974	5	9	0
53806	1974	5	10	0
53806	1974	5	11	0
53806	1974	5	12	0
53806	1974	5	13	0
53806	1974	5	14	0
53806	1974	5	15	0
53806	1974	5	16	0
53806	1974	5	17	0
53806	1974	5	18	0
53806	1974	5	19	0
53806	1974	5	20	21
53806	1974	5	21	49
53806	1974	5	22	0
53806	1974	5	23	0
53806	1974	5	24	0
53806	1974	5	25	0
53806	1974	5	26	0
53806	1974	5	27	0
53806	1974	5	28	0
53806	1974	5	29	6
53806	1974	5	30	0
53806	1974	5	31	0
53810	1974	5	1	0
53810	1974	5	2	0
53810	1974	5	3	0
53810	1974	5	4	0
53810	1974	5	5	0
53810	1974	5	6	0
53810	1974	5	7	52
53810	1974	5	8	0
53810	1974	5	9	0
[truncated: 8,221 more rows]

## Sheet: 1976-1977
Station No.	Year	Month	Day	Precipitation(0.1 mm)
52895	1976	1	1	0
52895	1976	1	2	0
52895	1976	1	3	0
52895	1976	1	4	0
52895	1976	1	5	0
52895	1976	1	6	0
52895	1976	1	7	0
52895	1976	1	8	0
52895	1976	1	9	0
52895	1976	1	10	0
52895	1976	1	11	0
52895	1976	1	12	0
52895	1976	1	13	0
52895	1976	1	14	0
52895	1976	1	15	0
52895	1976	1	16	0
52895	1976	1	17	0
52895	1976	1	18	0
52895	1976	1	19	0
52895	1976	1	20	0
52895	1976	1	21	0
52895	1976	1	22	0
52895	1976	1	23	0
52895	1976	1	24	0
52895	1976	1	25	0
52895	1976	1	26	0
52895	1976	1	27	0
52895	1976	1	28	0
52895	1976	1	29	0
52895	1976	1	30	0
52895	1976	1	31	0
52983	1976	1	1	0
52983	1976	1	2	0
52983	1976	1	3	0
52983	1976	1	4	0
52983	1976	1	5	0
52983	1976	1	6	0
52983	1976	1	7	0
52983	1976	1	8	0
52983	1976	1	9	0
52983	1976	1	10	0
52983	1976	1	11	0
52983	1976	1	12	0
52983	1976	1	13	0
52983	1976	1	14	0
52983	1976	1	15	0
52983	1976	1	16	0
52983	1976	1	17	0
52983	1976	1	18	0
52983	1976	1	19	0
52983	1976	1	20	0
52983	1976	1	21	0
52983	1976	1	22	0
52983	1976	1	23	0
52983	1976	1	24	0
52983	1976	1	25	0
52983	1976	1	26	0
52983	1976	1	27	0
52983	1976	1	28	0
52983	1976	1	29	0
52983	1976	1	30	0
52983	1976	1	31	0
53478	1976	1	1	0
53478	1976	1	2	0
53478	1976	1	3	0
53478	1976	1	4	0
53478	1976	1	5	0
53478	1976	1	6	0
53478	1976	1	7	0
53478	1976	1	8	0
53478	1976	1	9	0
53478	1976	1	10	0
53478	1976	1	11	0
53478	1976	1	12	0
53478	1976	1	13	0
53478	1976	1	14	0
53478	1976	1	15	0
53478	1976	1	16	0
53478	1976	1	17	0
53478	1976	1	18	0
53478	1976	1	19	0
53478	1976	1	20	0
53478	1976	1	21	0
53478	1976	1	22	0
53478	1976	1	23	0
53478	1976	1	24	0
53478	1976	1	25	0
53478	1976	1	26	0
53478	1976	1	27	0
53478	1976	1	28	0
53478	1976	1	29	0
53478	1976	1	30	0
53478	1976	1	31	0
53487	1976	1	1	0
53487	1976	1	2	0
53487	1976	1	3	0
53487	1976	1	4	0
53487	1976	1	5	0
53487	1976	1	6	0
53487	1976	1	7	0
53487	1976	1	8	0
53487	1976	1	9	0
53487	1976	1	10	0
53487	1976	1	11	0
53487	1976	1	12	0
53487	1976	1	13	0
53487	1976	1	14	0
53487	1976	1	15	0
53487	1976	1	16	0
53487	1976	1	17	0
53487	1976	1	18	0
53487	1976	1	19	0
53487	1976	1	20	0
53487	1976	1	21	0
53487	1976	1	22	0
53487	1976	1	23	0
53487	1976	1	24	0
53487	1976	1	25	0
53487	1976	1	26	0
53487	1976	1	27	0
53487	1976	1	28	0
53487	1976	1	29	0
53487	1976	1	30	0
53487	1976	1	31	0
53564	1976	1	1	0
53564	1976	1	2	0
53564	1976	1	3	0
53564	1976	1	4	0
53564	1976	1	5	0
53564	1976	1	6	0
53564	1976	1	7	0
53564	1976	1	8	0
53564	1976	1	9	0
53564	1976	1	10	0
53564	1976	1	11	0
53564	1976	1	12	0
53564	1976	1	13	0
53564	1976	1	14	0
53564	1976	1	15	0
53564	1976	1	16	0
53564	1976	1	17	0
53564	1976	1	18	0
53564	1976	1	19	0
53564	1976	1	20	0
53564	1976	1	21	0
53564	1976	1	22	0
53564	1976	1	23	0
53564	1976	1	24	0
53564	1976	1	25	0
53564	1976	1	26	0
53564	1976	1	27	0
53564	1976	1	28	0
53564	1976	1	29	0
53564	1976	1	30	0
53564	1976	1	31	0
53663	1976	1	1	0
53663	1976	1	2	0
53663	1976	1	3	0
53663	1976	1	4	0
53663	1976	1	5	0
53663	1976	1	6	0
53663	1976	1	7	0
53663	1976	1	8	0
53663	1976	1	9	0
53663	1976	1	10	0
53663	1976	1	11	0
53663	1976	1	12	0
53663	1976	1	13	0
53663	1976	1	14	0
53663	1976	1	15	0
53663	1976	1	16	0
53663	1976	1	17	0
53663	1976	1	18	0
53663	1976	1	19	0
53663	1976	1	20	0
53663	1976	1	21	0
53663	1976	1	22	0
53663	1976	1	23	0
53663	1976	1	24	0
53663	1976	1	25	0
53663	1976	1	26	0
53663	1976	1	27	0
53663	1976	1	28	0
53663	1976	1	29	0
53663	1976	1	30	0
53663	1976	1	31	0
53664	1976	1	1	0
53664	1976	1	2	0
53664	1976	1	3	0
53664	1976	1	4	0
53664	1976	1	5	0
53664	1976	1	6	0
53664	1976	1	7	0
53664	1976	1	8	0
53664	1976	1	9	0
53664	1976	1	10	0
53664	1976	1	11	0
53664	1976	1	12	0
53664	1976	1	13	0
53664	1976	1	14	0
53664	1976	1	15	0
53664	1976	1	16	0
53664	1976	1	17	0
53664	1976	1	18	0
53664	1976	1	19	0
53664	1976	1	20	0
53664	1976	1	21	0
53664	1976	1	22	0
53664	1976	1	23	0
53664	1976	1	24	0
53664	1976	1	25	0
53664	1976	1	26	0
53664	1976	1	27	0
53664	1976	1	28	0
53664	1976	1	29	0
53664	1976	1	30	0
53664	1976	1	31	0
53738	1976	1	1	0
53738	1976	1	2	0
53738	1976	1	3	0
53738	1976	1	4	0
53738	1976	1	5	0
53738	1976	1	6	0
53738	1976	1	7	0
53738	1976	1	8	0
53738	1976	1	9	0
53738	1976	1	10	0
53738	1976	1	11	0
53738	1976	1	12	0
53738	1976	1	13	0
53738	1976	1	14	0
53738	1976	1	15	0
53738	1976	1	16	0
53738	1976	1	17	0
53738	1976	1	18	0
53738	1976	1	19	0
53738	1976	1	20	0
53738	1976	1	21	0
53738	1976	1	22	0
53738	1976	1	23	0
53738	1976	1	24	0
53738	1976	1	25	0
53738	1976	1	26	0
53738	1976	1	27	0
53738	1976	1	28	0
53738	1976	1	29	0
53738	1976	1	30	0
53738	1976	1	31	0
53754	1976	1	1	0
53754	1976	1	2	0
53754	1976	1	3	0
53754	1976	1	4	0
53754	1976	1	5	0
53754	1976	1	6	0
53754	1976	1	7	0
53754	1976	1	8	0
53754	1976	1	9	0
53754	1976	1	10	0
53754	1976	1	11	0
53754	1976	1	12	0
53754	1976	1	13	0
53754	1976	1	14	0
53754	1976	1	15	0
53754	1976	1	16	0
53754	1976	1	17	0
53754	1976	1	18	0
53754	1976	1	19	0
53754	1976	1	20	0
53754	1976	1	21	0
53754	1976	1	22	0
53754	1976	1	23	0
53754	1976	1	24	0
53754	1976	1	25	0
53754	1976	1	26	0
53754	1976	1	27	0
53754	1976	1	28	0
53754	1976	1	29	0
53754	1976	1	30	0
53754	1976	1	31	0
53806	1976	1	1	0
53806	1976	1	2	0
53806	1976	1	3	0
53806	1976	1	4	0
53806	1976	1	5	0
53806	1976	1	6	0
53806	1976	1	7	0
53806	1976	1	8	0
53806	1976	1	9	0
53806	1976	1	10	0
53806	1976	1	11	0
53806	1976	1	12	0
53806	1976	1	13	0
53806	1976	1	14	0
53806	1976	1	15	0
53806	1976	1	16	0
53806	1976	1	17	0
53806	1976	1	18	0
53806	1976	1	19	0
53806	1976	1	20	0
53806	1976	1	21	0
53806	1976	1	22	0
53806	1976	1	23	0
53806	1976	1	24	0
53806	1976	1	25	0
53806	1976	1	26	0
53806	1976	1	27	0
53806	1976	1	28	0
53806	1976	1	29	0
53806	1976	1	30	0
53806	1976	1	31	0
53810	1976	1	1	0
53810	1976	1	2	0
53810	1976	1	3	0
53810	1976	1	4	0
53810	1976	1	5	0
53810	1976	1	6	0
53810	1976	1	7	0
53810	1976	1	8	0
53810	1976	1	9	0
53810	1976	1	10	0
53810	1976	1	11	0
53810	1976	1	12	0
53810	1976	1	13	0
53810	1976	1	14	0
53810	1976	1	15	0
53810	1976	1	16	0
53810	1976	1	17	0
53810	1976	1	18	0
53810	1976	1	19	0
53810	1976	1	20	0
53810	1976	1	21	0
53810	1976	1	22	0
53810	1976	1	23	0
53810	1976	1	24	0
53810	1976	1	25	0
53810	1976	1	26	0
53810	1976	1	27	0
53810	1976	1	28	0
53810	1976	1	29	0
53810	1976	1	30	0
53810	1976	1	31	0
53817	1976	1	1	0
53817	1976	1	2	0
53817	1976	1	3	0
53817	1976	1	4	0
53817	1976	1	5	0
53817	1976	1	6	0
53817	1976	1	7	0
53817	1976	1	8	0
53817	1976	1	9	0
53817	1976	1	10	0
53817	1976	1	11	0
53817	1976	1	12	0
53817	1976	1	13	0
53817	1976	1	14	0
53817	1976	1	15	0
53817	1976	1	16	0
53817	1976	1	17	0
53817	1976	1	18	0
53817	1976	1	19	0
53817	1976	1	20	0
53817	1976	1	21	0
53817	1976	1	22	0
53817	1976	1	23	0
53817	1976	1	24	0
53817	1976	1	25	0
53817	1976	1	26	0
53817	1976	1	27	0
53817	1976	1	28	0
53817	1976	1	29	0
53817	1976	1	30	0
53817	1976	1	31	0
53821	1976	1	1	0
53821	1976	1	2	0
53821	1976	1	3	0
53821	1976	1	4	0
53821	1976	1	5	0
53821	1976	1	6	0
53821	1976	1	7	0
53821	1976	1	8	0
53821	1976	1	9	0
53821	1976	1	10	0
53821	1976	1	11	0
53821	1976	1	12	0
53821	1976	1	13	0
53821	1976	1	14	0
53821	1976	1	15	0
53821	1976	1	16	0
53821	1976	1	17	0
53821	1976	1	18	0
53821	1976	1	19	0
53821	1976	1	20	0
53821	1976	1	21	0
53821	1976	1	22	0
53821	1976	1	23	0
53821	1976	1	24	0
53821	1976	1	25	0
53821	1976	1	26	0
53821	1976	1	27	0
53821	1976	1	28	0
53821	1976	1	29	0
53821	1976	1	30	0
53821	1976	1	31	0
53903	1976	1	1	0
53903	1976	1	2	0
53903	1976	1	3	0
53903	1976	1	4	0
53903	1976	1	5	0
53903	1976	1	6	0
53903	1976	1	7	0
53903	1976	1	8	0
53903	1976	1	9	0
53903	1976	1	10	0
53903	1976	1	11	0
53903	1976	1	12	0
53903	1976	1	13	0
53903	1976	1	14	0
53903	1976	1	15	0
53903	1976	1	16	0
53903	1976	1	17	0
53903	1976	1	18	0
53903	1976	1	19	0
53903	1976	1	20	0
53903	1976	1	21	0
53903	1976	1	22	0
53903	1976	1	23	0
53903	1976	1	24	0
53903	1976	1	25	0
53903	1976	1	26	0
53903	1976	1	27	0
53903	1976	1	28	0
53903	1976	1	29	0
53903	1976	1	30	0
53903	1976	1	31	0
52895	1976	2	1	0
52895	1976	2	2	0
52895	1976	2	3	0
52895	1976	2	4	0
52895	1976	2	5	0
52895	1976	2	6	0
52895	1976	2	7	0
52895	1976	2	8	0
52895	1976	2	9	0
52895	1976	2	10	0
52895	1976	2	11	0
52895	1976	2	12	0
52895	1976	2	13	0
52895	1976	2	14	0
52895	1976	2	15	0
52895	1976	2	16	0
52895	1976	2	17	0
52895	1976	2	18	0
52895	1976	2	19	0
52895	1976	2	20	0
52895	1976	2	21	0
52895	1976	2	22	0
52895	1976	2	23	0
52895	1976	2	24	0
52895	1976	2	25	0
52895	1976	2	26	0
52895	1976	2	27	0
52895	1976	2	28	0
52895	1976	2	29	0
52983	1976	2	1	0
52983	1976	2	2	0
52983	1976	2	3	0
52983	1976	2	4	0
52983	1976	2	5	0
52983	1976	2	6	0
52983	1976	2	7	0
52983	1976	2	8	0
52983	1976	2	9	0
52983	1976	2	10	0
52983	1976	2	11	0
52983	1976	2	12	0
52983	1976	2	13	0
52983	1976	2	14	0
52983	1976	2	15	0
52983	1976	2	16	0
52983	1976	2	17	0
52983	1976	2	18	0
52983	1976	2	19	0
52983	1976	2	20	0
52983	1976	2	21	0
52983	1976	2	22	0
52983	1976	2	23	0
52983	1976	2	24	0
52983	1976	2	25	0
52983	1976	2	26	0
52983	1976	2	27	0
52983	1976	2	28	0
52983	1976	2	29	0
53478	1976	2	1	0
53478	1976	2	2	0
53478	1976	2	3	0
53478	1976	2	4	0
53478	1976	2	5	0
53478	1976	2	6	0
53478	1976	2	7	0
53478	1976	2	8	0
53478	1976	2	9	0
53478	1976	2	10	0
53478	1976	2	11	0
53478	1976	2	12	0
53478	1976	2	13	0
53478	1976	2	14	0
53478	1976	2	15	0
53478	1976	2	16	0
53478	1976	2	17	0
53478	1976	2	18	0
53478	1976	2	19	0
53478	1976	2	20	0
53478	1976	2	21	0
53478	1976	2	22	0
53478	1976	2	23	0
53478	1976	2	24	0
53478	1976	2	25	0
53478	1976	2	26	0
53478	1976	2	27	0
53478	1976	2	28	0
53478	1976	2	29	0
53487	1976	2	1	0
53487	1976	2	2	0
53487	1976	2	3	0
53487	1976	2	4	0
53487	1976	2	5	0
53487	1976	2	6	0
53487	1976	2	7	0
53487	1976	2	8	0
53487	1976	2	9	0
53487	1976	2	10	0
53487	1976	2	11	0
53487	1976	2	12	0
53487	1976	2	13	0
53487	1976	2	14	0
53487	1976	2	15	0
53487	1976	2	16	0
53487	1976	2	17	0
53487	1976	2	18	0
53487	1976	2	19	0
53487	1976	2	20	0
53487	1976	2	21	0
53487	1976	2	22	0
53487	1976	2	23	0
53487	1976	2	24	0
53487	1976	2	25	0
53487	1976	2	26	0
53487	1976	2	27	0
53487	1976	2	28	0
53487	1976	2	29	0
53564	1976	2	1	0
53564	1976	2	2	0
53564	1976	2	3	0
53564	1976	2	4	0
53564	1976	2	5	0
53564	1976	2	6	0
53564	1976	2	7	0
53564	1976	2	8	0
53564	1976	2	9	0
53564	1976	2	10	0
53564	1976	2	11	16
53564	1976	2	12	2
53564	1976	2	13	0
53564	1976	2	14	0
53564	1976	2	15	0
53564	1976	2	16	0
53564	1976	2	17	0
53564	1976	2	18	0
53564	1976	2	19	0
53564	1976	2	20	0
53564	1976	2	21	0
53564	1976	2	22	0
53564	1976	2	23	0
53564	1976	2	24	0
53564	1976	2	25	0
53564	1976	2	26	0
53564	1976	2	27	0
53564	1976	2	28	0
53564	1976	2	29	0
53663	1976	2	1	0
53663	1976	2	2	0
53663	1976	2	3	0
53663	1976	2	4	0
53663	1976	2	5	0
53663	1976	2	6	0
53663	1976	2	7	0
53663	1976	2	8	0
53663	1976	2	9	0
53663	1976	2	10	0
53663	1976	2	11	0
53663	1976	2	12	0
53663	1976	2	13	0
53663	1976	2	14	0
53663	1976	2	15	0
53663	1976	2	16	0
53663	1976	2	17	0
53663	1976	2	18	0
53663	1976	2	19	0
53663	1976	2	20	0
53663	1976	2	21	0
53663	1976	2	22	0
53663	1976	2	23	0
53663	1976	2	24	0
53663	1976	2	25	0
53663	1976	2	26	0
53663	1976	2	27	0
53663	1976	2	28	0
53663	1976	2	29	0
53664	1976	2	1	0
53664	1976	2	2	0
53664	1976	2	3	0
53664	1976	2	4	0
53664	1976	2	5	0
53664	1976	2	6	0
53664	1976	2	7	0
53664	1976	2	8	0
53664	1976	2	9	0
53664	1976	2	10	0
53664	1976	2	11	38
53664	1976	2	12	2
53664	1976	2	13	0
53664	1976	2	14	0
53664	1976	2	15	0
53664	1976	2	16	0
53664	1976	2	17	0
53664	1976	2	18	0
53664	1976	2	19	0
53664	1976	2	20	0
53664	1976	2	21	0
53664	1976	2	22	0
53664	1976	2	23	0
53664	1976	2	24	0
53664	1976	2	25	0
53664	1976	2	26	0
53664	1976	2	27	0
53664	1976	2	28	0
53664	1976	2	29	0
53738	1976	2	1	0
53738	1976	2	2	0
53738	1976	2	3	0
53738	1976	2	4	0
53738	1976	2	5	0
53738	1976	2	6	0
53738	1976	2	7	0
53738	1976	2	8	0
53738	1976	2	9	0
53738	1976	2	10	0
53738	1976	2	11	0
53738	1976	2	12	0
53738	1976	2	13	0
53738	1976	2	14	0
53738	1976	2	15	0
53738	1976	2	16	0
53738	1976	2	17	0
53738	1976	2	18	0
53738	1976	2	19	0
53738	1976	2	20	0
53738	1976	2	21	0
53738	1976	2	22	0
53738	1976	2	23	0
53738	1976	2	24	0
53738	1976	2	25	0
53738	1976	2	26	0
53738	1976	2	27	0
53738	1976	2	28	0
53738	1976	2	29	0
53754	1976	2	1	0
53754	1976	2	2	0
53754	1976	2	3	0
53754	1976	2	4	0
53754	1976	2	5	0
53754	1976	2	6	0
53754	1976	2	7	0
53754	1976	2	8	0
53754	1976	2	9	0
53754	1976	2	10	0
53754	1976	2	11	0
53754	1976	2	12	0
53754	1976	2	13	0
53754	1976	2	14	0
53754	1976	2	15	0
53754	1976	2	16	0
53754	1976	2	17	0
53754	1976	2	18	0
53754	1976	2	19	0
53754	1976	2	20	0
53754	1976	2	21	0
53754	1976	2	22	0
53754	1976	2	23	0
53754	1976	2	24	0
53754	1976	2	25	0
53754	1976	2	26	0
53754	1976	2	27	0
53754	1976	2	28	0
53754	1976	2	29	0
53806	1976	2	1	0
53806	1976	2	2	0
53806	1976	2	3	0
53806	1976	2	4	0
53806	1976	2	5	0
53806	1976	2	6	0
53806	1976	2	7	0
53806	1976	2	8	0
53806	1976	2	9	0
53806	1976	2	10	0
53806	1976	2	11	0
53806	1976	2	12	0
53806	1976	2	13	0
53806	1976	2	14	0
53806	1976	2	15	0
53806	1976	2	16	0
53806	1976	2	17	0
53806	1976	2	18	0
53806	1976	2	19	0
53806	1976	2	20	0
53806	1976	2	21	0
53806	1976	2	22	0
53806	1976	2	23	0
53806	1976	2	24	0
53806	1976	2	25	0
53806	1976	2	26	0
53806	1976	2	27	0
53806	1976	2	28	0
53806	1976	2	29	0
53810	1976	2	1	0
53810	1976	2	2	0
53810	1976	2	3	0
53810	1976	2	4	0
53810	1976	2	5	0
53810	1976	2	6	0
53810	1976	2	7	0
53810	1976	2	8	0
53810	1976	2	9	0
53810	1976	2	10	0
53810	1976	2	11	0
53810	1976	2	12	0
53810	1976	2	13	0
53810	1976	2	14	0
53810	1976	2	15	0
53810	1976	2	16	0
53810	1976	2	17	0
53810	1976	2	18	0
53810	1976	2	19	0
53810	1976	2	20	0
53810	1976	2	21	0
53810	1976	2	22	0
53810	1976	2	23	0
53810	1976	2	24	0
53810	1976	2	25	0
53810	1976	2	26	0
53810	1976	2	27	0
53810	1976	2	28	0
53810	1976	2	29	0
53817	1976	2	1	0
53817	1976	2	2	0
53817	1976	2	3	0
53817	1976	2	4	0
53817	1976	2	5	0
53817	1976	2	6	0
53817	1976	2	7	0
53817	1976	2	8	0
53817	1976	2	9	0
53817	1976	2	10	0
53817	1976	2	11	0
53817	1976	2	12	0
53817	1976	2	13	0
53817	1976	2	14	0
53817	1976	2	15	0
53817	1976	2	16	0
53817	1976	2	17	0
53817	1976	2	18	0
53817	1976	2	19	0
53817	1976	2	20	0
53817	1976	2	21	0
53817	1976	2	22	0
53817	1976	2	23	0
53817	1976	2	24	0
53817	1976	2	25	0
53817	1976	2	26	0
53817	1976	2	27	0
53817	1976	2	28	0
53817	1976	2	29	0
53821	1976	2	1	0
53821	1976	2	2	0
53821	1976	2	3	0
53821	1976	2	4	0
53821	1976	2	5	0
53821	1976	2	6	0
53821	1976	2	7	0
53821	1976	2	8	0
53821	1976	2	9	0
53821	1976	2	10	0
53821	1976	2	11	0
53821	1976	2	12	0
53821	1976	2	13	0
53821	1976	2	14	0
53821	1976	2	15	0
53821	1976	2	16	0
53821	1976	2	17	0
53821	1976	2	18	0
53821	1976	2	19	0
53821	1976	2	20	0
53821	1976	2	21	0
53821	1976	2	22	0
53821	1976	2	23	0
53821	1976	2	24	0
53821	1976	2	25	0
53821	1976	2	26	0
53821	1976	2	27	0
53821	1976	2	28	0
53821	1976	2	29	0
53903	1976	2	1	0
53903	1976	2	2	0
53903	1976	2	3	0
53903	1976	2	4	0
53903	1976	2	5	0
53903	1976	2	6	0
53903	1976	2	7	0
53903	1976	2	8	0
53903	1976	2	9	0
53903	1976	2	10	0
53903	1976	2	11	0
53903	1976	2	12	0
53903	1976	2	13	0
53903	1976	2	14	0
53903	1976	2	15	0
53903	1976	2	16	0
53903	1976	2	17	0
53903	1976	2	18	0
53903	1976	2	19	0
53903	1976	2	20	0
53903	1976	2	21	0
53903	1976	2	22	0
53903	1976	2	23	0
53903	1976	2	24	0
53903	1976	2	25	0
53903	1976	2	26	0
53903	1976	2	27	0
53903	1976	2	28	0
53903	1976	2	29	0
52895	1976	3	1	0
52895	1976	3	2	0
52895	1976	3	3	0
52895	1976	3	4	0
52895	1976	3	5	0
52895	1976	3	6	0
52895	1976	3	7	0
52895	1976	3	8	0
52895	1976	3	9	0
52895	1976	3	10	0
52895	1976	3	11	0
52895	1976	3	12	0
52895	1976	3	13	0
52895	1976	3	14	0
52895	1976	3	15	0
52895	1976	3	16	0
52895	1976	3	17	0
52895	1976	3	18	0
52895	1976	3	19	0
52895	1976	3	20	0
52895	1976	3	21	0
52895	1976	3	22	0
52895	1976	3	23	0
52895	1976	3	24	0
52895	1976	3	25	0
52895	1976	3	26	0
52895	1976	3	27	0
52895	1976	3	28	0
52895	1976	3	29	0
52895	1976	3	30	0
52895	1976	3	31	0
52983	1976	3	1	0
52983	1976	3	2	0
52983	1976	3	3	0
52983	1976	3	4	0
52983	1976	3	5	0
52983	1976	3	6	0
52983	1976	3	7	0
52983	1976	3	8	0
52983	1976	3	9	0
52983	1976	3	10	0
52983	1976	3	11	0
52983	1976	3	12	0
52983	1976	3	13	0
52983	1976	3	14	0
52983	1976	3	15	0
52983	1976	3	16	0
52983	1976	3	17	0
52983	1976	3	18	0
52983	1976	3	19	0
52983	1976	3	20	0
52983	1976	3	21	0
52983	1976	3	22	0
52983	1976	3	23	0
52983	1976	3	24	0
52983	1976	3	25	0
52983	1976	3	26	0
52983	1976	3	27	0
52983	1976	3	28	0
52983	1976	3	29	0
52983	1976	3	30	0
52983	1976	3	31	0
53478	1976	3	1	0
53478	1976	3	2	0
53478	1976	3	3	0
53478	1976	3	4	0
53478	1976	3	5	0
53478	1976	3	6	0
53478	1976	3	7	0
53478	1976	3	8	0
53478	1976	3	9	0
53478	1976	3	10	0
53478	1976	3	11	0
53478	1976	3	12	0
53478	1976	3	13	0
53478	1976	3	14	0
53478	1976	3	15	0
53478	1976	3	16	0
53478	1976	3	17	0
53478	1976	3	18	0
53478	1976	3	19	0
53478	1976	3	20	0
53478	1976	3	21	0
53478	1976	3	22	0
53478	1976	3	23	0
53478	1976	3	24	0
53478	1976	3	25	0
53478	1976	3	26	0
53478	1976	3	27	0
53478	1976	3	28	0
53478	1976	3	29	0
53478	1976	3	30	0
53478	1976	3	31	0
53487	1976	3	1	0
53487	1976	3	2	0
53487	1976	3	3	0
53487	1976	3	4	0
53487	1976	3	5	0
53487	1976	3	6	0
53487	1976	3	7	0
53487	1976	3	8	0
53487	1976	3	9	0
53487	1976	3	10	0
53487	1976	3	11	0
53487	1976	3	12	0
53487	1976	3	13	0
53487	1976	3	14	0
53487	1976	3	15	0
53487	1976	3	16	0
53487	1976	3	17	0
53487	1976	3	18	0
53487	1976	3	19	0
53487	1976	3	20	0
53487	1976	3	21	0
53487	1976	3	22	0
53487	1976	3	23	0
53487	1976	3	24	0
53487	1976	3	25	0
53487	1976	3	26	0
53487	1976	3	27	0
53487	1976	3	28	0
53487	1976	3	29	0
53487	1976	3	30	0
53487	1976	3	31	0
53564	1976	3	1	0
53564	1976	3	2	0
53564	1976	3	3	0
53564	1976	3	4	0
53564	1976	3	5	0
53564	1976	3	6	0
53564	1976	3	7	0
53564	1976	3	8	0
53564	1976	3	9	0
53564	1976	3	10	0
53564	1976	3	11	0
53564	1976	3	12	0
53564	1976	3	13	0
53564	1976	3	14	0
53564	1976	3	15	0
53564	1976	3	16	0
53564	1976	3	17	0
53564	1976	3	18	0
53564	1976	3	19	0
53564	1976	3	20	0
53564	1976	3	21	0
53564	1976	3	22	0
53564	1976	3	23	0
53564	1976	3	24	0
53564	1976	3	25	0
53564	1976	3	26	0
53564	1976	3	27	0
53564	1976	3	28	33
53564	1976	3	29	0
53564	1976	3	30	0
53564	1976	3	31	0
53663	1976	3	1	0
53663	1976	3	2	0
53663	1976	3	3	0
53663	1976	3	4	0
53663	1976	3	5	0
53663	1976	3	6	0
53663	1976	3	7	0
53663	1976	3	8	0
53663	1976	3	9	0
53663	1976	3	10	0
53663	1976	3	11	0
53663	1976	3	12	0
53663	1976	3	13	0
53663	1976	3	14	0
53663	1976	3	15	0
53663	1976	3	16	0
53663	1976	3	17	0
53663	1976	3	18	0
53663	1976	3	19	0
53663	1976	3	20	0
53663	1976	3	21	0
53663	1976	3	22	0
53663	1976	3	23	0
53663	1976	3	24	0
53663	1976	3	25	0
53663	1976	3	26	0
53663	1976	3	27	0
53663	1976	3	28	0
53663	1976	3	29	0
53663	1976	3	30	0
53663	1976	3	31	0
53664	1976	3	1	0
53664	1976	3	2	0
53664	1976	3	3	0
53664	1976	3	4	0
53664	1976	3	5	0
53664	1976	3	6	0
53664	1976	3	7	0
53664	1976	3	8	0
53664	1976	3	9	0
53664	1976	3	10	0
53664	1976	3	11	0
53664	1976	3	12	0
53664	1976	3	13	0
53664	1976	3	14	0
53664	1976	3	15	0
53664	1976	3	16	0
53664	1976	3	17	0
53664	1976	3	18	0
53664	1976	3	19	0
53664	1976	3	20	0
53664	1976	3	21	0
53664	1976	3	22	0
53664	1976	3	23	0
53664	1976	3	24	0
53664	1976	3	25	0
53664	1976	3	26	0
53664	1976	3	27	0
53664	1976	3	28	0
53664	1976	3	29	0
53664	1976	3	30	0
53664	1976	3	31	0
53738	1976	3	1	0
53738	1976	3	2	0
53738	1976	3	3	0
53738	1976	3	4	0
53738	1976	3	5	0
53738	1976	3	6	0
53738	1976	3	7	0
53738	1976	3	8	0
53738	1976	3	9	5
53738	1976	3	10	0
53738	1976	3	11	0
53738	1976	3	12	0
53738	1976	3	13	0
53738	1976	3	14	0
53738	1976	3	15	8
53738	1976	3	16	0
53738	1976	3	17	0
53738	1976	3	18	0
53738	1976	3	19	0
53738	1976	3	20	0
53738	1976	3	21	0
53738	1976	3	22	0
53738	1976	3	23	0
53738	1976	3	24	0
53738	1976	3	25	0
53738	1976	3	26	0
53738	1976	3	27	0
53738	1976	3	28	0
53738	1976	3	29	0
53738	1976	3	30	0
53738	1976	3	31	0
53754	1976	3	1	0
53754	1976	3	2	0
53754	1976	3	3	0
53754	1976	3	4	0
53754	1976	3	5	0
53754	1976	3	6	0
53754	1976	3	7	0
53754	1976	3	8	0
53754	1976	3	9	7
53754	1976	3	10	0
53754	1976	3	11	0
53754	1976	3	12	0
53754	1976	3	13	0
53754	1976	3	14	0
53754	1976	3	15	0
53754	1976	3	16	12
53754	1976	3	17	0
53754	1976	3	18	0
53754	1976	3	19	0
53754	1976	3	20	0
53754	1976	3	21	0
53754	1976	3	22	0
53754	1976	3	23	0
53754	1976	3	24	0
53754	1976	3	25	0
53754	1976	3	26	0
53754	1976	3	27	0
53754	1976	3	28	0
53754	1976	3	29	0
53754	1976	3	30	0
53754	1976	3	31	0
53806	1976	3	1	0
53806	1976	3	2	0
53806	1976	3	3	0
53806	1976	3	4	0
53806	1976	3	5	0
53806	1976	3	6	0
53806	1976	3	7	0
53806	1976	3	8	0
53806	1976	3	9	0
53806	1976	3	10	0
53806	1976	3	11	0
53806	1976	3	12	0
53806	1976	3	13	0
53806	1976	3	14	0
53806	1976	3	15	1
53806	1976	3	16	0
53806	1976	3	17	0
53806	1976	3	18	0
53806	1976	3	19	0
53806	1976	3	20	0
53806	1976	3	21	0
53806	1976	3	22	0
53806	1976	3	23	0
53806	1976	3	24	0
53806	1976	3	25	0
53806	1976	3	26	0
53806	1976	3	27	0
53806	1976	3	28	0
53806	1976	3	29	0
53806	1976	3	30	0
53806	1976	3	31	0
53810	1976	3	1	0
53810	1976	3	2	0
53810	1976	3	3	0
53810	1976	3	4	0
53810	1976	3	5	0
53810	1976	3	6	0
53810	1976	3	7	0
53810	1976	3	8	0
53810	1976	3	9	0
53810	1976	3	10	0
53810	1976	3	11	0
53810	1976	3	12	0
53810	1976	3	13	0
53810	1976	3	14	0
53810	1976	3	15	12
53810	1976	3	16	0
53810	1976	3	17	0
53810	1976	3	18	0
53810	1976	3	19	0
53810	1976	3	20	0
53810	1976	3	21	0
53810	1976	3	22	0
53810	1976	3	23	0
53810	1976	3	24	0
53810	1976	3	25	0
53810	1976	3	26	0
53810	1976	3	27	0
53810	1976	3	28	0
53810	1976	3	29	0
53810	1976	3	30	0
53810	1976	3	31	0
53817	1976	3	1	0
53817	1976	3	2	0
53817	1976	3	3	0
53817	1976	3	4	0
53817	1976	3	5	0
53817	1976	3	6	0
53817	1976	3	7	0
53817	1976	3	8	0
53817	1976	3	9	0
53817	1976	3	10	0
53817	1976	3	11	0
53817	1976	3	12	0
53817	1976	3	13	0
53817	1976	3	14	0
53817	1976	3	15	0
53817	1976	3	16	0
53817	1976	3	17	0
53817	1976	3	18	0
53817	1976	3	19	0
53817	1976	3	20	0
53817	1976	3	21	0
53817	1976	3	22	0
53817	1976	3	23	0
53817	1976	3	24	0
53817	1976	3	25	0
53817	1976	3	26	0
53817	1976	3	27	0
53817	1976	3	28	0
53817	1976	3	29	0
53817	1976	3	30	0
53817	1976	3	31	0
53821	1976	3	1	0
53821	1976	3	2	0
53821	1976	3	3	0
53821	1976	3	4	0
53821	1976	3	5	0
53821	1976	3	6	0
53821	1976	3	7	0
53821	1976	3	8	0
53821	1976	3	9	0
53821	1976	3	10	0
53821	1976	3	11	0
53821	1976	3	12	0
53821	1976	3	13	0
53821	1976	3	14	0
53821	1976	3	15	0
53821	1976	3	16	1
53821	1976	3	17	0
53821	1976	3	18	0
53821	1976	3	19	0
53821	1976	3	20	0
53821	1976	3	21	0
53821	1976	3	22	0
53821	1976	3	23	0
53821	1976	3	24	0
53821	1976	3	25	0
53821	1976	3	26	0
53821	1976	3	27	0
53821	1976	3	28	0
53821	1976	3	29	0
53821	1976	3	30	0
53821	1976	3	31	0
53903	1976	3	1	0
53903	1976	3	2	0
53903	1976	3	3	0
53903	1976	3	4	0
53903	1976	3	5	0
53903	1976	3	6	0
53903	1976	3	7	0
53903	1976	3	8	0
53903	1976	3	9	0
53903	1976	3	10	0
53903	1976	3	11	0
53903	1976	3	12	0
53903	1976	3	13	0
53903	1976	3	14	0
53903	1976	3	15	0
53903	1976	3	16	0
53903	1976	3	17	0
53903	1976	3	18	0
53903	1976	3	19	0
53903	1976	3	20	0
53903	1976	3	21	0
53903	1976	3	22	0
53903	1976	3	23	0
53903	1976	3	24	0
53903	1976	3	25	0
53903	1976	3	26	0
53903	1976	3	27	0
53903	1976	3	28	0
53903	1976	3	29	0
53903	1976	3	30	0
53903	1976	3	31	0
52895	1976	4	1	0
52895	1976	4	2	0
52895	1976	4	3	0
52895	1976	4	4	0
52895	1976	4	5	0
52895	1976	4	6	0
52895	1976	4	7	0
52895	1976	4	8	0
52895	1976	4	9	0
52895	1976	4	10	0
52895	1976	4	11	0
52895	1976	4	12	0
52895	1976	4	13	0
52895	1976	4	14	0
52895	1976	4	15	0
52895	1976	4	16	0
52895	1976	4	17	17
52895	1976	4	18	0
52895	1976	4	19	0
52895	1976	4	20	1
52895	1976	4	21	0
52895	1976	4	22	0
52895	1976	4	23	0
52895	1976	4	24	0
52895	1976	4	25	0
52895	1976	4	26	0
52895	1976	4	27	0
52895	1976	4	28	0
52895	1976	4	29	0
52895	1976	4	30	0
52983	1976	4	1	0
52983	1976	4	2	0
52983	1976	4	3	2
52983	1976	4	4	0
52983	1976	4	5	0
52983	1976	4	6	0
52983	1976	4	7	0
52983	1976	4	8	0
52983	1976	4	9	0
52983	1976	4	10	0
52983	1976	4	11	0
52983	1976	4	12	0
52983	1976	4	13	0
52983	1976	4	14	0
52983	1976	4	15	0
52983	1976	4	16	0
52983	1976	4	17	0
52983	1976	4	18	0
52983	1976	4	19	6
52983	1976	4	20	0
52983	1976	4	21	0
52983	1976	4	22	0
52983	1976	4	23	0
52983	1976	4	24	0
52983	1976	4	25	0
52983	1976	4	26	0
52983	1976	4	27	0
52983	1976	4	28	0
52983	1976	4	29	0
52983	1976	4	30	0
53478	1976	4	1	0
53478	1976	4	2	0
53478	1976	4	3	0
53478	1976	4	4	0
53478	1976	4	5	0
53478	1976	4	6	0
53478	1976	4	7	0
53478	1976	4	8	0
53478	1976	4	9	0
53478	1976	4	10	0
53478	1976	4	11	0
53478	1976	4	12	56
53478	1976	4	13	0
53478	1976	4	14	0
53478	1976	4	15	0
53478	1976	4	16	7
53478	1976	4	17	0
53478	1976	4	18	0
53478	1976	4	19	0
53478	1976	4	20	0
53478	1976	4	21	0
53478	1976	4	22	0
53478	1976	4	23	0
53478	1976	4	24	0
53478	1976	4	25	0
53478	1976	4	26	0
53478	1976	4	27	0
53478	1976	4	28	56
53478	1976	4	29	478
53478	1976	4	30	4
53487	1976	4	1	0
53487	1976	4	2	0
53487	1976	4	3	0
53487	1976	4	4	0
53487	1976	4	5	27
53487	1976	4	6	0
53487	1976	4	7	0
53487	1976	4	8	0
53487	1976	4	9	0
53487	1976	4	10	0
53487	1976	4	11	0
53487	1976	4	12	48
53487	1976	4	13	0
53487	1976	4	14	0
53487	1976	4	15	0
53487	1976	4	16	0
53487	1976	4	17	0
53487	1976	4	18	0
53487	1976	4	19	0
53487	1976	4	20	0
53487	1976	4	21	0
53487	1976	4	22	0
53487	1976	4	23	0
53487	1976	4	24	0
53487	1976	4	25	0
53487	1976	4	26	0
53487	1976	4	27	0
53487	1976	4	28	0
53487	1976	4	29	480
53487	1976	4	30	0
53564	1976	4	1	0
53564	1976	4	2	42
53564	1976	4	3	43
53564	1976	4	4	0
53564	1976	4	5	1
53564	1976	4	6	0
53564	1976	4	7	0
53564	1976	4	8	0
53564	1976	4	9	0
53564	1976	4	10	0
53564	1976	4	11	0
53564	1976	4	12	74
53564	1976	4	13	0
53564	1976	4	14	0
53564	1976	4	15	0
53564	1976	4	16	0
53564	1976	4	17	0
53564	1976	4	18	0
53564	1976	4	19	0
53564	1976	4	20	0
53564	1976	4	21	0
53564	1976	4	22	0
53564	1976	4	23	0
53564	1976	4	24	0
53564	1976	4	25	0
53564	1976	4	26	0
53564	1976	4	27	0
53564	1976	4	28	6
53564	1976	4	29	126
53564	1976	4	30	0
53663	1976	4	1	0
53663	1976	4	2	0
53663	1976	4	3	0
53663	1976	4	4	0
53663	1976	4	5	0
53663	1976	4	6	0
53663	1976	4	7	0
53663	1976	4	8	0
53663	1976	4	9	0
53663	1976	4	10	0
53663	1976	4	11	0
53663	1976	4	12	0
53663	1976	4	13	0
53663	1976	4	14	0
53663	1976	4	15	0
53663	1976	4	16	0
53663	1976	4	17	0
53663	1976	4	18	0
53663	1976	4	19	0
53663	1976	4	20	0
53663	1976	4	21	0
53663	1976	4	22	0
53663	1976	4	23	0
53663	1976	4	24	0
53663	1976	4	25	0
53663	1976	4	26	0
53663	1976	4	27	0
53663	1976	4	28	6
53663	1976	4	29	190
53663	1976	4	30	0
53664	1976	4	1	0
53664	1976	4	2	0
53664	1976	4	3	0
53664	1976	4	4	0
53664	1976	4	5	0
53664	1976	4	6	0
53664	1976	4	7	0
53664	1976	4	8	0
53664	1976	4	9	0
53664	1976	4	10	0
53664	1976	4	11	0
53664	1976	4	12	51
53664	1976	4	13	0
53664	1976	4	14	0
53664	1976	4	15	0
53664	1976	4	16	0
53664	1976	4	17	0
53664	1976	4	18	0
53664	1976	4	19	0
53664	1976	4	20	0
53664	1976	4	21	0
53664	1976	4	22	0
53664	1976	4	23	0
53664	1976	4	24	0
53664	1976	4	25	0
53664	1976	4	26	0
53664	1976	4	27	0
53664	1976	4	28	15
53664	1976	4	29	0
53664	1976	4	30	0
53738	1976	4	1	0
53738	1976	4	2	0
53738	1976	4	3	0
53738	1976	4	4	0
53738	1976	4	5	0
53738	1976	4	6	0
53738	1976	4	7	64
53738	1976	4	8	0
53738	1976	4	9	0
53738	1976	4	10	0
53738	1976	4	11	0
53738	1976	4	12	0
53738	1976	4	13	0
53738	1976	4	14	2
53738	1976	4	15	0
53738	1976	4	16	0
53738	1976	4	17	0
53738	1976	4	18	5
53738	1976	4	19	2
53738	1976	4	20	0
53738	1976	4	21	30
53738	1976	4	22	6
53738	1976	4	23	0
53738	1976	4	24	0
53738	1976	4	25	0
53738	1976	4	26	0
53738	1976	4	27	0
53738	1976	4	28	16
53738	1976	4	29	1
53738	1976	4	30	0
53754	1976	4	1	0
53754	1976	4	2	0
53754	1976	4	3	0
53754	1976	4	4	0
53754	1976	4	5	0
53754	1976	4	6	0
53754	1976	4	7	11
53754	1976	4	8	0
53754	1976	4	9	0
53754	1976	4	10	0
53754	1976	4	11	0
53754	1976	4	12	0
53754	1976	4	13	0
53754	1976	4	14	0
53754	1976	4	15	0
53754	1976	4	16	0
53754	1976	4	17	62
53754	1976	4	18	37
53754	1976	4	19	22
53754	1976	4	20	0
53754	1976	4	21	1
53754	1976	4	22	12
53754	1976	4	23	0
53754	1976	4	24	0
53754	1976	4	25	0
53754	1976	4	26	0
53754	1976	4	27	0
53754	1976	4	28	12
53754	1976	4	29	0
53754	1976	4	30	0
53806	1976	4	1	0
53806	1976	4	2	0
53806	1976	4	3	0
53806	1976	4	4	0
53806	1976	4	5	0
53806	1976	4	6	0
53806	1976	4	7	0
53806	1976	4	8	0
53806	1976	4	9	0
53806	1976	4	10	0
53806	1976	4	11	0
53806	1976	4	12	0
53806	1976	4	13	0
53806	1976	4	14	0
53806	1976	4	15	0
53806	1976	4	16	0
53806	1976	4	17	0
53806	1976	4	18	0
53806	1976	4	19	0
53806	1976	4	20	0
53806	1976	4	21	0
53806	1976	4	22	0
53806	1976	4	23	0
53806	1976	4	24	0
53806	1976	4	25	0
53806	1976	4	26	0
53806	1976	4	27	0
53806	1976	4	28	0
53806	1976	4	29	0
53806	1976	4	30	0
53810	1976	4	1	0
53810	1976	4	2	0
53810	1976	4	3	0
53810	1976	4	4	0
53810	1976	4	5	0
53810	1976	4	6	0
53810	1976	4	7	0
53810	1976	4	8	0
53810	1976	4	9	0
53810	1976	4	10	0
53810	1976	4	11	0
53810	1976	4	12	0
53810	1976	4	13	0
53810	1976	4	14	0
53810	1976	4	15	0
53810	1976	4	16	0
53810	1976	4	17	28
53810	1976	4	18	0
53810	1976	4	19	0
53810	1976	4	20	0
53810	1976	4	21	0
53810	1976	4	22	0
53810	1976	4	23	0
53810	1976	4	24	0
53810	1976	4	25	0
53810	1976	4	26	0
53810	1976	4	27	0
53810	1976	4	28	1
53810	1976	4	29	0
53810	1976	4	30	0
53817	1976	4	1	0
53817	1976	4	2	0
53817	1976	4	3	0
53817	1976	4	4	0
53817	1976	4	5	0
53817	1976	4	6	0
53817	1976	4	7	0
53817	1976	4	8	0
53817	1976	4	9	0
53817	1976	4	10	0
53817	1976	4	11	0
53817	1976	4	12	0
53817	1976	4	13	0
53817	1976	4	14	0
53817	1976	4	15	0
53817	1976	4	16	0
53817	1976	4	17	0
53817	1976	4	18	0
53817	1976	4	19	0
53817	1976	4	20	0
53817	1976	4	21	0
53817	1976	4	22	0
53817	1976	4	23	0
53817	1976	4	24	0
53817	1976	4	25	0
53817	1976	4	26	0
53817	1976	4	27	10
53817	1976	4	28	2
53817	1976	4	29	0
53817	1976	4	30	0
53821	1976	4	1	0
53821	1976	4	2	0
53821	1976	4	3	0
53821	1976	4	4	0
53821	1976	4	5	0
53821	1976	4	6	0
53821	1976	4	7	0
53821	1976	4	8	0
53821	1976	4	9	0
53821	1976	4	10	0
53821	1976	4	11	13
53821	1976	4	12	0
53821	1976	4	13	0
53821	1976	4	14	3
53821	1976	4	15	0
53821	1976	4	16	0
53821	1976	4	17	0
53821	1976	4	18	4
53821	1976	4	19	0
53821	1976	4	20	3
53821	1976	4	21	0
53821	1976	4	22	7
53821	1976	4	23	0
53821	1976	4	24	0
53821	1976	4	25	0
53821	1976	4	26	0
53821	1976	4	27	0
53821	1976	4	28	42
53821	1976	4	29	0
53821	1976	4	30	0
53903	1976	4	1	0
53903	1976	4	2	0
53903	1976	4	3	0
53903	1976	4	4	0
53903	1976	4	5	0
53903	1976	4	6	0
53903	1976	4	7	0
53903	1976	4	8	0
53903	1976	4	9	0
53903	1976	4	10	0
53903	1976	4	11	0
53903	1976	4	12	0
53903	1976	4	13	0
53903	1976	4	14	0
53903	1976	4	15	0
53903	1976	4	16	0
53903	1976	4	17	71
53903	1976	4	18	0
53903	1976	4	19	0
53903	1976	4	20	0
53903	1976	4	21	24
53903	1976	4	22	0
53903	1976	4	23	0
53903	1976	4	24	0
53903	1976	4	25	0
53903	1976	4	26	0
53903	1976	4	27	1
53903	1976	4	28	4
53903	1976	4	29	0
53903	1976	4	30	0
52895	1976	5	1	0
52895	1976	5	2	0
52895	1976	5	3	0
52895	1976	5	4	0
52895	1976	5	5	0
52895	1976	5	6	0
52895	1976	5	7	0
52895	1976	5	8	0
52895	1976	5	9	2
52895	1976	5	10	0
52895	1976	5	11	0
52895	1976	5	12	0
52895	1976	5	13	0
52895	1976	5	14	0
52895	1976	5	15	0
52895	1976	5	16	0
52895	1976	5	17	10
52895	1976	5	18	0
52895	1976	5	19	0
52895	1976	5	20	1
52895	1976	5	21	0
52895	1976	5	22	0
52895	1976	5	23	0
52895	1976	5	24	0
52895	1976	5	25	0
52895	1976	5	26	0
52895	1976	5	27	0
52895	1976	5	28	0
52895	1976	5	29	73
52895	1976	5	30	9
52895	1976	5	31	1
52983	1976	5	1	0
52983	1976	5	2	0
52983	1976	5	3	0
52983	1976	5	4	0
52983	1976	5	5	0
52983	1976	5	6	0
52983	1976	5	7	0
52983	1976	5	8	0
52983	1976	5	9	75
52983	1976	5	10	0
52983	1976	5	11	0
52983	1976	5	12	0
52983	1976	5	13	0
52983	1976	5	14	0
52983	1976	5	15	0
52983	1976	5	16	0
52983	1976	5	17	0
52983	1976	5	18	1
52983	1976	5	19	129
52983	1976	5	20	19
52983	1976	5	21	0
52983	1976	5	22	0
52983	1976	5	23	0
52983	1976	5	24	0
52983	1976	5	25	0
52983	1976	5	26	0
52983	1976	5	27	0
52983	1976	5	28	0
52983	1976	5	29	84
52983	1976	5	30	70
52983	1976	5	31	3
53478	1976	5	1	0
53478	1976	5	2	0
53478	1976	5	3	0
53478	1976	5	4	0
53478	1976	5	5	0
53478	1976	5	6	0
53478	1976	5	7	0
53478	1976	5	8	0
53478	1976	5	9	0
53478	1976	5	10	0
53478	1976	5	11	0
53478	1976	5	12	0
53478	1976	5	13	0
53478	1976	5	14	0
53478	1976	5	15	0
53478	1976	5	16	0
53478	1976	5	17	0
53478	1976	5	18	0
53478	1976	5	19	9
53478	1976	5	20	8
53478	1976	5	21	0
53478	1976	5	22	0
53478	1976	5	23	0
53478	1976	5	24	0
53478	1976	5	25	0
53478	1976	5	26	0
53478	1976	5	27	2
53478	1976	5	28	43
53478	1976	5	29	178
53478	1976	5	30	0
53478	1976	5	31	0
53487	1976	5	1	0
53487	1976	5	2	0
53487	1976	5	3	0
53487	1976	5	4	0
53487	1976	5	5	0
53487	1976	5	6	0
53487	1976	5	7	0
53487	1976	5	8	0
53487	1976	5	9	0
53487	1976	5	10	0
53487	1976	5	11	0
53487	1976	5	12	0
53487	1976	5	13	0
53487	1976	5	14	0
53487	1976	5	15	0
53487	1976	5	16	0
53487	1976	5	17	0
53487	1976	5	18	0
53487	1976	5	19	10
53487	1976	5	20	7
53487	1976	5	21	0
53487	1976	5	22	0
53487	1976	5	23	0
53487	1976	5	24	0
53487	1976	5	25	0
53487	1976	5	26	0
53487	1976	5	27	0
53487	1976	5	28	35
53487	1976	5	29	3
53487	1976	5	30	2
53487	1976	5	31	0
53564	1976	5	1	0
53564	1976	5	2	0
53564	1976	5	3	0
53564	1976	5	4	0
53564	1976	5	5	0
53564	1976	5	6	0
53564	1976	5	7	0
53564	1976	5	8	0
53564	1976	5	9	0
53564	1976	5	10	0
53564	1976	5	11	0
53564	1976	5	12	0
53564	1976	5	13	0
53564	1976	5	14	0
53564	1976	5	15	0
53564	1976	5	16	0
53564	1976	5	17	0
53564	1976	5	18	0
53564	1976	5	19	3
53564	1976	5	20	0
53564	1976	5	21	0
53564	1976	5	22	0
53564	1976	5	23	0
53564	1976	5	24	0
53564	1976	5	25	0
53564	1976	5	26	0
53564	1976	5	27	0
53564	1976	5	28	0
53564	1976	5	29	0
53564	1976	5	30	20
53564	1976	5	31	0
53663	1976	5	1	0
53663	1976	5	2	0
53663	1976	5	3	0
53663	1976	5	4	0
53663	1976	5	5	0
53663	1976	5	6	0
53663	1976	5	7	0
53663	1976	5	8	0
53663	1976	5	9	0
53663	1976	5	10	0
53663	1976	5	11	0
53663	1976	5	12	0
53663	1976	5	13	0
53663	1976	5	14	0
53663	1976	5	15	0
53663	1976	5	16	0
53663	1976	5	17	0
53663	1976	5	18	0
53663	1976	5	19	18
53663	1976	5	20	0
53663	1976	5	21	0
53663	1976	5	22	0
53663	1976	5	23	0
53663	1976	5	24	0
53663	1976	5	25	0
53663	1976	5	26	0
53663	1976	5	27	4
53663	1976	5	28	41
53663	1976	5	29	0
53663	1976	5	30	63
53663	1976	5	31	0
53664	1976	5	1	0
53664	1976	5	2	0
53664	1976	5	3	0
53664	1976	5	4	0
53664	1976	5	5	0
53664	1976	5	6	0
53664	1976	5	7	0
53664	1976	5	8	0
53664	1976	5	9	0
53664	1976	5	10	0
53664	1976	5	11	0
53664	1976	5	12	0
53664	1976	5	13	0
53664	1976	5	14	0
53664	1976	5	15	0
53664	1976	5	16	0
53664	1976	5	17	13
53664	1976	5	18	0
53664	1976	5	19	25
53664	1976	5	20	0
53664	1976	5	21	0
53664	1976	5	22	0
53664	1976	5	23	0
53664	1976	5	24	0
53664	1976	5	25	0
53664	1976	5	26	4
53664	1976	5	27	78
53664	1976	5	28	0
53664	1976	5	29	0
53664	1976	5	30	89
53664	1976	5	31	0
53738	1976	5	1	0
53738	1976	5	2	0
53738	1976	5	3	0
53738	1976	5	4	0
53738	1976	5	5	0
53738	1976	5	6	0
53738	1976	5	7	0
53738	1976	5	8	0
53738	1976	5	9	0
53738	1976	5	10	0
53738	1976	5	11	0
53738	1976	5	12	0
53738	1976	5	13	0
53738	1976	5	14	0
53738	1976	5	15	0
53738	1976	5	16	0
53738	1976	5	17	0
53738	1976	5	18	0
53738	1976	5	19	39
53738	1976	5	20	0
53738	1976	5	21	0
53738	1976	5	22	0
53738	1976	5	23	0
53738	1976	5	24	0
53738	1976	5	25	2
53738	1976	5	26	63
53738	1976	5	27	0
53738	1976	5	28	0
53738	1976	5	29	0
53738	1976	5	30	67
53738	1976	5	31	0
53754	1976	5	1	0
53754	1976	5	2	0
53754	1976	5	3	0
53754	1976	5	4	0
53754	1976	5	5	0
53754	1976	5	6	0
53754	1976	5	7	0
53754	1976	5	8	0
53754	1976	5	9	0
53754	1976	5	10	0
53754	1976	5	11	0
53754	1976	5	12	0
53754	1976	5	13	0
53754	1976	5	14	0
53754	1976	5	15	0
53754	1976	5	16	0
53754	1976	5	17	19
53754	1976	5	18	1
53754	1976	5	19	54
53754	1976	5	20	0
53754	1976	5	21	0
53754	1976	5	22	0
53754	1976	5	23	0
53754	1976	5	24	0
53754	1976	5	25	0
53754	1976	5	26	3
53754	1976	5	27	1
53754	1976	5	28	0
53754	1976	5	29	0
53754	1976	5	30	44
53754	1976	5	31	0
53806	1976	5	1	0
53806	1976	5	2	0
53806	1976	5	3	0
53806	1976	5	4	0
53806	1976	5	5	0
53806	1976	5	6	0
53806	1976	5	7	0
53806	1976	5	8	0
53806	1976	5	9	0
53806	1976	5	10	0
53806	1976	5	11	0
53806	1976	5	12	0
53806	1976	5	13	0
53806	1976	5	14	0
53806	1976	5	15	0
53806	1976	5	16	0
53806	1976	5	17	35
53806	1976	5	18	0
53806	1976	5	19	126
53806	1976	5	20	0
53806	1976	5	21	0
53806	1976	5	22	0
53806	1976	5	23	0
53806	1976	5	24	0
53806	1976	5	25	0
53806	1976	5	26	0
[truncated: 8,235 more rows]

[truncated: 19 more sheets: 1978-1979, 1980-1981, 1982-1983, 1984-1985, 1986-1987, 1988-1989, 1990-1991, 1992-1993, 1994-1995, 1996-1997, 1998-1999, 2000-2001, 2002-2003, 2004-2005, 2006-2007, 2008-2009, 2010-2011, 2012-2013, 2014-2015]
