# Supplementary material for: Change of precipitation characteristics in the water-wind erosion crisscross region on the Loess Plateau, China, from 1958 to 2015
Source: Sci Rep. 2017 Aug 14;7:8048. doi: 10.1038/s41598-017-08600-y (PMC5556052; doi:10.1038/s41598-017-08600-y)
Supplement: Supplementary file 2 — Dataset 2 [file 41598_2017_8600_MOESM2_ESM.xlsx]

## Sheet: WUQI
Year	Jan	Feb	Mar	Apr	May	Jun	Jul	Aug	Sep	Oct	Nov	Dec	annual	Spring	Summer	Autumn	Winter
1958	1.4	0	14.4	38.1	43.7	23.4	220.9	231.1	59.5	34.9	4.5	2.7	674.6	96.2	475.4	98.9	1.4
1959	2.6	20.7	10.8	9.1	20	57.2	47.5	174.4	43.7	10	0	1	397	39.9	279.1	53.7	26
1960	0	0	13	40.8	56.7	19.7	101.7	85.3	59.6	37	3.1	0.4	417.3	110.5	206.7	99.7	1
1961	4.9	2.9	8.9	16.5	36.8	76.9	99.5	171.2	167.4	100.6	42.3	0.5	728.4	62.2	347.6	310.3	8.2
1962	2	2.6	0	6.7	25.7	17.2	116.7	107.7	81.7	49.1	42.9	0	452.3	32.4	241.6	173.7	5.1
1963	0	2.6	3.2	19.3	147.4	28.4	70.2	39.9	139.1	5.6	20.8	5.6	482.1	169.9	138.5	165.5	2.6
1964	6.2	6.8	36.4	77.2	63.7	73	230.9	90.9	148.5	48.1	0.7	3.9	786.3	177.3	394.8	197.3	18.6
1965	0	5	8	42.7	13	22.3	104.4	41.8	33.9	43.5	12.3	0	326.9	63.7	168.5	89.7	8.9
1966	1.2	0.7	12.4	20.9	11.5	66.6	156.9	126	105.8	22.7	23.5	0	548.2	44.8	349.5	152	1.9
1967	2.5	3.1	28.8	39	62.3	50.2	104.4	137.7	135.1	19.4	21.3	0	603.8	130.1	292.3	175.8	5.6
1968	2.1	1.1	13.8	32.2	22.5	43.5	125.3	120.6	97.4	80.2	23.1	1.7	563.5	68.5	289.4	200.7	3.2
1969	6.5	6.8	9.6	33	52.8	12.7	131.5	73.5	113.4	22.6	7	0	469.4	95.4	217.7	143	15
1970	0	9.2	5.8	18	53.9	56.3	64.7	146.3	81.3	9.8	0.1	0.6	446	77.7	267.3	91.2	9.2
1971	6.9	3.2	5	9.9	27.7	59.5	49.9	155.4	79.8	18.1	31.2	3.1	449.7	42.6	264.8	129.1	10.7
1972	9.5	12.1	6.8	24.8	22.5	28.2	50.2	81.1	23.9	27.6	14.5	2.9	304.1	54.1	159.5	66	24.7
1973	6.3	0.1	9.2	99.1	21.6	41	34.4	241.2	74.3	55.2	4.2	0	586.6	129.9	316.6	133.7	9.3
1974	6	9.8	7.8	10.3	66.9	32	42.1	29.5	60	23.1	8.8	9.5	305.8	85	103.6	91.9	15.8
1975	1.2	1.2	21.6	31.3	24.1	35.7	157.9	39.8	100.8	64.1	22.7	11.4	511.8	77	233.4	187.6	11.9
1976	0	20.2	5.4	45.3	18	15.4	127.1	158.7	92.2	19.2	0.5	6.8	508.8	68.7	301.2	111.9	31.6
1977	2.3	2.2	2.2	68	13.2	18.3	157.7	106	107	34.7	14.1	3.9	529.6	83.4	282	155.8	11.3
1978	0	7.5	25.7	0	55.2	43.9	108.4	133.7	105.8	41.1	4.5	0	525.8	80.9	286	151.4	11.4
1979	0.4	10	12.8	16.4	23.6	45	153.1	121.4	51.8	7.4	14.5	2	458.4	52.8	319.5	73.7	10.4
1980	1.1	2.8	9.9	8.5	58.2	137.4	86.4	98.5	42.2	15	1.8	0	461.8	76.6	322.3	59	5.9
1981	2.2	0	17.3	20.8	9.4	59.6	161.2	117.7	66.8	19.5	4.2	0.3	479	47.5	338.5	90.5	2.2
1982	0	4.2	18	4.8	28.5	21.8	65.8	56.3	60.8	11.8	6.1	0	278.1	51.3	143.9	78.7	4.5
1983	2.5	0.3	4.7	35.2	110.4	38.5	20	69.2	146.1	48.2	6.9	0.5	482.5	150.3	127.7	201.2	2.8
1984	1.9	0.4	4.1	31.2	45.7	77.7	135.4	122.6	32.8	16.4	3.5	9.4	481.1	81	335.7	52.7	2.8
1985	2.2	0.1	2.4	8.5	102.9	52.3	110.7	130.5	163	58.4	0	0.4	631.4	113.8	293.5	221.4	11.7
1986	0.7	1.6	11.2	10.3	21.7	136.4	57.1	60.3	11.5	23.1	5.7	4.1	343.7	43.2	253.8	40.3	2.7
1987	0.1	4.7	5.6	13	20.1	50.5	48.4	46.9	30.7	30	20	0	270	38.7	145.8	80.7	8.9
1988	1.7	6.3	23.8	5.4	59.2	113.7	81.2	134.5	34.7	22.6	0.4	3.1	486.6	88.4	329.4	57.7	8
1989	8.4	10.3	2.2	63.5	7.8	82.4	73.1	59.4	75.3	13	25.1	0.3	420.8	73.5	214.9	113.4	21.8
1990	5.8	10	47.8	40.1	32.2	34.8	172.4	89.8	84.2	47.5	9.3	2.4	576.3	120.1	297	141	16.1
1991	4.8	3.2	29.9	19.7	95.2	87.6	11.4	28.5	36.1	34.1	2.1	5	357.6	144.8	127.5	72.3	10.4
1992	0	0.1	23.5	15.2	22.3	64.9	57.8	206.6	28.7	34.1	9.9	0	463.1	61	329.3	72.7	5.1
1993	9.4	2.3	5	12.8	29.7	58.1	67.7	165.6	17.3	19.2	15.8	0	402.9	47.5	291.4	52.3	11.7
1994	0.2	6.2	6.9	44.3	6.5	65.9	91.1	192.4	35.3	45.6	9.4	4.1	507.9	57.7	349.4	90.3	6.4
1995	0	1.5	2.6	5.1	9.6	24.9	98.1	230.5	26.9	20.5	1.1	1	421.8	17.3	353.5	48.5	5.6
1996	2.8	4.8	6.6	9	19.9	58.1	162.5	65.8	39.4	39.9	12.5	0	421.3	35.5	286.4	91.8	8.6
1997	2	7.3	9.9	32.5	7.1	7	84.6	138	84.8	3.6	5.5	0.7	383	49.5	229.6	93.9	9.3
1998	0.6	2.2	38.5	99	103.8	37.4	112.5	80.5	31.6	20.6	0	0	526.7	241.3	230.4	52.2	3.5
1999	0	0	8.6	17.7	32.8	22.2	201.8	52.6	40	21.9	4.6	1	403.2	59.1	276.6	66.5	0
2000	4.1	2.6	6.5	9.3	13.9	81.3	51.6	129.1	43.7	46.3	10	0.2	398.6	29.7	262	100	7.7
2001	4.9	2.8	13.7	46	11	25	81.5	137.9	166.8	40.7	7.4	0.9	538.6	70.7	244.4	214.9	7.9
2002	1.3	1.7	20.5	40.4	67.1	132.3	110.9	41.2	72.4	31.4	0	13.9	533.1	128	284.4	103.8	3.9
2003	0.6	3	10.9	23.2	38.1	74.4	147.8	129	113.5	31	19.3	0	590.8	72.2	351.2	163.8	17.5
2004	1.2	0.9	6.9	2.1	55.3	40.3	40.9	121.8	71.6	9.4	1.7	4.8	356.9	64.3	203	82.7	2.1
2005	0	3.1	2.3	7.8	50.7	21.7	71.3	112.9	66.5	9.1	0	1.6	347	60.8	205.9	75.6	7.9
2006	5.6	6.5	1.9	6.1	75.4	44.9	144.3	69.1	37.5	8.8	8	4.5	412.6	83.4	258.3	54.3	13.7
2007	1.1	3.9	22.2	1.4	37.7	80.8	115.9	73.9	145.6	95	0	4.1	581.6	61.3	270.6	240.6	9.5
2008	16.2	3.5	10.1	14.9	14.5	39.3	16.4	123.7	107	8.8	0	0.8	355.2	39.5	179.4	115.8	23.8
2009	0.1	4.8	13.2	12.8	34.2	30.4	142.1	119	35	7.8	47.9	2.5	449.8	60.2	291.5	90.7	5.7
2010	0	13.9	4.2	32.9	40.2	39.4	36.4	112.4	49.1	35.6	10.3	0.1	374.5	77.3	188.2	95	16.4
2011	1	6.7	2.7	3.6	35.2	11.7	100.7	69.8	119.4	40.1	45.6	0.5	437	41.5	182.2	205.1	7.8
2012	1.4	1.7	9	21.2	43.2	113.1	123.5	58.7	104.3	13.6	9.7	1.8	501.2	73.4	295.3	127.6	3.6
2013	0.9	5.4	0	8.4	25.3	67.7	317.6	47.7	127.5	21.7	9.1	0	631.3	33.7	433	158.3	8.1
2014	0	12.3	10.8	52	45.6	63.2	98.2	89.5	122.1	18.6	7.7	0	520	108.4	250.9	148.4	12.3
2015	6.6	4	2.5	44.8	25.4	25.4	28.1	79.1	60.9	33.2	47.8	13.5	371.3	72.7	132.6	141.9	10.6

## Sheet: SUIDE
Year	Jan	Feb	Mar	Apr	May	Jun	Jul	Aug	Sep	Oct	Nov	Dec	annual	Spring	Summer	Autumn	Winter
1958	2.5	0.3	8.3	30.7	75.7	59.7	144.8	175	52.7	23.7	5.2	3	581.6	114.7	379.5	81.6	2.8
1959	0	22.5	16.7	4.6	30.1	74.8	78.9	307.4	50.5	37.8	0.5	5.4	629.2	51.4	461.1	88.8	25.5
1960	2.5	0	14.3	29.3	43.5	16	83.6	83.8	86.2	27.7	7.8	1.7	396.4	87.1	183.4	121.7	7.9
1961	3	1.2	17.5	17.1	21.3	47.6	110.5	108.7	129.5	127	21	1.7	606.1	55.9	266.8	277.5	5.9
1962	5.5	9.6	0	1.5	0.8	11.6	127	83.9	85.4	23.9	39.9	0	389.1	2.3	222.5	149.2	16.8
1963	0	0.4	6.9	15	131.4	60.2	70.6	130.5	84	9.6	14.6	5.5	528.7	153.3	261.3	108.2	0.4
1964	7.8	8.3	28.3	76.4	69.5	51	229.7	59.5	155.6	51	4.8	3.3	745.2	174.2	340.2	211.4	21.6
1965	0.8	6.3	13.7	59.9	15.3	11.6	65.3	33	11.8	20.7	16	0	254.4	88.9	109.9	48.5	10.4
1966	2	6.7	22.1	16.4	33.5	70.7	145.7	66	70.7	37.9	15.2	0	486.9	72	282.4	123.8	8.7
1967	5.7	1.7	25.2	37.2	44.8	50.5	80	155.2	137.6	15.8	22.9	0	576.6	107.2	285.7	176.3	7.4
1968	1	0	6.9	11.5	11.9	20.5	99.1	110	66	108	17.3	3.5	455.7	30.3	229.6	191.3	1
1969	4.3	4.1	12.3	49.3	59.8	23.2	113	69.6	180	29.9	4.7	0	550.2	121.4	205.8	214.6	11.9
1970	0	11.1	2.7	29.3	62.9	81.2	77.8	156.4	66.9	11.2	0	0.5	500	94.9	315.4	78.1	11.1
1971	5.7	2.9	6.9	6.2	24.7	29.3	117.8	47.6	85.7	10.5	35	4.8	377.1	37.8	194.7	131.2	9.1
1972	11	9.2	7	6.7	19	58.1	36.6	186.4	24.2	15.3	19.1	2.9	395.5	32.7	281.1	58.6	25
1973	7.2	0.9	8.8	13.7	10.5	67.6	51.3	120.7	90.7	66.2	1.8	0	439.4	33	239.6	158.7	11
1974	0.4	5	2.9	10.6	57.7	41.3	120.1	9.5	84.9	15.3	9.9	10.8	368.4	71.2	170.9	110.1	5.4
1975	0.5	4	12.7	46	17.5	58.1	92.5	70.4	79.9	51.8	9	7.1	449.5	76.2	221	140.7	15.3
1976	0	32	9.5	30.8	16.2	17.1	90.2	147.4	69.6	27.9	1.8	9.9	452.4	56.5	254.7	99.3	39.1
1977	1.6	1.4	2	34.2	16.2	37.5	157.9	230.6	56	28.2	2.1	5.3	573	52.4	426	86.3	12.9
1978	0	13.4	28.4	4.6	44.7	12.6	224.5	166.9	94.4	24.3	11.2	0.7	625.7	77.7	404	129.9	18.7
1979	0	9.8	14	17.8	7.8	54.1	181.1	106.2	27.5	11.7	1.1	5	436.1	39.6	341.4	40.3	10.5
1980	1.6	1.1	28.8	9.9	46.7	82.2	40.7	139.2	58.2	29.3	17.9	0	455.6	85.4	262.1	105.4	7.7
1981	3.1	0	19.6	15.3	5	155.2	130.4	69.5	35.3	10	8.4	0.6	452.4	39.9	355.1	53.7	3.1
1982	0.6	8.6	16.2	16.5	21	37.3	149.9	71.6	83.8	9.8	13.5	0	428.8	53.7	258.8	107.1	9.8
1983	0.9	0.5	14.5	16.9	74.1	73.5	34.9	24.6	156.5	62.7	12.1	0.6	471.8	105.5	133	231.3	1.4
1984	1.7	1	7.4	14	21.2	79.4	110.2	68.3	38.1	8.6	6.5	13.2	369.6	42.6	257.9	53.2	3.3
1985	1.4	3.5	4	9.1	53	53.5	54.5	90.9	216.2	29.5	0.3	0.3	516.2	66.1	198.9	246	18.1
1986	0	4.5	9.9	7.2	44.5	101.3	56.9	68.7	19.7	28	5.2	7.4	353.3	61.6	226.9	52.9	4.8
1987	2.1	3.7	10.4	31.1	8.8	89.5	62.6	69.5	20.6	86.7	13.3	0	398.3	50.3	221.6	120.6	13.2
1988	1.7	4	12	4.5	46.9	114.8	234.3	94.4	20.5	10.1	0	2.5	545.7	63.4	443.5	30.6	5.7
1989	17.6	8.9	4.6	27.8	0	90.1	69	31.5	92.5	11	16.2	2.3	371.5	32.4	190.6	119.7	29
1990	4.9	12.5	50.9	42.3	23.3	22.6	181.5	56.9	69.6	30.3	17.9	0.7	513.4	116.5	261	117.8	19.7
1991	3.2	5.9	51.5	27.2	113.1	49.1	14.9	50.2	40	49.7	4.7	4.9	414.4	191.8	114.2	94.4	9.8
1992	0	0	9	7.1	14.7	42.6	57.7	161.4	64.3	12.5	9.2	0.7	379.2	30.8	261.7	86	4.9
1993	10.2	2.7	9	2.5	41.1	31.5	95.3	80.5	11.9	41.4	38.9	0	365	52.6	207.3	92.2	13.6
1994	0	6.8	3.7	54.9	11.7	39.3	127.6	281.1	9.8	22.3	18.3	8.7	584.2	70.3	448	50.4	6.8
1995	0	0	0.8	8.6	11.9	25.8	90.3	170.2	87.1	24.8	2.6	0.3	422.4	21.3	286.3	114.5	8.7
1996	0.1	3.4	9.4	29.2	9.7	136.8	114.5	96.5	12.2	32.1	11.4	0	455.3	48.3	347.8	55.7	3.8
1997	0	5.7	14.4	21.5	21.4	4.7	126.1	34.5	52.9	2.6	31	0	314.8	57.3	165.3	86.5	5.7
1998	5.9	1.4	26.7	28.3	54.1	56.4	99.8	32.5	41.3	16.3	0	0	362.7	109.1	188.7	57.6	7.3
1999	0	0	16.1	8.5	19.9	16.1	104.2	17.5	89	8	12.5	1.9	293.7	44.5	137.8	109.5	0
2000	8.5	2.6	5.9	6.4	5.1	43.8	43.7	86.1	33.3	37.2	5	0	277.6	17.4	173.6	75.5	13
2001	6.3	2.9	6.3	42.4	2.4	4.5	78.4	168	118.5	19.8	5.8	2.2	457.5	51.1	250.9	144.1	9.2
2002	0	1.1	7.1	20.2	36.9	114.8	37	41.6	56	23.1	0	15.9	353.7	64.2	193.4	79.1	3.3
2003	4.9	2.6	13.9	13.8	38.4	39.5	16.1	114.8	130.1	26.5	38.4	0	439	66.1	170.4	195	23.4
2004	3.5	2.3	5	4.5	31.2	38.5	100.2	83.5	25.9	14.4	0.6	10.4	320	40.7	222.2	40.9	5.8
2005	0	4.7	3.5	13.3	39.5	25.6	56.2	74.2	80.8	7.4	0	1.4	306.6	56.3	156	88.2	15.1
2006	11.7	5.6	0	5.3	56.1	39.4	103.6	144.4	42.6	13.4	9.6	3.2	434.9	61.4	287.4	65.6	18.7
2007	0.6	4.9	28.8	6.8	44.6	38.2	78.1	72.7	89.1	101.2	0.1	5	470.1	80.2	189	190.4	8.7
2008	10.6	3.7	17.8	21.5	3.2	47.4	23.6	56.9	122.4	18	0.1	0	325.2	42.5	127.9	140.5	19.3
2009	0	6.5	10.3	4.3	67.2	6.1	167.4	152.5	84.6	15.6	50	1.2	565.7	81.8	326	150.2	6.5
2010	0	17.6	13.4	28.7	32.8	13.1	39.3	126	54.7	29.4	0	0	355	74.9	178.4	84.1	18.8
2011	1.3	8.1	0.4	24.6	32.1	10.7	171.3	125.7	79	52.8	56.3	0	562.3	57.1	307.7	188.1	9.4
2012	1.6	2.1	8.7	25.6	34	88.4	94.9	40.3	136.2	15.1	14.6	1.2	462.7	68.3	223.6	165.9	3.7
2013	4.8	0	5	14.3	11.3	69.2	365.8	56.4	181.9	15.1	9.9	0	733.7	30.6	491.4	206.9	6
2014	0	16.1	15.7	38.9	45.9	53.2	187.4	40.2	107.8	16.3	12.3	0.7	534.5	100.5	280.8	136.4	16.1
2015	4.4	9.5	10	27.8	38.2	29	59.3	28.5	114	26.7	67.9	4.8	420.1	76	116.8	208.6	14.6

## Sheet: HEQU
Year	Jan	Feb	Mar	Apr	May	Jun	Jul	Aug	Sep	Oct	Nov	Dec	annual	Spring	Summer	Autumn	Winter
1958	12.6	0.6	6.4	26.7	33.7	43	174.6	104.1	60.7	9.5	5.9	1.8	479.6	66.8	321.7	76.1	13.2
1959	0.5	12.3	29.2	13.6	16	77.1	247.7	177.7	82.1	32	4.4	4.8	697.4	58.8	502.5	118.5	14.6
1960	4	0	10.5	15.2	26.1	14.1	101.4	68.8	112.7	34.9	2.8	7	397.5	51.8	184.3	150.4	8.8
1961	5.8	2.9	29.4	41.7	21.2	40.1	141.8	119	164.4	51	15.9	6.8	640	92.3	300.9	231.3	15.7
1962	5.6	7.1	0.2	0	7.5	22.6	146.7	28.2	14.8	5.7	8.6	0	247	7.7	197.5	29.1	19.5
1963	0.5	1.1	5	21.7	109.6	47.7	106.9	49.9	28.4	11.9	4.3	0.4	387.4	136.3	204.5	44.6	1.6
1964	2.4	8.9	10.4	72.1	69	46.2	178.6	198.1	52.9	51.1	1.8	2.5	694	151.5	422.9	105.8	11.7
1965	0	4.6	2.4	38.9	15.2	16.2	59.4	43.4	10.9	17.8	2.5	0	211.3	56.5	119	31.2	7.1
1966	5.6	8.1	10.2	20.3	21.1	44.4	113.7	61.2	11.1	26.6	0	0.2	322.5	51.6	219.3	37.7	13.7
1967	6.3	0	9.9	18.1	36.3	21.6	113.9	339.4	122.9	25.8	21.1	0	715.3	64.3	474.9	169.8	6.5
1968	0.5	0	9.6	4.5	5.6	12.2	30.6	114.4	50.5	59.2	31.1	6.9	325.1	19.7	157.2	140.8	0.5
1969	0.3	4.4	9.6	25.6	15.7	24.8	262.4	145.8	76	38.8	0	0.2	603.6	50.9	433	114.8	11.6
1970	0	6.2	4.3	41.9	38.1	67	20.1	212	39.7	28.3	0	0.2	457.8	84.3	299.1	68	6.4
1971	8.7	2.8	11.2	12.6	30.4	21.5	183.3	31.2	62.1	8.1	22.1	2.4	396.4	54.2	236	92.3	11.7
1972	15.9	3.5	3.3	10.4	12.9	33.7	35.4	49.7	35.2	17.5	27.7	4.8	250	26.6	118.8	80.4	21.8
1973	7.4	2	11.2	12.4	21.1	27.1	97.1	112.4	114.9	43.9	0	0.3	449.8	44.7	236.6	158.8	14.2
1974	1.2	2.9	0	3.7	15.4	27.3	94.1	30.6	45.9	9.1	8.1	8	246.3	19.1	152	63.1	4.4
1975	0.4	1.8	8	14.6	9.8	48.8	70	71.3	64.8	34.8	16	0	340.3	32.4	190.1	115.6	10.2
1976	0	9.6	4.8	33.9	2.3	56.9	110.6	179	36.7	11.1	2.7	3.4	451	41	346.5	50.5	9.6
1977	1.2	1.8	7.1	15.6	28	109.6	91.7	144.4	81.6	32.4	1	4	518.4	50.7	345.7	115	6.4
1978	0.2	7.4	5	0.4	47.1	24.2	52.8	174.2	132.8	35.7	9.7	2.9	492.4	52.5	251.2	178.2	11.6
1979	0.7	16.3	8.1	10.4	10.9	170.2	150	163	41	25.1	10.4	2.4	608.5	29.4	483.2	76.5	19.9
1980	0.5	4.9	29.1	16.3	28.5	35.2	40.4	37.8	32.5	18	3.8	0	247	73.9	113.4	54.3	7.8
1981	1.5	1.7	11.2	1.3	9.3	43.3	257.3	33.1	40.6	24.1	6.5	0.9	430.8	21.8	333.7	71.2	3.2
1982	0.6	3.4	4.5	15.2	49.2	20.4	131.3	83.2	28.3	19	8.6	0	363.7	68.9	234.9	55.9	4.9
1983	1.6	2.2	14	29.4	34.6	52.1	75.9	59.4	63	38.5	7.7	0	378.4	78	187.4	109.2	3.8
1984	1.5	1.8	1.6	6	30.2	90.1	115.2	116.4	22.4	14.4	2.1	4.6	406.3	37.8	321.7	38.9	3.3
1985	0.5	0.5	0	6.8	39.5	17	49.6	152.2	45.8	29.2	0	1.3	342.4	46.3	218.8	75	5.6
1986	0	4	31.5	6.1	20.9	103.7	70.4	78.2	13.5	15	8.6	5.7	357.6	58.5	252.3	37.1	5.3
1987	0.8	0.3	5.1	28.4	13.4	58.6	66	93	42.9	30	10	0	348.5	46.9	217.6	82.9	6.8
1988	0.2	2.4	21.9	0.7	67.5	66.1	89.8	200.4	45.8	10	0	2.8	507.6	90.1	356.3	55.8	2.6
1989	3.4	3.1	6.8	21.5	23.3	90	147.2	58.8	61.8	4.5	7.3	1.8	429.5	51.6	296	73.6	9.3
1990	0.8	7.4	58.2	53.4	1.2	40	87.3	53.9	63.2	13.3	3.4	0	382.1	112.8	181.2	79.9	10
1991	8.7	2.2	32.4	31.7	69	55.2	147.7	12.1	16.9	27.7	0	3.3	406.9	133.1	215	44.6	10.9
1992	0	0	28.1	4.7	33.1	50.9	167.9	141.2	42.9	31.2	20.4	0	520.4	65.9	360	94.5	3.3
1993	7.1	3.7	2	0.7	24.4	37.9	63.9	57.7	26.1	5	10.8	0	239.3	27.1	159.5	41.9	10.8
1994	0.1	9.7	0	8.9	10.9	45.7	150	103.4	19.6	13.6	3.1	4	369	19.8	299.1	36.3	9.8
1995	0	1.1	0.1	0.1	8.2	33.3	190.6	157.3	87	19.3	1.2	0.3	498.5	8.4	381.2	107.5	5.1
1996	1.2	0	4.1	13.3	5.4	27.7	109.5	186.1	24.3	50.5	10.8	0	432.9	22.8	323.3	85.6	1.5
1997	2	1.8	12.3	5.4	30.6	54.7	104.3	11.4	16.5	2.9	15.9	0	257.8	48.3	170.4	35.3	3.8
1998	5.2	4.2	11.9	45.6	45.8	79	107.6	76.9	46.2	21.7	0	0.4	444.5	103.3	263.5	67.9	9.4
1999	0	0	3.2	13.5	57.5	17.9	42.3	12.9	70.3	5.7	1.5	2.7	227.5	74.2	73.1	77.5	0.4
2000	6.3	1.7	6.7	4.7	26.1	43.3	25.2	86.2	7.6	13.3	3.9	0	225	37.5	154.7	24.8	10.7
2001	3.2	0.5	0	24.7	4.1	9.2	38.6	139.8	56.3	29.8	9.2	6.1	321.5	28.8	187.6	95.3	3.7
2002	0	2.1	5.4	28.2	26.8	69.8	46.9	12.2	38.5	0.7	0	8.4	239	60.4	128.9	39.2	8.2
2003	2.3	3.4	18.7	39.8	46.4	61.5	133.2	90.5	105.2	19.5	20.7	0.8	542	104.9	285.2	145.4	14.1
2004	9.5	0.1	2.9	7	45.3	57.9	68.7	160.8	30.6	14.4	3.5	11	411.7	55.2	287.4	48.5	10.4
2005	1.2	5.9	5.1	20.4	55.7	49.1	67.7	70.2	48.3	1.7	0.4	1.7	327.4	81.2	187	50.4	18.1
2006	8.5	3.2	0	0.9	74.4	30.6	91.6	94.9	11.4	17.7	3.8	0.9	337.9	75.3	217.1	32.9	13.4
2007	1.2	7.4	23	20.4	44.8	53	126.3	156.3	42.1	83.2	0.6	1.6	559.9	88.2	335.6	125.9	9.5
2008	5.6	0.6	8.7	20.8	12.4	100.9	59.7	154.7	108.7	24.4	3.3	0.4	500.2	41.9	315.3	136.4	7.8
2009	0	0.2	6.5	8.7	43	4.3	73.4	71.8	59.9	7.2	11.7	0.2	286.9	58.2	149.5	78.8	0.6
2010	0	3.2	26.1	18.5	49.5	27.5	36.9	94.3	73.7	41	0	0.1	370.8	94.1	158.7	114.7	3.4
2011	1.6	11.8	0	19.1	35.7	30.4	49.6	47.8	16	33.7	39	1.7	286.4	54.8	127.8	88.7	13.5
2012	1	2	4.6	8.7	45.7	67	324.5	52.4	60.2	47.9	30.6	2.3	646.9	59	443.9	138.7	4.7
2013	2	0.1	0.2	5.3	24.5	76.3	100.5	93.3	91.8	3	5.9	0	402.9	30	270.1	100.7	4.4
2014	0	7.2	0.9	34	33	73.2	94.6	85	91.8	20.6	0.2	0.1	440.6	67.9	252.8	112.6	7.2
2015	6	12.8	0	22.9	30.2	69.2	31.8	23.8	92.5	17.6	54.8	3.9	365.5	53.1	124.8	164.9	18.9

## Sheet: XINGXIAN
Year	Jan	Feb	Mar	Apr	May	Jun	Jul	Aug	Sep	Oct	Nov	Dec	annual	Spring	Summer	Autumn	Winter
1958	9.7	0.1	13	22	45.2	57.9	181.4	180.9	106.2	18.1	7.1	3.9	645.5	80.2	420.2	131.4	9.8
1959	0.5	15.3	31.6	11.9	39.4	70.2	169.3	235.7	68.7	33.7	1.4	7	684.7	82.9	475.2	103.8	19.7
1960	3.1	0	9.4	22.6	28	12.1	82	79.1	143.5	20.1	8.7	2.2	410.8	60	173.2	172.3	10.1
1961	6.1	3.2	27.5	26.2	20.5	42.3	143.5	156.2	167.4	83.6	22	4.6	703.1	74.2	342	273	11.5
1962	6.9	13.6	1.2	0.2	4.3	10.2	199.4	55	48.4	13.2	19.1	2.3	373.8	5.7	264.6	80.7	25.1
1963	0.4	0	8.2	19.8	92.2	38.7	75.3	61.6	34	17.7	26.5	4.2	378.6	120.2	175.6	78.2	2.7
1964	3	13.4	17.2	86.5	66.6	96.6	224.3	141.6	134.5	57.4	0.3	3	844.4	170.3	462.5	192.2	20.6
1965	0.8	5.7	2.2	57.5	6.2	7.1	29.8	30.3	3.7	31.4	6.4	0	181.1	65.9	67.2	41.5	9.5
1966	3	20.8	20.8	49.4	26.4	47.5	188.2	125.2	18.6	59.5	3.5	0.7	563.6	96.6	360.9	81.6	23.8
1967	8.5	2.5	11.2	18.3	53.9	21.3	112.2	349.3	171.6	41.3	26.8	0	816.9	83.4	482.8	239.7	11.7
1968	0.8	0.7	7.5	9.6	8.3	33.2	98.5	182	92.7	54.4	26.5	3.7	517.9	25.4	313.7	173.6	1.5
1969	2.4	8.2	12.8	36.4	53	38.8	101.9	126.1	94.3	54.4	2.7	0	531	102.2	266.8	151.4	14.3
1970	0	8.7	6.5	33.7	30.2	52.2	111.2	173.1	34.5	24.6	0	0.2	474.9	70.4	336.5	59.1	8.7
1971	9.7	4.5	9.1	24.5	29.2	35.4	116.4	39.1	54.9	14.7	25.3	6.6	369.4	62.8	190.9	94.9	14.4
1972	14.1	8.3	3.3	10.2	13.4	9	60.3	57.5	30.1	24.5	32.7	3.1	266.5	26.9	126.8	87.3	29
1973	8	1.9	10.6	12.3	10.2	26.5	111	192.4	119.2	59.5	9.7	0	561.3	33.1	329.9	188.4	13
1974	2	3.1	0.3	20.8	26	28.9	147	63.9	67	11	21.5	15.5	407	47.1	239.8	99.5	5.1
1975	3.4	5.1	23.8	16.3	15.3	86.4	133.9	119.4	65.8	51.4	12.9	4.3	538	55.4	339.7	130.1	24
1976	0	15	9.1	39.1	20.9	46.1	129.9	154.6	120.6	28.3	3.1	10.2	576.9	69.1	330.6	152	19.3
1977	4	2.5	18.1	31.3	19.7	98.8	108.1	275.4	35.4	44.6	10	10.1	658	69.1	482.3	90	16.7
1978	0	12.6	12.7	1.6	50	44.2	102.5	174.4	110.4	48.2	13.4	4.7	574.7	64.3	321.1	172	22.7
1979	1.3	6.8	16.4	21.4	10	50.2	124.6	66.1	21.5	26.5	19.4	3.8	368	47.8	240.9	67.4	12.8
1980	2.1	4.6	12.1	18.3	32.7	45.5	139.7	71.6	44.6	22.4	19.5	0	413.1	63.1	256.8	86.5	10.5
1981	2.3	3.1	9.8	15.2	6.7	119.1	141.6	96.7	22.7	17.8	8.9	2.3	446.2	31.7	357.4	49.4	5.4
1982	0.3	14	6.4	21.9	48.7	41.7	101.7	74.5	32.3	22.6	16.6	0	380.7	77	217.9	71.5	16.6
1983	0.9	2.7	18.7	29.5	36.1	27.4	134.3	41.9	58.7	52	10.7	1.6	414.5	84.3	203.6	121.4	3.6
1984	2.9	2.1	5.1	12.1	38.6	91.6	62.3	77.1	31.6	21.9	2.3	7.1	354.7	55.8	231	55.8	6.6
1985	1.9	0.3	3.4	14.1	43.7	23.6	104.7	174.3	138.8	31.3	0.4	4.5	541	61.2	302.6	170.5	9.3
1986	0	5.2	12.3	9.2	43.4	117.4	111.7	62.8	33.8	12.3	7.3	9.9	425.3	64.9	291.9	53.4	9.7
1987	2.6	3.7	13.6	63.7	9.1	93.4	51.9	93.7	29.2	57.9	13.4	0.7	432.9	86.4	239	100.5	16.2
1988	0.4	3.2	14.5	0	84.6	96.2	205	145.7	62.7	13.8	0	4.5	630.6	99.1	446.9	76.5	4.3
1989	3.8	5	5.2	16.8	11.5	68.5	184.5	62.5	94.9	24.7	14.5	1.2	493.1	33.5	315.5	134.1	13.3
1990	8.2	11.9	61.1	62.9	12.1	28.2	162.6	82.2	53.3	9.2	9.2	0	500.9	136.1	273	71.7	21.3
1991	8.1	5.9	25.9	31.7	74.1	71.7	59.2	44.2	61.7	49.9	0.3	13.3	446	131.7	175.1	111.9	14
1992	3.9	0	19.8	2	47	68.4	118.7	266.5	61.5	13.3	27.8	1.3	630.2	68.8	453.6	102.6	17.2
1993	14.9	1.9	7.5	2.3	66	23.5	73.5	109.1	27.6	22.1	25	0	373.4	75.8	206.1	74.7	18.1
1994	0.3	11.5	4.7	27.4	25.2	44.1	75.8	172.3	73.9	29.8	15.8	13.1	493.9	57.3	292.2	119.5	11.8
1995	0	0.8	2	7.9	16.5	30.4	93.5	149.6	111.4	21.4	6	0.7	440.2	26.4	273.5	138.8	13.9
1996	1	0	5.8	46.3	7.3	73.6	174	236.5	3.6	52.7	12.4	0	613.2	59.4	484.1	68.7	1.7
1997	7.2	4.3	10.6	14.9	51.6	20.3	117	32.7	48.6	8.7	31.2	0.4	347.5	77.1	170	88.5	11.5
1998	6.9	2.5	16.7	64.4	43.8	37.8	168.5	76.4	35	34.5	0	0.7	487.2	124.9	282.7	69.5	9.8
1999	0	0	10.2	11.1	36.1	8	160	26.4	86.5	6.3	21.9	4.6	371.1	57.4	194.4	114.7	0.7
2000	8.7	5	12.4	9.3	53.9	40.5	202.1	136	40.3	20	13.7	1.8	543.7	75.6	378.6	74	18.3
2001	14.9	2.2	0.7	36.4	2.4	28.6	78.3	82	85.3	26.5	9	6.1	372.4	39.5	188.9	120.8	18.9
2002	1.7	3.3	5.9	24.5	28.8	127.7	30.9	17	84.7	6.9	0	28.2	359.6	59.2	175.6	91.6	11.1
2003	4.3	5.1	14.6	23.9	33.6	78.5	68.7	84	108.9	21.5	37	0.5	480.6	72.1	231.2	167.4	37.6
2004	8.1	2.4	4	7.7	60	94.8	69.5	130.1	34.3	20.8	4.8	19.9	456.4	71.7	294.4	59.9	11
2005	0.9	12.3	1.3	15	88	78	64.3	93.1	46.9	7.5	0	1.3	408.6	104.3	235.4	54.4	33.1
2006	3.3	5	0	1.5	68.2	45.4	53	59	28.5	22.4	3.6	1.5	291.4	69.7	157.4	54.5	9.6
2007	1.7	5.6	24.1	43.2	48	62.9	68	176.7	90.5	156.8	0.5	11.4	689.4	115.3	307.6	247.8	8.8
2008	9.3	2.4	10	57.3	16.1	114.9	43	95.7	140.3	19.7	13.9	1.4	524	83.4	253.6	173.9	23.1
2009	0	7.7	11.6	12.1	43.3	37.4	152.1	188.7	83.7	7.7	20.8	1.1	566.2	67	378.2	112.2	9.1
2010	0.1	16.6	24.9	45.3	48.3	53	52.3	93.6	61.6	29.2	0	0.1	425	118.5	198.9	90.8	17.8
2011	2.5	10.3	0	18.4	39.2	26.8	115.9	91.7	87.7	31.4	38.9	2.5	465.3	57.6	234.4	158	12.9
2012	6	2.3	6.8	28.4	53.8	90.8	157.2	32.7	87.7	31.3	43.6	2.8	543.4	89	280.7	162.6	10.8
2013	2.9	1.1	1.1	30.1	20.9	135.3	231.1	208	139.1	11.2	11.1	0	791.9	52.1	574.4	161.4	6.8
2014	0.2	10.9	19.5	27.2	45.9	64.3	101.3	76.4	64.6	32.9	11	1.2	455.4	92.6	242	108.5	11.1
2015	6	7.6	0.5	19.6	41.3	89.5	125.9	96.7	112.7	15	33.7	6.7	555.2	61.4	312.1	161.4	14.8

## Sheet: WUZHAI
Year	Jan	Feb	Mar	Apr	May	Jun	Jul	Aug	Sep	Oct	Nov	Dec	annual	Spring	Summer	Autumn	Winter
1958	6.7	1.3	12	30.2	29.1	50.4	246.9	146.3	74.7	5.7	11.7	5.7	620.7	71.3	443.6	92.1	8.2
1959	1.7	9	22.9	7	24.8	64.2	289	156	103.7	25.2	2.2	3.9	709.6	54.7	509.2	131.1	16.4
1960	1	0	9.5	7.2	32.4	39.9	88.7	78	71.5	28.6	5.5	6.1	368.4	49.1	206.6	105.6	4.9
1961	4.7	3	13.7	38	33.1	73.8	71.2	109.5	140.5	47.5	19.9	5.8	560.7	84.8	254.5	207.9	13.8
1962	5.4	6.9	3.3	1.7	28.6	17.3	177.3	23.9	18.4	7.5	9.7	1.8	301.8	33.6	218.5	35.6	18.1
1963	0.3	1.8	14.4	21.3	94.9	101.6	92.6	41.2	27.1	9.4	13.8	2.3	420.7	130.6	235.4	50.3	3.9
1964	4.9	8.8	11.3	84.4	49	50.9	149.9	192.1	106.4	42.2	0	1.9	701.8	144.7	392.9	148.6	16
1965	0.1	4.8	11.8	66.5	9.6	29.6	53.5	36.6	14.2	12.4	15.4	0.1	254.6	87.9	119.7	42	6.8
1966	1.8	7.6	14.8	14.7	29.3	24.2	204.2	140	14.2	44.3	5.2	1.9	502.2	58.8	368.4	63.7	9.5
1967	4.1	0	15.4	20.5	32.7	31.7	100.6	348.4	71.1	31	14.2	0.4	670.1	68.6	480.7	116.3	6
1968	1.1	1.9	5.9	10.7	2.5	69.3	137.6	107.5	76.9	53.9	27.3	5.9	500.5	19.1	314.4	158.1	3.4
1969	0.7	6.9	13.1	13.7	28	52.9	202.2	140.6	85.5	45.8	3.7	0.4	593.5	54.8	395.7	135	13.5
1970	0	8.2	7.8	24.8	45.1	61.4	45.2	163	36.1	33.1	0	0.6	425.3	77.7	269.6	69.2	8.6
1971	7.7	2.8	12.2	36	40.6	96.4	151.9	38	72.2	7.8	19	8.5	493.1	88.8	286.3	99	11.1
1972	9	7.7	0.4	10.4	10.4	20.7	31.7	68.5	45.8	27.8	17.4	2.7	252.5	21.2	120.9	91	25.2
1973	8.4	1.1	6.1	20.2	23.2	61.9	61.1	194.3	106.8	72.5	5.2	0.3	561.1	49.5	317.3	184.5	12.2
1974	3.5	2.5	2.1	31.7	43.4	52.4	131.2	42.7	53.8	7.9	4.4	9.5	385.1	77.2	226.3	66.1	6.3
1975	2.1	5.1	16.2	19.5	10.6	78.7	51.6	76.7	39	40.4	6.8	1.8	348.5	46.3	207	86.2	16.7
1976	0.8	8.1	9	35.9	12.6	62.5	95.1	141.2	76.5	17.5	2.7	3.3	465.2	57.5	298.8	96.7	10.7
1977	3.4	1.1	9.7	14.6	36.5	172.5	163.2	91.2	40.4	23.7	12.9	1.6	570.8	60.8	426.9	77	7.8
1978	0.8	6.1	2.3	4.1	31.5	41.3	65.4	134.4	131.3	32.9	10.5	6.5	467.1	37.9	241.1	174.7	8.5
1979	1.9	9.7	7.8	22.8	29.4	108.7	97	71.2	41.7	19	21	4.7	434.9	60	276.9	81.7	18.1
1980	0.4	2.3	21	23.3	39.8	40.2	100.6	68.7	48.5	13.3	10.3	1.4	369.8	84.1	209.5	72.1	7.4
1981	1.8	2.3	5.1	9.5	27.2	108.9	171.8	86.2	32.9	22.1	8.9	3.2	479.9	41.8	366.9	63.9	5.5
1982	0.7	7.1	4.1	19.8	69.4	39.5	195.9	72	26.5	26.5	13.3	0.2	475	93.3	307.4	66.3	11
1983	4.1	4	19.4	32.7	32.2	47.2	109.8	40.4	65	38.7	10.5	1.5	405.5	84.3	197.4	114.2	8.3
1984	2.3	1.4	4	8.3	41.2	69.5	64.4	91.6	30.5	20.3	3.5	9.2	346.2	53.5	225.5	54.3	5.2
1985	2.7	1	5.7	5.2	65.1	24.9	72.4	199.6	86.5	31.4	5.9	4.5	504.9	76	296.9	123.8	12.9
1986	0.2	8	15.5	16.7	31	97.4	59	81.4	49.5	17.9	3.2	9.4	389.2	63.2	237.8	70.6	12.7
1987	2.6	1.8	5.7	47.9	23.3	61.7	59.7	130.7	36.5	42.1	12.4	0.7	425.1	76.9	252.1	91	13.8
1988	3	3.9	18.8	1.9	66.8	75.6	222.8	131.3	49.6	15.8	0	5.4	594.9	87.5	429.7	65.4	7.6
1989	6.3	1.7	9.5	15.9	35.2	77.5	75.3	49.4	73.9	12.2	7.1	4.8	368.8	60.6	202.2	93.2	13.4
1990	6.7	7.1	58.3	84.5	4.8	61.9	136.5	64.4	58	24.6	5.9	0.1	512.8	147.6	262.8	88.5	18.6
1991	9.4	3	15.4	32	64.9	75.4	85.7	13.4	12.3	32.2	1.7	6.8	352.2	112.3	174.5	46.2	12.5
1992	0.3	0.4	40	4.7	39.6	72.3	77.9	193.2	48.7	34.7	20.4	1.2	533.4	84.3	343.4	103.8	7.5
1993	2.3	6.7	5	6.3	52	71.5	140.2	81.3	40.5	28.1	31.4	0	465.3	63.3	293	100	10.2
1994	0.1	16.5	1.8	7.3	20.6	98.1	78.1	149.3	31.9	29.1	12.8	8	453.6	29.7	325.5	73.8	16.6
1995	0	4.3	2.8	3.5	36.6	65.4	124.1	150.7	221	20.6	1.3	0.4	630.7	42.9	340.2	242.9	12.3
1996	1.4	0	4.4	29.2	5.4	60.1	166.7	147.9	16.7	61	8.9	0.2	501.9	39	374.7	86.6	1.8
1997	4.5	6.4	7.4	37.9	37.8	59	196.8	26.7	63.6	12.8	37.7	0.5	491.1	83.1	282.5	114.1	11.1
1998	2.2	11.7	10.3	57.9	50	96.1	136	76.7	53	33.8	0	0.9	528.6	118.2	308.8	86.8	14.4
1999	0	0	5.9	15	33.3	17.6	64.9	86	90.3	9.5	4.7	1.9	329.1	54.2	168.5	104.5	0.9
2000	4.7	5.3	16	9.3	64.2	60.5	100.6	126.2	51.6	34.6	6.5	1.4	480.9	89.5	287.3	92.7	11.9
2001	7.5	8.9	0	38	4.7	47.6	52.5	88.6	50	31.2	14	5.9	348.9	42.7	188.7	95.2	17.8
2002	2.3	3	4.6	25.9	7.8	134.4	18.9	105.1	84.9	22.3	0.4	13.9	423.5	38.3	258.4	107.6	11.2
2003	7.6	6	16	23.4	44.7	43.2	194.6	108.1	112.2	20.7	35.3	0.4	612.2	84.1	345.9	168.2	27.5
2004	5.8	4.4	3.4	23.2	53.1	77.6	85.1	89.2	44.3	25	8.5	16.1	435.7	79.7	251.9	77.8	10.6
2005	2.1	10.6	6.1	25.2	52.8	57.6	39.1	111	51.1	12.6	0.4	0.2	368.8	84.1	207.7	64.1	28.8
2006	5.7	4.5	0.4	10.3	44.1	57.7	61.2	58.1	32.2	32.7	4.3	4.6	315.8	54.8	177	69.2	10.4
2007	3.2	5.1	36.2	26.4	34.4	58.2	116.1	182.8	46.1	98.3	0.5	2.9	610.2	97	357.1	144.9	12.9
2008	3.8	6.1	12.1	62.3	28.5	95.2	44.4	123.7	123.8	28.8	7.4	1.3	537.4	102.9	263.3	160	12.8
2009	1.9	7.8	3.2	10.8	21.9	22	75.7	125.6	94.7	8.3	13	3.4	388.3	35.9	223.3	116	11
2010	0.2	6.3	22.5	32.2	48	31.3	94.1	170.8	62.3	31.5	2.4	1.2	502.8	102.7	296.2	96.2	9.9
2011	1.5	12.1	4.1	13.3	64.6	63.5	119.9	96.9	41.1	35.3	37.9	5.7	495.9	82	280.3	114.3	14.8
2012	1.9	3.1	11	22.3	48.4	53.6	168.3	65.4	63	25.9	17.5	7.9	488.3	81.7	287.3	106.4	10.7
2013	4.7	0.8	0.9	34.8	25.7	110.2	184.8	180.8	122.7	9	7.2	0.6	682.2	61.4	475.8	138.9	13.4
2014	1.5	11.2	11.9	28.5	70.3	65.5	192.6	73.6	72.3	34.9	7	0.1	569.4	110.7	331.7	114.2	13.3
2015	7.5	18.1	0.5	26.1	51.6	81	52	27.8	129	21	54.6	5.1	474.3	78.2	160.8	204.6	25.7

## Sheet: YOUYU
Year	Jan	Feb	Mar	Apr	May	Jun	Jul	Aug	Sep	Oct	Nov	Dec	annual	Spring	Summer	Autumn	Winter
1958	7.4	0.2	3.9	22.3	48	53.6	104.1	133.1	67.3	18.3	3.7	3.4	465.3	74.2	290.8	89.3	9
1959	0.6	10.3	37.3	9.8	30.5	88	231.9	124.7	90.4	30.7	0.3	5.3	659.8	77.6	444.6	121.4	14.3
1960	5.7	0	6.4	6	22.2	18.3	123.3	48.6	116.1	29	2.1	4.9	382.6	34.6	190.2	147.2	11
1961	4.7	2.3	21.5	24.5	17.8	72.8	122.5	199.4	139	30.5	12.3	5.7	653	63.8	394.7	181.8	11.9
1962	4.2	8.8	1.3	1.4	10	43.1	0	18.9	16.7	4.1	6.3	0.1	114.9	12.7	62	27.1	18.7
1963	0.4	1.8	8.3	25.7	37.8	45.5	93.5	61.9	38.3	4.9	2.8	0.4	321.3	71.8	200.9	46	2.3
1964	4.4	9.1	10.7	62.7	90	35.5	115.5	138.5	101.6	58.5	0.1	0	626.6	163.4	289.5	160.2	13.9
1965	0.4	1.9	1.4	25.5	23	17.6	49.2	49.5	2	11.4	11	0	192.9	49.9	116.3	24.4	2.3
1966	0.5	2.3	17.1	16.4	31.2	44.4	97.4	163.5	7	16.1	0.6	0.6	397.1	64.7	305.3	23.7	2.8
1967	5.2	0.7	8.8	23.7	51.2	30.8	132.8	264.7	52.2	27.2	8.6	0	605.9	83.7	428.3	88	6.5
1968	1.5	0	6.4	13	15.9	39.3	59.6	148.7	48.7	35.4	15.3	5.3	389.1	35.3	247.6	99.4	1.5
1969	0.4	5	12.4	37.5	36.4	27.2	119	165.4	58.8	57.7	0	0.1	519.9	86.3	311.6	116.5	10.7
1970	0.2	5.3	2.7	8.8	41.6	66.8	117.5	111	20.2	38.2	0.1	0.4	412.8	53.1	295.3	58.5	5.6
1971	7.9	1.9	10.7	7.4	28.8	60.2	173.9	64.6	57.1	6.3	20.1	0	438.9	46.9	298.7	83.5	10.2
1972	6.7	0.3	2.3	6.6	20.8	36.6	48.6	79.7	32.6	15.7	20.1	0.9	270.9	29.7	164.9	68.4	7
1973	5.9	0.2	11.7	9.4	10	142	81.7	198.7	78.2	46.5	3.2	0.1	587.6	31.1	422.4	127.9	7
1974	2.5	4.7	0	16.2	29.6	17.7	211.5	62.3	72	4.7	3.8	2.1	427.1	45.8	291.5	80.5	7.3
1975	0.3	3.9	5.7	12.5	27.5	59.2	131	75.8	49.3	13.8	20	0	399	45.7	266	83.1	6.3
1976	0	6.7	3.8	73.7	24.2	70.9	131.4	140.1	54.4	18.3	3.4	2.4	529.3	101.7	342.4	76.1	6.7
1977	1.6	1.1	5.1	12.9	23.3	70.4	100.1	42.5	70.6	26	7.7	0.8	362.1	41.3	213	104.3	5.1
1978	0	4.6	2.8	0.9	51.8	42.4	101.5	173.7	105.8	24.1	7.5	3	518.1	55.5	317.6	137.4	5.4
1979	1	14	8	16.8	13.4	94.3	108.6	141.3	31.8	21.5	7	2.5	460.2	38.2	344.2	60.3	18
1980	0.3	2.8	14.6	17.6	43	61.9	52.4	33.2	49.3	17.1	2.3	0.2	294.7	75.2	147.5	68.7	5.6
1981	0.7	3.2	7.3	8.6	1	53.8	141.1	118.5	21.5	18.1	9.2	2.8	385.8	16.9	313.4	48.8	4.1
1982	1	5.4	3.5	31.4	80.2	68.9	115.9	60.7	35.8	17.5	9.7	0.5	430.5	115.1	245.5	63	9.2
1983	1.2	4.4	10.8	25.7	40.8	50.1	81.4	192.4	42.6	39.8	6.9	0	496.1	77.3	323.9	89.3	6.1
1984	0.7	5.9	0.4	14.6	21.7	75.3	146.6	72.3	19.4	13.9	3.5	4.8	379.1	36.7	294.2	36.8	6.6
1985	0.3	0.3	0.4	5.7	45.5	35.3	84	143.4	33.2	3.8	1.3	2.4	355.6	51.6	262.7	38.3	5.4
1986	0	8.7	24	5.8	16.7	87.1	39.1	69.4	21.9	13.1	3.8	3.6	293.2	46.5	195.6	38.8	11.1
1987	2.7	1.4	1.6	11.7	21.9	53.2	42.5	119.8	42.3	25.4	8.5	0.1	331.1	35.2	215.5	76.2	7.7
1988	4.8	3.3	20.4	2.7	64	79.8	131.3	88.7	65.2	10.9	0.1	2.8	474	87.1	299.8	76.2	8.2
1989	2.8	0.9	4.3	10.6	23.7	62.7	51.5	138.9	165.4	14.8	6.8	1.8	484.2	38.6	253.1	187	6.5
1990	0.8	5.8	42.4	70.8	3.8	41.7	134.6	122.8	71.7	9.1	3.2	0	506.7	117	299.1	84	8.4
1991	4.7	2.5	28.2	35.9	108.6	72.2	127.8	10.2	35	19.7	0	4.2	449	172.7	210.2	54.7	7.2
1992	0	0	25.1	17.4	31.1	43.6	163.7	134.2	42.2	20.3	18.7	1.4	497.7	73.6	341.5	81.2	4.2
1993	4.5	5.7	4.8	8.9	24.2	31.2	90.6	39.3	28.6	4.5	15.7	0	258	37.9	161.1	48.8	11.6
1994	0.1	6.5	0.4	7.5	27.8	86.6	120.3	97	15.2	27.1	1.9	3.8	394.2	35.7	303.9	44.2	6.6
1995	0	0.4	5.8	1.8	12	40.8	140.6	120.4	108.6	16	0	0.4	446.8	19.6	301.8	124.6	4.2
1996	0.3	0	12.1	12	13.3	52.5	96	127	15.6	67.3	8.7	0.1	404.9	37.4	275.5	91.6	0.7
1997	4.7	3.2	6.6	5	33.9	69.6	101.6	47.8	24.6	3.3	11.3	0.2	311.8	45.5	219	39.2	8
1998	2.3	7.7	20.7	51.2	50.9	65.4	99.1	51.7	24.9	13	0.7	0.2	387.8	122.8	216.2	38.6	10.2
1999	0.2	0	5.3	23.5	51.2	24.4	82.7	32.3	93	10.1	0.5	1	324.2	80	139.4	103.6	0.4
2000	6.6	0.8	9.4	0.9	76.2	57.5	79.9	142.7	20.3	18.1	5.2	1.6	419.2	86.5	280.1	43.6	8.4
2001	6.4	3.3	0	27.6	4.2	14.5	37.4	129.2	45.3	48.2	16.8	6.6	339.5	31.8	181.1	110.3	11.3
2002	1.6	2.5	3.9	55.7	26.8	150.3	68	126.6	53.8	2.9	1.9	6.9	500.9	86.4	344.9	58.6	10.7
2003	1	2.7	14.9	29.6	56.8	37.2	137.9	63	83.9	24.2	21.3	1.1	473.6	101.3	238.1	129.4	10.6
2004	4.6	1	1	8.2	60.8	34.4	65.8	176.1	73.1	13.9	2.5	8.7	450.1	70	276.3	89.5	6.7
2005	0	6.2	0.2	16.3	66.7	44.6	63.2	128.4	62.2	4.2	0	0.4	392.4	83.2	236.2	66.4	14.9
2006	7.6	1.4	1.4	10.4	82	76.6	122.6	106.6	26	12.6	4.8	1.9	453.9	93.8	305.8	43.4	9.4
2007	0.5	5.5	16.3	15.6	38.8	43.4	36	77.5	16.2	57.5	0.8	1.7	309.8	70.7	156.9	74.5	7.9
2008	3.6	2.1	15.5	59.5	15.3	61.5	51.7	170	102.9	20.3	1.3	0.2	503.9	90.3	283.2	124.5	7.4
2009	1.3	3	3.7	26.8	28.4	10.7	90.5	37.1	68	26.7	10.5	1.9	308.6	58.9	138.3	105.2	4.5
2010	1.6	4.9	15.6	28.4	41.3	42	74.3	84.1	118.4	31.8	0	0.9	443.3	85.3	200.4	150.2	8.4
2011	0	13.4	1.1	22	34.5	13.2	86.6	110.8	21.8	26.1	25.2	1.4	356.1	57.6	210.6	73.1	14.3
2012	1.8	1	14.1	13.7	56.1	85.3	170.6	60.2	59.9	39.8	15.2	4.4	522.1	83.9	316.1	114.9	4.2
2013	2.9	0.3	2.3	2.2	26.7	112.5	194.3	88	54.6	11.4	2.5	0	497.7	31.2	394.8	68.5	7.6
2014	0	6.7	0.1	25.2	55.2	41.7	61	92.1	112.6	36.5	0.8	0.2	432.1	80.5	194.8	149.9	6.7
2015	4.4	9.9	0.4	24.6	29.4	148.3	58.7	19.5	100.4	22.1	48.6	4.6	470.9	54.4	226.5	171.1	14.5

## Sheet: DATONG
Year	Jan	Feb	Mar	Apr	May	Jun	Jul	Aug	Sep	Oct	Nov	Dec	annual	Spring	Summer	Autumn	Winter
1958	11.4	2.3	3.8	19.2	45.9	61.4	97.1	87.2	76.6	8.8	4	1.8	419.5	68.9	245.7	89.4	14.4
1959	0	8.8	30.9	10	18.2	67.5	153.8	111.2	108.2	17.7	0.6	5.4	532.3	59.1	332.5	126.5	10.6
1960	2.8	0	8	3.7	23.3	10.5	87	17.2	93.8	33.7	3.1	3.7	286.8	35	114.7	130.6	8.2
1961	5.7	0.4	26.2	35.1	19.7	40.4	90	116.7	112.5	26.3	7.2	3.5	483.7	81	247.1	146	9.8
1962	6.1	10.2	0.4	2.4	22	57	146.4	24.1	9.9	0.4	5	0	283.9	24.8	227.5	15.3	19.8
1963	0	1.4	6.5	23.5	44.6	34.1	25.6	73.8	57.7	7.2	1.2	0.5	276.1	74.6	133.5	66.1	1.4
1964	2.4	5.6	12.2	65.8	56.3	38.3	154.7	127.7	59.6	34.7	0	0	557.3	134.3	320.7	94.3	8.5
1965	0.8	0.4	0.2	22	13.8	21.6	78	32.2	9	22.5	12.3	0	212.8	36	131.8	43.8	1.2
1966	0.6	8.3	14.1	17.9	25.5	38.2	65.9	122.6	7.7	12.5	0	1.3	314.6	57.5	226.7	20.2	8.9
1967	4.2	0.3	11.9	16.6	35.9	18.2	173.8	231.8	42.3	34.3	9.2	0.1	578.6	64.4	423.8	85.8	5.8
1968	1.4	0	9.3	12.3	17.9	26.6	93.2	83.1	42.5	42	22	4.2	354.5	39.5	202.9	106.5	1.5
1969	0.9	2.8	9.6	26.9	38.3	41.9	138.4	90.9	63.5	44.5	0.3	0.3	458.3	74.8	271.2	108.3	7.9
1970	0	2.8	1	16.9	30	53.4	61.9	97.8	11	47.5	0	0.1	322.4	47.9	213.1	58.5	3.1
1971	7.5	2.4	13.1	5.8	22.5	31.7	128.7	80.8	39.1	7.8	25.9	0.3	365.6	41.4	241.2	72.8	10
1972	9.7	1.8	1.1	7.6	29.5	20.4	30.1	66.8	45.6	22.5	12.1	1.7	248.9	38.2	117.3	80.2	11.8
1973	8.1	3.3	9.3	9	16.2	76.9	46.9	171.6	76.3	47.6	5.1	0	470.3	34.5	295.4	129	13.1
1974	0.3	0.8	0	8.3	30.8	21.3	184.9	47	52.6	3.1	4.7	2.7	356.5	39.1	253.2	60.4	1.1
1975	1.3	4.8	7.9	9.5	24.3	63.9	77.2	63.5	55.5	20.4	8	0	336.3	41.7	204.6	83.9	8.8
1976	0	8.8	5.2	59.1	5.7	39.6	134.3	145	56.1	29.7	5.1	1.9	490.5	70	318.9	90.9	8.8
1977	1.8	1.7	5.8	21.9	24.5	44.6	71.9	53.3	36.4	30	14.4	3.2	309.5	52.2	169.8	80.8	5.4
1978	0	4	6.1	0.9	37.5	13.4	66.2	152.1	95.8	16.1	4.3	3.3	399.7	44.5	231.7	116.2	7.2
1979	0.4	18.3	7.7	30.1	14	54.6	104.3	78.3	28.3	27.8	16.6	1.5	381.9	51.8	237.2	72.7	22
1980	0.2	6.5	20.9	19	39.7	66.1	22.3	74.2	43.5	11.4	5	0.1	308.9	79.6	162.6	59.9	8.2
1981	0.5	2.9	9.1	7.7	1.6	56.9	138.7	134.5	24.7	17	11	2	406.6	18.4	330.1	52.7	3.5
1982	1.2	6.1	1.7	20.4	51.3	44.6	121.3	48.4	32.6	2.9	7.4	0.5	338.4	73.4	214.3	42.9	9.3
1983	0	2.2	8.6	32.6	44.7	56.8	105	56.3	71.9	24.5	3.1	0.1	405.8	85.9	218.1	99.5	2.7
1984	0.5	2.3	1.2	11.2	23.3	55	69.2	39.9	22.1	14.2	3.1	5	247	35.7	164.1	39.4	2.9
1985	0.8	0.1	0	8.4	46.4	21.7	144.9	142.6	36.5	8.7	0.3	2.8	413.2	54.8	309.2	45.5	5.9
1986	0.1	6.2	25.6	8.3	36.2	70.6	92.3	40	16	13.4	6.6	4.4	319.7	70.1	202.9	36	9.1
1987	0.8	0.1	2.2	25.3	33.4	79.6	55.4	105.4	46.2	18.9	12.8	0	380.1	60.9	240.4	77.9	5.3
1988	2.7	2.3	12.2	6.4	46.4	68.6	184.1	87.2	22.6	7.7	0	3.7	443.9	65	339.9	30.3	5
1989	2.2	1.8	6.8	5.8	25.6	58.5	82.8	59.6	129.5	16.6	7.1	0.3	396.6	38.2	200.9	153.2	7.7
1990	2.7	4.2	30.1	38.3	16.7	23.2	136.5	103.6	79.2	1.7	8.3	0	444.5	85.1	263.3	89.2	7.2
1991	5	4	20.1	40	74.1	67.7	137.5	10.7	47.3	10.9	0	4.2	421.5	134.2	215.9	58.2	9
1992	0.1	0	19.1	11.6	17.1	62.7	85	142.9	37.4	34.1	19	0	429	47.8	290.6	90.5	4.3
1993	4.7	3.7	0.8	8.7	25.4	32.2	54.4	61.6	30.4	3.7	18.5	0	244.1	34.9	148.2	52.6	8.4
1994	0	5.1	0	6.9	27.7	76.5	97.6	90.7	20.2	15.5	4.3	6.7	351.2	34.6	264.8	40	5.1
1995	0	0.1	2.3	3.9	9.4	73.5	180.4	111.8	142.5	28.1	1.3	0.8	554.1	15.6	365.7	171.9	6.8
1996	0.1	0	11.5	12.9	4	43.4	136.8	114.8	45.8	55.6	6.6	0	431.5	28.4	295	108	0.9
1997	0.4	1.8	14.9	4.6	28.9	51.8	90.2	39.4	34.3	5.7	8.7	0.1	280.8	48.4	181.4	48.7	2.2
1998	2.3	5	19.3	90.7	67.9	44.4	83.5	50.4	24.8	9	0	0	397.3	177.9	178.3	33.8	7.4
1999	0	0	6.6	9	26.4	22.9	73.9	41.6	91.4	8.7	0.1	1.5	282.1	42	138.4	100.2	0
2000	5.6	0.6	9.8	1.7	34.1	22.8	80.8	79.2	32.7	14.7	5.1	0.1	287.2	45.6	182.8	52.5	7.7
2001	4.3	3.8	0.1	26.7	4.2	16.9	75.5	111	28.4	25.2	12.6	5.2	313.9	31	203.4	66.2	8.2
2002	0	2.6	6.2	43.4	11.1	78.2	93.9	46.5	76.7	9.1	0.3	8.1	376.1	60.7	218.6	86.1	7.8
2003	3.5	3.2	13.7	31.1	31	44.1	94.8	60.3	78.7	20.6	16.9	0.2	398.1	75.8	199.2	116.2	14.8
2004	2.4	2.1	0.2	11.8	44.8	46.9	129.9	99.5	67.1	16.3	3.8	7	431.8	56.8	276.3	87.2	4.7
2005	0	5.8	0	12.6	44	61.9	67.4	67.6	80.7	10.8	0	0.7	351.5	56.6	196.9	91.5	12.8
2006	4	1.8	0.1	3.6	46.2	31.7	100.1	43.2	19.3	17.3	3.7	0.4	271.4	49.9	175	40.3	6.5
2007	0	4.8	26.7	21.8	37.3	47.6	56.1	81.9	54.2	51.4	0.3	1.4	383.5	85.8	185.6	105.9	5.2
2008	3.7	0.7	14.9	37.1	13.5	70.3	31.6	95.4	83.5	54.2	0	2.5	407.4	65.5	197.3	137.7	5.8
2009	0.1	2.6	7.5	20.7	17.9	16.8	57.7	38.1	57.4	21.3	15	0	255.1	46.1	112.6	93.7	5.2
2010	2.6	6.8	24.1	30.8	34.9	27.4	56.7	89.4	122.6	22.9	0	0	418.2	89.8	173.5	145.5	9.4
2011	0	9	0.1	25.3	34.1	77.1	42.7	52.7	15.4	21.6	21.6	1.4	301	59.5	172.5	58.6	9
2012	0.5	0.1	7.7	12.1	51.6	82.6	177.4	73.2	61.5	28.2	14.3	3.6	512.8	71.4	333.2	104	2
2013	2.1	0.1	2.9	12.7	19.3	95.4	182	98.2	77.9	11	1.2	0	502.8	34.9	375.6	90.1	5.8
2014	0	8.2	1.9	21	57.6	62.8	43.9	74.5	107.9	25.4	1.4	0	404.6	80.5	181.2	134.7	8.2
2015	10.3	10.7	0	17.6	32	38.9	42.8	63.5	93.5	11.9	48.2	3.3	372.7	49.6	145.2	153.6	21

## Sheet: TONGXIN
Year	Jan	Feb	Mar	Apr	May	Jun	Jul	Aug	Sep	Oct	Nov	Dec	annual	Spring	Summer	Autumn	Winter
1958	2.3	0	0	33	39.4	44.7	81.2	125.4	63.2	24.5	2	0.8	416.5	72.4	251.3	89.7	2.3
1959	2.3	8.4	4.6	8.3	16.9	39.1	71.3	139.5	8.3	6.6	0.1	1.8	307.2	29.8	249.9	15	11.5
1960	0	0	3.3	22	29.8	11.7	27.1	17.2	35.9	28.7	4.7	0.3	180.7	55.1	56	69.3	1.8
1961	2.1	2.9	6	31.2	14	20.9	45.2	94.5	88.6	39.4	11.9	0.7	357.4	51.2	160.6	139.9	5.3
1962	3	0.2	0.1	5.5	23	3.9	79.2	36.5	60.2	25.4	26.1	0	263.1	28.6	119.6	111.7	3.9
1963	0.1	2.3	0.6	11.8	45.3	9.6	45.2	13.7	87.1	7.6	7.5	2.4	233.2	57.7	68.5	102.2	2.4
1964	1	0.5	16.4	23.9	43.4	30.1	134.1	103.3	107.6	28.3	0.6	1.6	490.8	83.7	267.5	136.5	3.9
1965	0	1.6	7.3	19.5	4	19.2	19.8	15.8	25.2	50.8	15	0	178.2	30.8	54.8	91	3.2
1966	0.2	1.5	2.7	13.3	18.2	15.2	68	37.3	37.3	19.8	3.8	0	217.3	34.2	120.5	60.9	1.7
1967	0.4	0	15.5	15.4	86.3	36.6	53.3	76.5	56.8	11.4	14.7	0	366.9	117.2	166.4	82.9	0.4
1968	2.8	2.1	8.8	21.6	15.6	9.9	60.5	207.1	26.8	27.3	18.4	0.3	401.2	46	277.5	72.5	4.9
1969	3.1	2.4	3.8	3.3	28	13.9	35.6	95	64.4	11.9	8.2	0	269.6	35.1	144.5	84.5	5.8
1970	0.4	7.4	5.8	26.6	31.4	18.4	23.2	104.3	24.4	17.9	0	0	259.8	63.8	145.9	42.3	7.8
1971	3.7	5	3	1.4	27.2	31	14.1	41.8	38.4	7.5	18.9	0.9	192.9	31.6	86.9	64.8	8.7
1972	0	10.5	31.8	18.9	27.9	19.4	28.4	47.1	0.3	3.2	3.9	0	191.4	78.6	94.9	7.4	11.4
1973	2.6	0	4	20.9	20.8	14.5	60	91.8	57.6	19.8	0	0	292	45.7	166.3	77.4	2.6
1974	5.1	5.6	11.3	12.5	46.2	40.2	12.5	52.1	27.6	17.1	6.8	5.7	242.7	70	104.8	51.5	10.7
1975	0.8	0.2	3.5	11.9	12.2	10.6	48.9	14.6	29.5	39.1	11.6	5.3	188.2	27.6	74.1	80.2	6.7
1976	0	6.7	1.6	11.3	16.3	15	67.7	95.8	55.1	2.7	0	2.6	274.8	29.2	178.5	57.8	12
1977	3	3.4	2.9	84.2	11.3	15.5	83.8	17.6	38.3	19	7.4	0.3	286.7	98.4	116.9	64.7	9
1978	1.4	7	20	8.6	31.1	40	94	70.4	58.1	52.6	1.4	0	384.6	59.7	204.4	112.1	8.7
1979	0.1	0.6	2.7	5.3	7.1	36.2	123.1	70.2	29	7.2	14.3	0	295.8	15.1	229.5	50.5	0.7
1980	0.2	0.1	13.3	7.4	18.6	31.5	29.8	23.8	24.8	14.8	0	0.1	164.4	39.3	85.1	39.6	0.3
1981	3.2	0	0.8	27.8	2.1	42.9	96.5	58.4	21.6	10.2	0.3	0.8	264.6	30.7	197.8	32.1	3.3
1982	0	5.2	5.4	3.7	9.7	13.1	10.5	32.5	31.2	12.4	4.7	0	128.4	18.8	56.1	48.3	6
1983	6.3	0.1	4.6	20.6	71.3	57.4	20.4	50.6	53.2	27.2	0	0	311.7	96.5	128.4	80.4	6.4
1984	1.7	1.2	0.1	35.3	57.2	37.8	41.3	73.3	17.5	2.2	0	7.3	274.9	92.6	152.4	19.7	2.9
1985	0.3	0	4	14.8	87.6	58.9	33	147.2	85.8	45.8	0.1	0.3	477.8	106.4	239.1	131.7	7.6
1986	0	0	1	3.4	21.4	100.3	38.9	40.9	1.3	9.5	2.9	4.5	224.1	25.8	180.1	13.7	0.3
1987	0	1.5	3.1	15.6	6.8	19.4	19.3	50.8	32.6	3.8	7.8	0	160.7	25.5	89.5	44.2	6
1988	0.6	6.5	6.6	0	65.1	49.6	35.6	97.2	37.9	12.9	1.5	1.5	315	71.7	182.4	52.3	7.1
1989	7.9	11.1	1.5	56.1	9.9	25.2	44.8	24.9	30.4	32.1	12.7	0.7	257.3	67.5	94.9	75.2	20.5
1990	2.1	11.6	12.6	15.4	52.1	16.5	84.4	117.7	41.3	31.9	1.1	0	386.7	80.1	218.6	74.3	14.4
1991	4.1	3.4	17.5	23.7	50.9	65.6	58	33.5	11.3	19.9	0	8.1	296	92.1	157.1	31.2	7.5
1992	0	1	12.4	8.1	31.8	68.1	25.3	49.3	23.5	17.5	4.6	0	241.6	52.3	142.7	45.6	9.1
1993	9.1	0.6	7.7	16.3	30.7	19.8	50.3	98	11.4	3.7	4.5	0	252.1	54.7	168.1	19.6	9.7
1994	0	11	3.4	6.7	4.1	60.5	36.8	80.3	11.1	26.9	0	0.6	241.4	14.2	177.6	38	11
1995	0	2	0.7	1.6	3.5	28	116.2	94.5	49.6	20.2	1.5	0	317.8	5.8	238.7	71.3	2.6
1996	0.4	4.8	8.9	9.2	6	69.7	140.5	43.5	48.5	19.1	6.6	0	357.2	24.1	253.7	74.2	5.2
1997	4.4	0.4	8	8.1	1.1	15.3	71.9	52.8	38.9	0	8.8	0	209.7	17.2	140	47.7	4.8
1998	1.6	1	24.2	46.4	95	10.2	73.3	45	16.7	42.6	0	0	356	165.6	128.5	59.3	2.6
1999	0	0	6	18.9	36.9	55.5	74.2	16.3	12.2	11.2	0	0.2	231.4	61.8	146	23.4	0
2000	1.5	9.3	4.6	0	1	65.1	24.3	52.8	28.1	20	7.3	0	214	5.6	142.2	55.4	11
2001	7.2	0.1	0	22.1	7.9	11.9	77.8	63	92.3	15.2	0.5	0	298	30	152.7	108	7.3
2002	3.3	0.1	3.6	23.8	41.7	86.6	12.5	70.3	31.4	3.7	0	3	280	69.1	169.4	35.1	3.4
2003	0.7	0.5	8.2	26.3	38.4	23.2	56.2	76.2	30.1	20	1.9	0	281.7	72.9	155.6	52	4.2
2004	0	0	0.1	1.6	33.6	48.2	39.9	47.9	13.5	6.2	3.4	0.1	194.5	35.3	136	23.1	0
2005	0.2	3.1	0.3	2.2	7.5	20.9	40.5	19.4	20.8	4.5	0	0	119.4	10	80.8	25.3	3.4
2006	1.8	6.1	0	1.1	31.3	4.6	67.5	58	41.3	10.1	2.1	0.4	224.3	32.4	130.1	53.5	7.9
2007	1.3	0.7	16	2.9	5.4	60.1	35.4	76.4	54.9	53.6	0	0.5	307.2	24.3	171.9	108.5	2.4
2008	10	2.1	1.5	10.7	2.2	8	35.5	19.1	86.6	15.8	0.1	0.1	191.7	14.4	62.6	102.5	12.6
2009	0.2	0.4	2.5	0.6	9.6	11.1	42.9	76.1	8.7	17.9	6.2	0.7	176.9	12.7	130.1	32.8	0.7
2010	0	2.5	0.5	20.9	35.1	35.6	14.3	40.4	19	33.3	0	1.3	202.9	56.5	90.3	52.3	3.2
2011	1	2.5	0	2	29.6	17.4	35.6	32.5	52.5	15.6	27.5	1.8	218	31.6	85.5	95.6	4.8
2012	2.4	0.6	4.4	26.6	37.4	67	31.6	42.4	63.1	9.5	0.2	0.5	285.7	68.4	141	72.8	4.8
2013	0.1	0.6	0	0	29.4	35.6	113.9	1.6	54.3	11.7	1.4	0	248.6	29.4	151.1	67.4	1.2
2014	0	6.1	11.6	41	9.1	47.8	89	81.2	120.2	13.5	4.8	0	424.3	61.7	218	138.5	6.1
2015	4.2	1.3	4.4	27.9	24.4	11.1	27.2	56.5	49	7.5	14.1	10.7	238.3	56.7	94.8	70.6	5.5

## Sheet: HAIYUAN
Year	Jan	Feb	Mar	Apr	May	Jun	Jul	Aug	Sep	Oct	Nov	Dec	annual	Spring	Summer	Autumn	Winter
1958	0.4	0	1.9	21.2	33.1	69.1	85.4	180.2	73.5	15	7.8	0.4	488	56.2	334.7	96.3	0.4
1959	4.3	15.4	5.6	8.9	16.8	47.7	171.8	224.6	13.4	9.7	2.1	1.4	521.7	31.3	444.1	25.2	20.1
1960	0.1	6.6	2.7	36.7	43.4	17.7	56.5	51.4	54.8	40.3	1.4	1	312.6	82.8	125.6	96.5	8.1
1961	0.5	0.9	18.9	35.9	23.4	51.5	54.8	115.5	133.7	59.8	18.7	1.7	515.3	78.2	221.8	212.2	2.4
1962	1.6	1.1	0.4	5.5	48.5	19.2	98.7	61	66.3	51.1	35.2	0	388.6	54.4	178.9	152.6	4.4
1963	0	4.3	0.3	19.7	47.8	51.1	85.8	30.9	61.1	8.9	12.5	2.2	324.6	67.8	167.8	82.5	4.3
1964	4.1	4.4	20.8	18.7	39.7	65.9	227.1	179.7	102.8	38.5	0.3	2.8	704.8	79.2	472.7	141.6	10.7
1965	0	2.7	3.2	22.1	7.2	50.1	41.7	53.8	22.9	75.2	8.1	0.2	287.2	32.5	145.6	106.2	5.5
1966	0.4	1.1	3.2	27.3	21.9	12.7	60.7	87.5	108.7	32.1	6.8	0	362.4	52.4	160.9	147.6	1.7
1967	0.6	0.6	43.3	29.6	98.4	35.6	64	132.2	88.6	15.7	17.4	0	526	171.3	231.8	121.7	1.2
1968	3.5	3.3	11.7	19.5	7	23.3	66	205.4	20.6	53.6	21.2	0.3	435.4	38.2	294.7	95.4	6.8
1969	4	3.1	5.1	6.2	38.4	15.2	63.2	73	84.8	8.5	7.9	1.3	310.7	49.7	151.4	101.2	7.4
1970	1	8.3	9.4	35.3	28.9	42.3	68.1	127.5	64.6	22.1	0.6	0	408.1	73.6	237.9	87.3	10.6
1971	3.2	1.9	6.4	6.7	49.9	48.8	49	80.2	82.2	7.7	16.1	1.4	353.5	63	178	106	5.1
1972	1.2	10.3	29.3	26.8	58.9	35.8	39.1	31.1	3.2	8.5	6.5	0	250.7	115	106	18.2	12.9
1973	2	0.1	8.1	26.7	69.8	18.6	30.1	177.9	68.5	28.2	0	0	430	104.6	226.6	96.7	2.1
1974	7	7.1	20.4	9.7	71.4	41.7	66.2	67.3	57.1	28.3	6.1	8.1	390.4	101.5	175.2	91.5	14.1
1975	1.6	0.5	3.8	13.5	19.3	13	92.2	28.6	47.4	61.7	13.4	9.5	304.5	36.6	133.8	122.5	10.2
1976	0	6	8.9	11.7	27.2	11.9	44.6	94.6	94.9	4.2	0	0.6	304.6	47.8	151.1	99.1	15.5
1977	4.6	4.6	3	63.9	27.3	22.3	117.2	90.3	45.2	35.8	17.4	3	434.6	94.2	229.8	98.4	9.8
1978	3.7	5.7	26.9	7.6	71.7	47.1	141.2	83.8	69.6	56.2	2.1	0.4	516	106.2	272.1	127.9	12.4
1979	1.3	1	8.1	11.3	9.7	65.5	145.7	98.7	56.9	10.2	17.8	0	426.2	29.1	309.9	84.9	2.7
1980	0.7	1.8	12.4	14.7	26.9	53.1	49.6	39.9	38.4	30.6	0	0.2	268.3	54	142.6	69	2.5
1981	4.9	4	2	38.5	9.9	57.5	117.6	92.6	25.4	8.1	4	0.6	365.1	50.4	267.7	37.5	9.1
1982	0.6	7.2	4.5	4.2	17	19.1	21.4	51.9	65.7	17.6	6.2	0.7	216.1	25.7	92.4	89.5	8.4
1983	3.9	1.9	10.3	31.3	48.1	47.2	18.4	92.7	71.6	37.8	0	0.2	363.4	89.7	158.3	109.4	6.5
1984	2.8	1.3	1.3	31.5	71	51.9	62.1	97.2	31.8	1.4	0	6.4	358.7	103.8	211.2	33.2	4.3
1985	0.8	0.9	6.5	10.1	99.6	73.5	43.6	188.6	102.3	60.2	0.1	1.4	587.6	116.2	305.7	162.6	8.1
1986	0	0.4	2.1	8.7	32.2	136.9	42.7	53.4	10.6	11.1	5.2	6.3	309.6	43	233	26.9	1.8
1987	0	3.3	4.4	15.8	18.6	46.1	20.4	37.3	27.5	16.3	4.4	0.4	194.5	38.8	103.8	48.2	9.6
1988	2.2	9.1	14.1	0.9	84.4	37	44.7	67	66.1	32.3	0	2.1	359.9	99.4	148.7	98.4	11.7
1989	10.3	15.3	3.1	51	23.7	55	40.4	74.5	45.4	38.7	20	4.2	381.6	77.8	169.9	104.1	27.7
1990	4.4	7.7	25.3	16.7	60.6	24.2	107.1	148.9	69.2	33.6	3.1	0	500.8	102.6	280.2	105.9	16.3
1991	5.3	3	19.5	31.6	81.1	52.8	27.2	63.1	9.6	23.1	0	6.2	322.5	132.2	143.1	32.7	8.3
1992	0.2	1.8	12.9	11	40.5	95.8	68.8	99.1	46.4	16	5.3	0.5	398.3	64.4	263.7	67.7	8.2
1993	7.6	3.8	5	11.6	50.7	24.5	77.9	108	23.2	9.5	6.5	1.4	329.7	67.3	210.4	39.2	11.9
1994	0	7.9	8.5	12.8	7.5	75.9	72.3	98.7	16	40.1	0.7	0.5	340.9	28.8	246.9	56.8	9.3
1995	3.3	6.2	2.2	6.4	5.1	43	144.5	152.5	82.3	29.3	0.3	0.2	475.3	13.7	340	111.9	10
1996	1.5	7.2	13.7	22.5	8.6	95.6	209.1	53.1	37.6	46.4	3.8	0	499.1	44.8	357.8	87.8	8.9
1997	3.7	2.2	10.2	33.8	9.3	25.3	113.9	44.5	50.4	0.6	6.3	0	300.2	53.3	183.7	57.3	5.9
1998	4.3	0.1	26.2	41.5	62.4	11.5	104	74.3	18.5	21.1	0	0	363.9	130.1	189.8	39.6	4.4
1999	0.1	0.1	2.5	20	79.9	46.8	86.7	49.6	29.7	30.6	1	0.5	347.5	102.4	183.1	61.3	0.2
2000	5.7	7.5	5.5	0.4	8.6	92.9	6.6	126.7	35.7	36	2.3	0	327.9	14.5	226.2	74	13.7
2001	6.9	4.6	0	18.1	20.1	32.7	61.4	104.9	103.9	15.2	2.6	0.8	371.2	38.2	199	121.7	11.5
2002	4.4	1	6.4	21	65	129.8	49.7	80.4	57.1	34.2	1.6	5.6	456.2	92.4	259.9	92.9	6.2
2003	1.3	2.7	17.8	35.3	47.5	27.5	83.5	153.3	42.9	31.8	9.4	0	453	100.6	264.3	84.1	9.6
2004	1	0	4.7	2.4	46.8	25.2	54.9	60.3	31.5	13.1	4	3.2	247.1	53.9	140.4	48.6	1
2005	2.8	9.5	3.4	4.1	30.7	8.4	98.2	74.9	44.2	7.2	0.6	0.2	284.2	38.2	181.5	52	15.5
2006	4.4	7.1	1	7.6	38.2	23.7	43.2	53	57.7	13.7	3	2.6	255.2	46.8	119.9	74.4	11.7
2007	2.4	0.8	21.8	3.2	8.3	102	73.2	75.3	80.6	74	0.1	2.6	444.3	33.3	250.5	154.7	5.8
2008	16.2	2	5.2	32.6	1.8	17.1	36.3	35.4	124.6	11.6	0.6	0.1	283.5	39.6	88.8	136.8	20.8
2009	0.4	4.8	3.4	2.3	12.7	10.2	71.6	105.3	39.3	16	8.9	2.8	277.7	18.4	187.1	64.2	5.3
2010	0.2	4.5	1.6	33.5	66.1	45.2	41.5	48.2	80.2	28.7	0.3	3.5	353.5	101.2	134.9	109.2	7.5
2011	3.6	3.2	2.6	3.5	51.5	26.3	87.6	57.3	68.7	19.2	18.4	3.8	345.7	57.6	171.2	106.3	10.3
2012	4.4	1.4	8.3	22.8	65.6	70.9	91.6	53.1	72.8	30.3	6.2	3.3	430.7	96.7	215.6	109.3	9.6
2013	4.2	5	13.1	0.1	54.6	69.3	181.8	18	58	19.8	11.3	0.3	435.5	67.8	269.1	89.1	12.5
2014	4.65	16.2	17.9	64.2	16.8	51.5	93.6	83.5	119.9	32.5	10.5	0.9	512.15	98.9	228.6	162.9	21.15
2015	5.1	3.6	9.7	49	30	15.7	53.8	53.3	69.8	12.4	17.2	18.7	338.3	88.7	122.8	99.4	9.6

## Sheet: GUYUAN
Year	Jan	Feb	Mar	Apr	May	Jun	Jul	Aug	Sep	Oct	Nov	Dec	annual	Spring	Summer	Autumn	Winter
1958	2.7	0	4.9	8.2	64.7	44.2	162.7	136.3	54.4	19.2	7.6	0.6	505.5	77.8	343.2	81.2	5.5
1959	3.5	12.8	5.7	5.4	42.3	63.5	108.8	239.8	74	12.1	7.6	1.5	577	53.4	412.1	93.7	16.9
1960	0.2	10.6	4.2	26.1	57	15.9	47.8	135	62.8	28.8	3.9	1.2	393.5	87.3	198.7	95.5	12.3
1961	2	0.4	10	40.6	47	105.6	122.7	130.5	169.6	88.7	14.9	0.3	732.3	97.6	358.8	273.2	3.6
1962	1.6	2.2	0	7.6	33.5	41.6	128	43.8	68.8	52.8	32.5	0	412.4	41.1	213.4	154.1	4.1
1963	0.1	3.3	0.5	17	77.6	29	80.1	30.8	89.9	12.7	30.1	2.2	373.3	95.1	139.9	132.7	3.4
1964	3.2	2.7	16.8	42.6	55.2	70.2	206.8	150.5	167.5	45.7	1.8	2.7	765.7	114.6	427.5	215	8.1
1965	0.1	2.9	13.9	54.9	24.7	64.6	191.7	15.8	19.9	81.1	5.6	0	475.2	93.5	272.1	106.6	5.7
1966	0.8	1.5	12	27	18.3	33.9	169	145.1	173.6	23.7	13.3	0.1	618.3	57.3	348	210.6	2.3
1967	0.7	0.9	21.5	41.2	83.8	82.3	56.1	65.4	118.5	18.7	26.1	0.1	515.3	146.5	203.8	163.3	1.7
1968	3	1.7	6.4	15	13.9	55.3	72.8	213	43.3	58.5	17	1	500.9	35.3	341.1	118.8	4.8
1969	3.1	4.4	3.3	27.5	37.3	16.8	98.7	65.1	80.4	9.6	5.5	0.8	352.5	68.1	180.6	95.5	8.5
1970	1.1	3.5	11	31.1	45.5	61.1	35.8	140.4	85.9	18.4	0.1	0.1	434	87.6	237.3	104.4	5.4
1971	2.4	2.7	3.8	18.8	48.1	93.2	15.2	82.2	79.4	17.3	13.5	0.7	377.3	70.7	190.6	110.2	5.2
1972	4.7	6.8	18.9	36.9	34.3	54	64.9	43	7.3	15.4	4	0.3	290.5	90.1	161.9	26.7	12.2
1973	2.3	0	7.7	19.3	52.4	32	37.8	324.4	20.5	32.3	2.3	0	531	79.4	394.2	55.1	2.6
1974	5.4	5.1	17.9	19.4	77.9	29.7	52.6	46.8	81.3	43.8	7.7	12.3	399.9	115.2	129.1	132.8	10.5
1975	1.3	3	6.6	14.8	47.4	28.2	105.8	36.1	79.6	68.9	21.7	6.2	419.6	68.8	170.1	170.2	16.6
1976	0	5.5	6.6	42	12.3	33	66.2	129.6	99.1	12.6	0.1	0.9	407.9	60.9	228.8	111.8	11.7
1977	8.2	1.7	3.3	75.7	16.2	18.2	170.9	75.4	84.7	27.1	21.3	4.1	506.8	95.2	264.5	133.1	10.8
1978	1.5	3.2	16.4	6.6	70.9	76.5	119.7	106.5	103.4	51.1	4.6	0	560.4	93.9	302.7	159.1	8.8
1979	1.8	3	11.7	7.6	18.9	40.7	210.3	138.4	62.2	23.1	16.2	0.2	534.1	38.2	389.4	101.5	4.8
1980	3.2	2.4	7.1	19.8	32.2	90.2	78.9	61.5	57.9	37.2	3.5	1.6	395.5	59.1	230.6	98.6	5.8
1981	6.7	3.5	11.5	39.3	2.2	89.8	113	167	59.7	5.3	7.1	0.9	506	53	369.8	72.1	11.8
1982	0.8	6.9	12.1	12.1	40.1	23.5	28.5	56	70.1	25.3	5.5	1.2	282.1	64.3	108	100.9	8.6
1983	3.5	2.3	19.6	44	72.9	101.1	38.7	82.1	112.8	29.6	1.4	0.6	508.6	136.5	221.9	143.8	7
1984	2.3	0.8	2.7	35.3	86.5	81.6	107.4	103.9	79.4	15.7	0.6	7.7	523.9	124.5	292.9	95.7	3.7
1985	2.3	0.3	6.2	19	86.3	60.8	87.6	88.6	133.3	32.8	0	1.7	518.9	111.5	237	166.1	10.3
1986	0	0.1	3.5	7.5	36.6	116.2	41.9	68.3	24.8	12.4	4.2	4.6	320.1	47.6	226.4	41.4	1.8
1987	0	3.4	10	21	40.7	59.3	67.2	69.2	41.8	16.6	10.8	0	340	71.7	195.7	69.2	8
1988	1.8	8.3	26	13.4	76.3	37.3	81.1	151.5	57.8	23.9	0.1	1	478.5	115.7	269.9	81.8	10.1
1989	7.9	13.5	8.4	24.7	20.1	54.9	55.1	131.3	29.7	27.6	25	4.2	402.4	53.2	241.3	82.3	22.4
1990	6.3	8.9	34.7	38.4	93.5	21.3	83.9	150	56.1	50.3	8.9	0.1	552.4	166.6	255.2	115.3	19.4
1991	5.9	2.2	19.3	16.5	88	39.9	69.5	20.1	19.9	22.7	1.3	8.6	313.9	123.8	129.5	43.9	8.2
1992	0	2.9	15.4	10.7	20.5	85.2	113	284.7	36.7	17.7	3.9	0.3	591	46.6	482.9	58.3	11.5
1993	6.4	1.1	5.6	31.2	54.3	30.6	106.7	78.6	30.6	29.1	8.9	1.3	384.4	91.1	215.9	68.6	7.8
1994	0.6	8.2	15.1	27.8	4.1	164.8	109.3	78	29.2	59.9	5.6	1.3	503.9	47	352.1	94.7	10.1
1995	0.1	5.7	1.4	15.8	11.7	68.9	94.3	142.5	28.8	35.3	0.4	1.8	406.7	28.9	305.7	64.5	7.1
1996	4.2	4.9	20.2	14.5	12	69.3	215.5	41.2	36.1	38.7	9.1	0	465.7	46.7	326	83.9	10.9
1997	2.6	7	11.5	25.5	15.7	14.2	105	103.5	46.2	2.3	11.2	0.6	345.3	52.7	222.7	59.7	9.6
1998	2.2	2.5	20.4	55.6	53.7	35.6	111.8	123.2	23.4	26.5	0	0	454.9	129.7	270.6	49.9	5.3
1999	0.4	0.1	3.7	15.8	69.4	58.1	85.4	20.2	36.2	36	2.3	0.3	327.9	88.9	163.7	74.5	0.5
2000	4.6	5.1	5.4	17.8	20.2	145.7	26.8	63	55.2	54.3	8	0.1	406.2	43.4	235.5	117.5	10
2001	4.9	5.6	0.4	25.9	7.8	42.6	76.4	110.9	113.2	12	3.6	1.4	404.7	34.1	229.9	128.8	10.6
2002	6.2	4.5	13.6	12.9	40.5	78.9	27.6	134.8	38.6	38.7	0.5	5.1	401.9	67	241.3	77.8	12.1
2003	4.5	2	8.3	23.2	69.3	46	91.5	218.7	74.9	53.4	13.1	0.2	605.1	100.8	356.2	141.4	11.6
2004	3.3	2.5	8.4	3.3	44.6	81.5	67	87.1	65.9	12.8	4.3	4.7	385.4	56.3	235.6	83	6
2005	0.3	8.1	7.1	23.3	59.9	31.7	81.9	71.4	53.3	34.5	0.1	0.6	372.2	90.3	185	87.9	13.1
2006	2.8	9.7	2.6	5.8	58.2	37.9	76.5	141.1	72.7	11.3	4.7	2.9	426.2	66.6	255.5	88.7	13.1
2007	1.1	3.7	24.9	3.3	7	43.3	60.6	64.8	68.7	72.5	0	0.7	350.6	35.2	168.7	141.2	7.7
2008	17.2	2.1	14.3	20	6.4	41.9	33.8	62.9	151.5	21.7	1.8	0	373.6	40.7	138.6	175	20
2009	1.2	14.4	8	12	23.3	22.3	68.7	141.7	23.5	18.6	19.7	3.7	357.1	43.3	232.7	61.8	15.6
2010	0.3	5	12.6	33	71.7	31.2	116.3	57.9	66.3	60.3	0	3.7	458.3	117.3	205.4	126.6	9
2011	4.3	7.1	3.1	4.6	25.2	28.6	70.4	84.6	95.6	25.2	41.8	3.3	393.8	32.9	183.6	162.6	15.1
2012	10.2	2.7	15	31.8	29	82.5	33.4	133.8	95.7	9.2	2.8	3.5	449.6	75.8	249.7	107.7	16.2
2013	2.9	8.9	9.9	30.1	61	78.7	264.3	109.1	96.9	25.5	18.6	0.3	706.2	101	452.1	141	15.3
2014	0	13.4	14.9	79.3	8.4	94.6	78.3	93	150	46.9	10.5	0.1	589.4	102.6	265.9	207.4	13.7
2015	1.5	2.4	19.7	62.2	61.4	29.5	21.3	50.1	67.3	23.8	26.2	12.2	377.6	143.3	100.9	117.3	4

[truncated: 4 more sheets: XIJI, HUANXIAN, JINGYUAN, YUZHONG]
