# Supplementary material for: Change of precipitation characteristics in the water-wind erosion crisscross region on the Loess Plateau, China, from 1958 to 2015
Source: Sci Rep. 2017 Aug 14;7:8048. doi: 10.1038/s41598-017-08600-y (PMC5556052; doi:10.1038/s41598-017-08600-y)
Supplement: Supplementary file 3 — Dataset 3 [file 41598_2017_8600_MOESM3_ESM.xlsx]

## Sheet: WUQI
Year	Month	SPI-1	SPI-3	SPI-12
1958	1	-0.28
1958	2	-1.01
1958	3	0.47	-0.21
1958	4	0.74	0.54
1958	5	0.37	0.61
1958	6	-0.98	-0.15
1958	7	1.68	1.29
1958	8	1.94	2.21
1958	9	-0.24	2.01
1958	10	0.43	1.4
1958	11	-0.36	-0.23
1958	12	0.46	0.12	1.78
1959	1	0.37	-0.22	1.77
1959	2	2.63	2.03	1.88
1959	3	0.16	1.35	1.91
1959	4	-0.79	0.13	1.78
1959	5	-0.69	-1.09	1.55
1959	6	0.37	-0.62	1.69
1959	7	-0.96	-1.03	0.4
1959	8	1.22	0.3	-0.15
1959	9	-0.72	-0.13	-0.3
1959	10	-1.22	0.27	-0.52
1959	11	-1.01	-1.38	-0.6
1959	12	-0.07	-1.8	-0.65
1960	1	-0.54	-1.92	-0.7
1960	2	-1.01	-1.91	-0.9
1960	3	0.37	-0.44	-0.91
1960	4	0.84	0.6	-0.6
1960	5	0.78	0.94	-0.19
1960	6	-1.16	0.14	-0.52
1960	7	0.18	-0.11	0
1960	8	-0.31	-0.63	-0.98
1960	9	-0.24	-0.35	-0.75
1960	10	0.52	-0.38	-0.41
1960	11	-0.61	-0.23	-0.4
1960	12	-0.26	-0.01	-0.44
1961	1	0.9	-0.57	-0.41
1961	2	-0.25	-0.07	-0.37
1961	3	-0.08	-0.01	-0.42
1961	4	-0.21	-0.4	-0.71
1961	5	0.11	-0.27	-0.9
1961	6	0.92	0.4	-0.26
1961	7	0.14	0.39	-0.3
1961	8	1.18	1.05	0.6
1961	9	1.74	1.45	1.52
1961	10	2.49	2.46	1.91
1961	11	1.87	2.6	2.24
1961	12	-0.07	2.7	2.18
1962	1	0.06	1.86	2.13
1962	2	-0.25	-0.44	2.09
1962	3	-1.82	-1.72	2.08
1962	4	-0.99	-1.74	2.11
1962	5	-0.36	-1.4	1.97
1962	6	-1.36	-1.76	1.41
1962	7	0.41	-0.41	1.72
1962	8	0.16	-0.16	1.27
1962	9	0.29	0.29	0.46
1962	10	1	0.41	-0.04
1962	11	1.91	1.01	-0.04
1962	12	-0.26	1.61	-0.09
1963	1	-0.54	1.78	-0.12
1963	2	-0.25	-1.19	-0.12
1963	3	-1.09	-1.5	-0.09
1963	4	-0.09	-0.61	0.01
1963	5	2.66	2	1.11
1963	6	-0.72	1.5	1.12
1963	7	-0.43	0.79	0.86
1963	8	-1.59	-1.76	0.25
1963	9	1.33	-0.32	0.78
1963	10	-1.75	-0.33	0.37
1963	11	0.9	0.9	0.16
1963	12	1.13	-0.32	0.18
1964	1	1.13	1.31	0.22
1964	2	0.69	1.33	0.25
1964	3	2	2.12	0.55
1964	4	1.83	2.26	1.09
1964	5	0.97	2.13	0.33
1964	6	0.82	1.8	0.7
1964	7	1.78	2.11	2.13
1964	8	-0.18	1.5	2.63
1964	9	1.48	1.71	2.61
1964	10	0.96	0.99	2.72
1964	11	-0.9	1.34	2.66
1964	12	0.71	0.49	2.58
1965	1	-0.54	-1.01	2.5
1965	2	0.27	0.1	2.44
1965	3	-0.21	-0.44	2.32
1965	4	0.91	0.67	2.18
1965	5	-1.17	-0.24	1.73
1965	6	-1.04	-0.84	1.25
1965	7	0.21	-0.77	0.26
1965	8	-1.52	-1.23	-0.22
1965	9	-1.09	-1.21	-1.53
1965	10	0.81	-1.46	-1.47
1965	11	0.3	-0.44	-1.39
1965	12	-0.26	0.59	-1.46
1966	1	-0.28	-0.03	-1.45
1966	2	-0.84	-1.53	-1.46
1966	3	0.27	-0.32	-1.46
1966	4	0.02	-0.16	-1.84
1966	5	-1.25	-0.89	-1.78
1966	6	0.66	-0.27	-1.13
1966	7	0.97	0.67	-0.62
1966	8	0.48	1.07	0.28
1966	9	0.77	1.05	0.95
1966	10	-0.2	0.61	0.72
1966	11	1.06	0.7	0.83
1966	12	-0.26	0.27	0.79
1967	1	0.37	0.98	0.78
1967	2	-0.25	-0.44	0.78
1967	3	1.6	1.35	0.95
1967	4	0.78	1.12	1.15
1967	5	0.92	1.32	1.52
1967	6	0.15	0.78	1.3
1967	7	0.21	0.41	1.01
1967	8	0.68	0.45	1.18
1967	9	1.27	0.95	1.39
1967	10	-0.46	1.04	1.27
1967	11	0.9	1.03	1.27
1967	12	-0.26	-0.01	1.22
1968	1	0.06	0.73	1.19
1968	2	-0.84	-1.19	1.15
1968	3	0.47	-0.01	1.06
1968	4	0.51	0.36	1.05
1968	5	-0.52	-0.09	0.69
1968	6	-0.05	-0.29	0.6
1968	7	0.53	0.08	0.87
1968	8	0.39	0.42	0.77
1968	9	0.6	0.64	0.39
1968	10	1.96	1.1	0.9
1968	11	1.01	1.37	0.93
1968	12	0.2	1.91	0.9
1969	1	1.34	1.25	0.92
1969	2	0.69	1.01	0.95
1969	3	0.05	0.6	0.95
1969	4	0.55	0.47	1
1969	5	0.66	0.61	1.22
1969	6	-1.67	-0.29	0.91
1969	7	0.63	0.17	1.08
1969	8	-0.57	-0.46	0.71
1969	9	0.9	0.41	0.84
1969	10	-0.2	0.03	0.29
1969	11	-0.14	0.55	0.14
1969	12	-0.26	-0.47	0.09
1970	1	-0.54	-0.7	0
1970	2	1.06	0.1	0.02
1970	3	-0.51	-0.21	-0.02
1970	4	-0.15	-0.21	-0.18
1970	5	0.69	0.16	-0.15
1970	6	0.34	0.34	0.25
1970	7	-0.54	-0.17	-0.38
1970	8	0.81	0.15	0.38
1970	9	0.27	0.14	0.06
1970	10	-1.22	0.38	-0.06
1970	11	-1.01	-0.42	-0.14
1970	12	-0.07	-1.8	-0.16
1971	1	1.34	-0.57	-0.11
1971	2	-0.25	0.4	-0.16
1971	3	-0.68	-0.21	-0.18
1971	4	-0.7	-1.05	-0.28
1971	5	-0.27	-0.97	-0.53
1971	6	0.46	-0.32	-0.45
1971	7	-0.91	-0.79	-0.64
1971	8	0.94	0.13	-0.54
1971	9	0.24	0.07	-0.53
1971	10	-0.53	0.58	-0.4
1971	11	1.41	0.31	-0.11
1971	12	0.46	0.45	-0.12
1972	1	1.89	1.82	-0.11
1972	2	1.53	1.87	-0.02
1972	3	-0.35	0.96	-0.01
1972	4	0.21	0.25	0.13
1972	5	-0.52	-0.53	0.09
1972	6	-0.72	-0.9	-0.2
1972	7	-0.91	-1.53	-0.2
1972	8	-0.41	-1.38	-1.04
1972	9	-1.54	-1.58	-1.69
1972	10	0.08	-1.2	-1.45
1972	11	0.52	-1	-1.7
1972	12	0.46	0.23	-1.72
1973	1	1.13	0.8	-1.77
1973	2	-1.01	0.1	-1.88
1973	3	-0.08	-0.21	-1.91
1973	4	2.3	2.01	-1.08
1973	5	-0.57	1.32	-1.05
1973	6	-0.16	0.98	-0.83
1973	7	-1.41	-1.62	-1.09
1973	8	2.06	0.71	0.63
1973	9	0.11	0.7	1.06
1973	10	1.21	1.84	1.22
1973	11	-0.48	0.38	1.15
1973	12	-0.26	0.69	1.08
1974	1	1.13	-0.33	1.05
1974	2	1.22	1.01	1.11
1974	3	-0.21	0.6	1.14
1974	4	-0.7	-0.45	0.39
1974	5	1.05	0.34	0.78
1974	6	-0.53	-0.06	0.67
1974	7	-1.14	-0.74	0.83
1974	8	-2.01	-2.47	-1.42
1974	9	-0.24	-1.97	-1.53
1974	10	-0.2	-1.6	-1.82
1974	11	0.05	-0.4	-1.82
1974	12	1.83	0.08	-1.7
1975	1	-0.28	0.53	-1.77
1975	2	-0.84	0.53	-1.84
1975	3	1.13	0.6	-1.72
1975	4	0.47	0.6	-1.55
1975	5	-0.47	0.13	-2.05
1975	6	-0.36	-0.49	-1.84
1975	7	0.98	0.44	-0.6
1975	8	-1.59	-0.26	-0.49
1975	9	0.68	0.21	-0.03
1975	10	1.5	-0.04	0.36
1975	11	1.01	1.21	0.48
1975	12	1.99	1.75	0.45
1976	1	-0.54	1.36	0.42
1976	2	2.52	2.34	0.58
1976	3	-0.68	0.67	0.45
1976	4	0.98	1.09	0.59
1976	5	-0.81	-0.12	0.53
1976	6	-1.5	-0.84	0.32
1976	7	0.56	-0.41	0.07
1976	8	1	0.55	1.24
1976	9	0.5	0.95	1.12
1976	10	-0.46	0.79	0.68
1976	11	-0.9	0.01	0.49
1976	12	1.33	-0.62	0.42
1977	1	0.06	-0.33	0.42
1977	2	-0.54	0.4	0.25
1977	3	-1.34	-1.5	0.23
1977	4	1.62	1.15	0.45
1977	5	-1.17	0.29	0.4
1977	6	-1.29	-0.29	0.41
1977	7	0.98	0.04	0.76
1977	8	0.12	0.33	0.29
1977	9	0.79	0.89	0.43
1977	10	0.43	0.52	0.55
1977	11	0.45	0.75	0.67
1977	12	0.71	0.49	0.6
1978	1	-0.54	0.39	0.57
1978	2	0.88	0.53	0.61
1978	3	1.41	1.29	0.83
1978	4	-2.11	-0.16	0.23
1978	5	0.72	0.24	0.62
1978	6	-0.05	-0.29	0.79
1978	7	0.27	0.29	0.44
1978	8	0.62	0.38	0.75
1978	9	0.77	0.69	0.72
1978	10	0.69	0.91	0.73
1978	11	-0.36	0.69	0.66
1978	12	-0.26	0.23	0.59
1979	1	-0.54	-1.01	0.57
1979	2	1.22	0.25	0.57
1979	3	0.37	0.52	0.47
1979	4	-0.27	0.05	0.64
1979	5	-0.47	-0.59	0.34
1979	6	-0.02	-0.65	0.34
1979	7	0.91	0.49	0.81
1979	8	0.39	0.74	0.74
1979	9	-0.47	0.48	0.21
1979	10	-1.6	-0.41	-0.12
1979	11	0.52	-0.82	-0.03
1979	12	0.2	-0.8	-0.05
1980	1	-0.28	0.39	-0.05
1980	2	-0.25	-0.44	-0.12
1980	3	0.05	-0.32	-0.15
1980	4	-0.79	-0.79	-0.24
1980	5	0.81	0.13	0.11
1980	6	2.14	1.66	0.88
1980	7	-0.11	1.21	0.38
1980	8	-0.02	0.78	0.2
1980	9	-0.79	-0.59	0.1
1980	10	-0.75	-0.79	0.18
1980	11	-0.75	-1.23	0.04
1980	12	-0.26	-1.27	-0.01
1981	1	0.06	-1.19	-0.02
1981	2	-1.01	-1.53	-0.04
1981	3	0.74	0.18	0.02
1981	4	0.02	0.01	0.13
1981	5	-1.53	-0.81	-0.35
1981	6	0.46	-0.52	-1.09
1981	7	1.02	0.6	-0.35
1981	8	0.34	0.95	-0.14
1981	9	-0.06	0.67	0.13
1981	10	-0.39	-0.04	0.18
1981	11	-0.48	-0.42	0.19
1981	12	-0.26	-0.8	0.15
1982	1	-0.54	-1.19	0.12
1982	2	0.02	-0.91	0.15
1982	3	0.83	0.44	0.16
1982	4	-1.23	-0.51	0
1982	5	-0.22	-0.63	0.2
1982	6	-1.04	-1.53	-0.14
1982	7	-0.51	-1.19	-1.2
1982	8	-1.06	-1.65	-2.06
1982	9	-0.22	-1.16	-2.06
1982	10	-1.02	-1.28	-2.02
1982	11	-0.25	-0.7	-2.06
1982	12	-0.26	-1.19	-2.07
1983	1	0.37	-0.44	-2.03
1983	2	-1.01	-1.19	-2.04
1983	3	-0.68	-1.13	-2.28
1983	4	0.63	0.09	-1.98
1983	5	2.01	1.68	-0.93
1983	6	-0.24	1.35	-0.67
1983	7	-2.01	-0.27	-1.27
1983	8	-0.7	-1.96	-1.14
1983	9	1.44	-0.49	-0.15
1983	10	0.96	0.7	0.21
1983	11	-0.14	1.38	0.22
1983	12	-0.07	0.59	0.19
1984	1	0.06	-0.33	0.16
1984	2	-1.01	-1.19	0.16
1984	3	-0.87	-1.5	0.15
1984	4	0.47	-0.12	0.11
1984	5	0.43	0.24	-0.52
1984	6	0.94	0.86	-0.11
1984	7	0.68	0.96	0.99
1984	8	0.43	0.92	1.53
1984	9	-1.13	0.13	0.48
1984	10	-0.68	-0.53	0.17
1984	11	-0.48	-1.41	0.13
1984	12	1.67	-0.52	0.17
1985	1	0.06	0.15	0.15
1985	2	-1.01	0.4	0.15
1985	3	-1.34	-1.97	0.14
1985	4	-0.79	-1.64	-0.09
1985	5	1.87	1	0.46
1985	6	0.22	1.01	0.22
1985	7	0.32	1.04	0.02
1985	8	0.57	0.47	0.13
1985	9	1.68	1.18	1.32
1985	10	1.31	1.66	1.57
1985	11	-1.01	1.63	1.57
1985	12	-0.26	0.66	1.45
1986	1	-0.28	-1.92	1.41
1986	2	-0.54	-1.19	1.4
1986	3	0.16	-0.32	1.51
1986	4	-0.7	-0.73	1.59
1986	5	-0.57	-0.97	0.88
1986	6	2.12	1.08	1.47
1986	7	-0.73	0.4	1.2
1986	8	-0.94	-0.02	0.61
1986	9	-2.33	-2.02	-0.98
1986	10	-0.2	-2	-1.3
1986	11	-0.25	-1.83	-1.28
1986	12	0.71	-0.32	-1.25
1987	1	-0.54	-0.33	-1.27
1987	2	0.27	0.1	-1.21
1987	3	-0.51	-0.69	-1.31
1987	4	-0.47	-0.67	-1.35
1987	5	-0.69	-1.13	-1.32
1987	6	0.18	-0.67	-2.26
1987	7	-0.96	-1.15	-2.62
1987	8	-1.34	-1.61	-2.92
1987	9	-1.21	-2.08	-2.51
1987	10	0.19	-1.71	-2.23
1987	11	0.84	-0.65	-2.11
1987	12	-0.26	0.38	-2.18
1988	1	0.06	0.67	-2.15
1988	2	0.49	-0.07	-2.09
1988	3	1.28	1.16	-1.91
1988	4	-1.23	-0.12	-2.14
1988	5	0.83	0.41	-1.55
1988	6	1.72	1.25	-0.75
1988	7	-0.2	0.9	-0.45
1988	8	0.63	0.86	0.48
1988	9	-1.05	-0.3	0.51
1988	10	-0.2	-0.21	0.42
1988	11	-1.01	-1.26	0.24
1988	12	0.46	-0.68	0.23
1989	1	1.53	-0.22	0.26
1989	2	1.22	1.52	0.3
1989	3	-1.34	0.27	0.1
1989	4	1.52	1.25	0.66
1989	5	-1.64	0.05	0.18
1989	6	1.04	0.84	-0.11
1989	7	-0.36	-0.36	-0.19
1989	8	-0.97	-0.53	-1.05
1989	9	0.13	-0.84	-0.55
1989	10	-0.93	-0.95	-0.61
1989	11	1.12	0.02	-0.37
1989	12	-0.26	-0.09	-0.43
1990	1	1.13	1.2	-0.47
1990	2	1.22	1.01	-0.45
1990	3	2.59	2.8	-0.02
1990	4	0.81	1.79	-0.27
1990	5	-0.09	1.12	-0.02
1990	6	-0.4	-0.11	-0.45
1990	7	1.15	0.71	0.52
1990	8	-0.21	0.5	0.86
1990	9	0.33	0.67	0.91
1990	10	0.96	0.19	1.15
1990	11	0.05	0.51	1.03
1990	12	0.2	0.69	1
1991	1	0.9	0.23	0.97
1991	2	-0.25	0.25	0.9
1991	3	1.66	1.53	0.77
1991	4	-0.04	0.57	0.62
1991	5	1.71	1.59	1.15
1991	6	1.18	1.64	1.47
1991	7	-2.61	0.11	0.23
1991	8	-2.06	-1.96	-0.39
1991	9	-1.01	-3.17	-0.9
1991	10	0.38	-1.91	-0.98
1991	11	-0.75	-0.87	-1.1
1991	12	0.93	0.04	-1.09
1992	1	-0.54	-0.7	-1.16
1992	2	-1.01	-0.66	-1.16
1992	3	1.28	0.6	-1.27
1992	4	-0.33	0.05	-1.41
1992	5	-0.57	-0.33	-2.31
1992	6	0.6	-0.22	-2.45
1992	7	-0.7	-0.66	-2.01
1992	8	1.65	0.86	0.09
1992	9	-1.3	0.16	0.02
1992	10	0.38	0.79	0.03
1992	11	0.14	-0.84	0.09
1992	12	-0.26	0.16	0.01
1993	1	1.71	0.46	0.08
1993	2	-0.54	0.4	0.1
1993	3	-0.68	-0.11	-0.08
1993	4	-0.47	-0.92	-0.12
1993	5	-0.18	-0.77	-0.03
1993	6	0.4	-0.24	-0.08
1993	7	-0.47	-0.48	0.03
1993	8	1.11	0.45	-0.39
1993	9	-1.95	-0.3	-0.5
1993	10	-0.46	-0.08	-0.61
1993	11	0.59	-1.44	-0.57
1993	12	-0.26	-0.22	-0.6
1994	1	-0.54	0.23	-0.71
1994	2	0.49	-0.44	-0.65
1994	3	-0.35	-0.44	-0.65
1994	4	0.94	0.7	-0.36
1994	5	-1.77	-0.43	-0.58
1994	6	0.63	0.12	-0.45
1994	7	-0.01	-0.35	-0.23
1994	8	1.46	1.06	0.06
1994	9	-1.05	0.4	0.24
1994	10	0.89	0.82	0.47
1994	11	0.05	-0.44	0.41
1994	12	0.71	0.69	0.41
1995	1	-0.54	-0.03	0.39
1995	2	-0.54	-0.44	0.35
1995	3	-1.09	-1.72	0.32
1995	4	-1.23	-1.74	-0.06
1995	5	-1.43	-2.29	-0.02
1995	6	-0.87	-2.18	-0.39
1995	7	0.11	-0.88	-0.34
1995	8	1.94	1.11	0.09
1995	9	-1.4	0.76	0.01
1995	10	-0.32	0.89	-0.22
1995	11	-0.9	-1.54	-0.32
1995	12	-0.07	-0.86	-0.38
1996	1	0.37	-1.01	-0.37
1996	2	0.27	0.1	-0.33
1996	3	-0.35	-0.21	-0.3
1996	4	-0.79	-0.85	-0.28
1996	5	-0.69	-1.26	-0.16
1996	6	0.4	-0.59	0.16
1996	7	1.04	0.74	0.8
1996	8	-0.78	0.39	-0.88
1996	9	-0.9	-0.11	-0.71
1996	10	0.65	-0.98	-0.45
1996	11	0.38	-0.4	-0.35
1996	12	-0.26	0.49	-0.39
1997	1	0.06	0.15	-0.42
1997	2	0.69	0.1	-0.39
1997	3	0.05	0.18	-0.37
1997	4	0.55	0.47	-0.15
1997	5	-1.77	-0.7	-0.26
1997	6	-2.3	-1.88	-0.74
1997	7	-0.12	-1.58	-1.75
1997	8	0.68	-0.32	-0.88
1997	9	0.35	0.3	-0.33
1997	10	-2.12	0.25	-0.67
1997	11	-0.25	-0.33	-0.78
1997	12	-0.07	-1.8	-0.79
1998	1	-0.28	-0.57	-0.81
1998	2	-0.54	-0.91	-0.85
1998	3	2.16	1.76	-0.56
1998	4	2.3	2.64	0.08
1998	5	1.89	3.05	0.96
1998	6	-0.32	2.17	1.14
1998	7	0.35	0.9	1.52
1998	8	-0.41	-0.3	1.1
1998	9	-1.17	-0.6	0.58
1998	10	-0.32	-1.18	0.7
1998	11	-1.01	-1.41	0.65
1998	12	-0.26	-0.98	0.6
1999	1	-0.54	-2.11	0.57
1999	2	-1.01	-2.11	0.55
1999	3	-0.08	-0.97	0.29
1999	4	-0.15	-0.51	-0.53
1999	5	-0.05	-0.36	-1.3
1999	6	-1.04	-0.98	-1.36
1999	7	1.49	0.93	-0.46
1999	8	-1.15	0.27	-0.77
1999	9	-0.86	0.17	-0.65
1999	10	-0.26	-1.56	-0.59
1999	11	-0.36	-1	-0.56
1999	12	-0.07	-0.57	-0.58
2000	1	0.65	-0.33	-0.55
2000	2	-0.25	-0.07	-0.5
2000	3	-0.35	-0.32	-0.54
2000	4	-0.79	-0.98	-0.68
2000	5	-1.09	-1.55	-0.86
2000	6	1.01	-0.17	-0.21
2000	7	-0.85	-0.63	-2
2000	8	0.53	0.09	-1.05
2000	9	-0.72	-0.61	-0.96
2000	10	0.89	0.15	-0.63
2000	11	0.14	-0.23	-0.6
2000	12	-0.26	0.59	-0.64
2001	1	0.9	0.15	-0.64
2001	2	-0.25	-0.07	-0.63
2001	3	0.47	0.44	-0.57
2001	4	1.01	0.89	-0.22
2001	5	-1.34	-0.03	-0.23
2001	6	-0.87	-0.73	-0.76
2001	7	-0.18	-1.17	-0.49
2001	8	0.68	-0.12	-0.39
2001	9	1.74	1.03	0.84
2001	10	0.69	1.6	0.75
2001	11	-0.14	1.56	0.73
2001	12	-0.07	0.35	0.7
2002	1	-0.28	-0.44	0.64
2002	2	-0.54	-0.91	0.62
2002	3	1.06	0.6	0.7
2002	4	0.81	0.89	0.67
2002	5	1.05	1.28	1.14
2002	6	2.05	2.15	1.85
2002	7	0.32	1.53	2.29
2002	8	-1.55	0.35	1.62
2002	9	0.06	-0.62	0.74
2002	10	0.24	-1	0.61
2002	11	-1.01	-0.17	0.56
2002	12	2.41	0.19	0.63
2003	1	-0.28	0.15	0.61
2003	2	-0.25	1.23	0.61
2003	3	0.16	-0.21	0.54
2003	4	0.12	-0.03	0.39
2003	5	0.15	0	0.12
2003	6	0.84	0.48	-0.42
2003	7	0.85	0.97	-0.06
2003	8	0.53	1.08	0.84
2003	9	0.91	1.07	1.18
2003	10	0.24	0.83	1.11
2003	11	0.78	0.87	1.29
2003	12	-0.26	0.38	1.13
2004	1	-0.28	0.53	1.1
2004	2	-0.84	-1.53	1.07
2004	3	-0.35	-0.97	1.06
2004	4	-1.72	-1.74	0.93
2004	5	0.72	-0.24	1.05
2004	6	-0.2	-0.34	0.71
2004	7	-1.17	-0.83	-0.22
2004	8	0.41	-0.69	-0.29
2004	9	0.06	-0.49	-0.73
2004	10	-1.34	-0.07	-0.91
2004	11	-0.75	-0.6	-1.14
2004	12	0.93	-1.34	-1.1
2005	1	-0.54	-0.7	-1.12
2005	2	-0.25	-0.07	-1.07
2005	3	-1.34	-1.72	-1.17
2005	4	-0.89	-1.45	-1.17
2005	5	0.6	-0.33	-1.17
2005	6	-1.04	-0.75	-1.27
2005	7	-0.4	-0.68	-1.03
2005	8	0.25	-0.65	-1.16
2005	9	-0.06	-0.3	-1.17
2005	10	-1.34	-0.27	-1.08
2005	11	-1.01	-0.77	-1.15
2005	12	0.2	-1.8	-1.21
2006	1	1.13	-0.57	-1.15
2006	2	0.69	0.9	-1.07
2006	3	-1.34	-0.21	-1.11
2006	4	-1.1	-1.28	-1.2
2006	5	1.25	0.29	-0.88
2006	6	-0.02	0.3	-0.57
2006	7	0.8	1.02	0.14
2006	8	-0.7	0.04	-0.3
2006	9	-0.94	-0.3	-0.59
2006	10	-1.34	-1.54	-0.54
2006	11	-0.05	-1.35	-0.49
2006	12	0.93	-0.92	-0.49
2007	1	-0.28	0.06	-0.55
2007	2	0.02	0.25	-0.57
2007	3	1.13	0.82	-0.38
2007	4	-1.93	-0.51	-0.46
2007	5	0.15	-0.33	-0.84
2007	6	1.01	0.18	-0.41
2007	7	0.4	0.66	-0.74
2007	8	-0.57	0.2	-0.69
2007	9	1.44	0.57	0.45
2007	10	2.35	1.28	1.15
2007	11	-1.01	1.87	1.11
2007	12	0.71	1.78	1.05
2008	1	2.76	0.53	1.15
2008	2	0.02	1.79	1.13
2008	3	0.05	1.03	1.06
2008	4	-0.33	-0.4	1.23
2008	5	-1.01	-1.09	1.01
2008	6	-0.24	-1.1	0.61
2008	7	-2.25	-2.32	-0.29
2008	8	0.45	-1.05	0.25
2008	9	0.79	-0.35	-0.15
2008	10	-1.34	0.42	-1.02
2008	11	-1.01	0.08	-1.06
2008	12	-0.07	-1.91	-1.11
2009	1	-0.54	-1.92	-1.31
2009	2	0.27	-0.44	-1.27
2009	3	0.37	0.09	-1.27
2009	4	-0.47	-0.3	-1.37
2009	5	-0.01	-0.36	-1.1
2009	6	-0.62	-0.87	-1.11
2009	7	0.77	0.28	0.16
2009	8	0.36	0.43	0.14
2009	9	-1.05	0.18	-0.62
2009	10	-1.46	-0.69	-0.58
2009	11	2.1	-0.42	-0.11
2009	12	0.46	0.69	-0.12
2010	1	-0.54	2.11	-0.14
2010	2	1.81	1.12	-0.05
2010	3	-0.87	0.09	-0.14
2010	4	0.55	0.5	0.04
2010	5	0.22	0.13	0.11
2010	6	-0.24	0.01	0.19
2010	7	-1.34	-1.23	-0.89
2010	8	0.23	-0.93	-0.99
2010	9	-0.56	-0.97	-0.79
2010	10	0.47	-0.16	-0.43
2010	11	0.14	-0.33	-0.87
2010	12	-0.26	0.23	-0.92
2011	1	-0.28	-0.22	-0.92
2011	2	0.69	-0.07	-0.98
2011	3	-1.09	-0.69	-1.02
2011	4	-1.37	-1.36	-1.43
2011	5	0.03	-1.01	-1.44
2011	6	-1.75	-1.72	-1.64
2011	7	0.16	-0.61	-1
2011	8	-0.67	-0.99	-1.55
2011	9	1	0.12	-0.65
2011	10	0.65	0.28	-0.56
2011	11	2.03	1.43	-0.21
2011	12	-0.07	1.48	-0.23
2012	1	-0.28	1.99	-0.25
2012	2	-0.54	-0.91	-0.29
2012	3	-0.08	-0.56	-0.24
2012	4	0.02	-0.26	-0.09
2012	5	0.33	0.02	0
2012	6	1.7	1.23	0.87
2012	7	0.52	1.2	1.18
2012	8	-0.97	0.49	1.15
2012	9	0.73	0.09	0.98
2012	10	-0.84	-0.45	0.71
2012	11	0.14	0.29	0.39
2012	12	0.2	-0.68	0.36
2013	1	-0.28	-0.03	0.34
2013	2	0.27	-0.07	0.37
2013	3	-1.82	-1.5	0.29
2013	4	-0.89	-1.45	0.17
2013	5	-0.41	-1.4	0
2013	6	0.68	-0.24	-0.41
2013	7	2.56	2.5	1.39
2013	8	-1.31	1.86	1.38
2013	9	1.15	1.88	1.53
2013	10	-0.26	-0.14	1.5
2013	11	0.05	0.79	1.52
2013	12	-0.26	-0.42	1.45
2014	1	-0.54	-0.44	1.42
2014	2	1.53	0.53	1.44
2014	3	0.16	0.52	1.57
2014	4	1.19	1.23	1.99
2014	5	0.43	0.89	2.09
2014	6	0.55	0.96	1.92
2014	7	0.11	0.29	0.27
2014	8	-0.21	-0.04	0.71
2014	9	1.05	0.32	0.64
2014	10	-0.46	0.31	0.58
2014	11	-0.05	0.64	0.57
2014	12	-0.26	-0.62	0.53
2015	1	1.34	0.15	0.57
2015	2	0.02	0.4	0.5
2015	3	-1.09	-0.32	0.44
2015	4	0.98	0.54	0.39
2015	5	-0.41	0.02	0.18
2015	6	-0.87	-0.39	-0.16
2015	7	-1.64	-2.1	-0.93
2015	8	-0.45	-1.88	-1.08
2015	9	-0.22	-1.38	-1.8
2015	10	0.33	-0.52	-1.49
2015	11	2.1	0.53	-1.07
2015	12	2.41	1.68	-0.93

## Sheet: SUIDE
Year	Month	SPI-1	SPI-3	SPI-12
1958	1	0.24
1958	2	-1.01
1958	3	-0.35	-0.78
1958	4	0.79	0.16
1958	5	1.4	1.24
1958	6	0.49	1.27
1958	7	0.78	1.26
1958	8	1.22	1.34
1958	9	-0.33	0.98
1958	10	-0.06	0.68
1958	11	-0.42	-0.58
1958	12	0.35	-0.4	1.21
1959	1	-0.45	-0.77	1.17
1959	2	2.26	1.62	1.34
1959	3	0.62	1.35	1.41
1959	4	-1.32	0.42	1.19
1959	5	0.11	-0.3	0.82
1959	6	0.84	0.24	0.9
1959	7	-0.27	0.05	0.4
1959	8	2.45	1.99	1.49
1959	9	-0.39	1.5	1.51
1959	10	0.59	2.07	1.61
1959	11	-0.91	-0.41	1.6
1959	12	0.8	0.11	1.59
1960	1	0.24	-0.66	1.6
1960	2	-1.01	-0.31	1.41
1960	3	0.34	-0.16	1.38
1960	4	0.69	0.34	1.54
1960	5	0.59	0.65	1.64
1960	6	-1.16	-0.24	1.14
1960	7	-0.17	-0.58	1.22
1960	8	-0.05	-0.75	-0.71
1960	9	0.39	-0.17	-0.38
1960	10	0.15	0.02	-0.48
1960	11	-0.13	0.19	-0.43
1960	12	0.1	-0.13	-0.49
1961	1	0.24	-0.24	-0.49
1961	2	-0.79	-0.65	-0.47
1961	3	0.71	0.25	-0.43
1961	4	-0.04	0.02	-0.54
1961	5	-0.29	-0.17	-0.77
1961	6	0.16	-0.31	-0.4
1961	7	0.29	-0.01	-0.15
1961	8	0.36	0.27	0.1
1961	9	1.1	0.77	0.49
1961	10	2.89	1.81	1.32
1961	11	0.76	2.17	1.43
1961	12	0.1	2.74	1.41
1962	1	0.91	0.92	1.42
1962	2	0.95	0.93	1.48
1962	3	-1.63	-0.25	1.34
1962	4	-2.05	-1.61	1.19
1962	5	-2.02	-3.67	1.04
1962	6	-1.44	-3.23	0.72
1962	7	0.53	-0.65	0.88
1962	8	-0.05	-0.25	0.71
1962	9	0.37	0.27	0.32
1962	10	-0.06	-0.05	-0.69
1962	11	1.61	0.62	-0.52
1962	12	-0.35	0.8	-0.56
1963	1	-0.45	1.5	-0.62
1963	2	-1.01	-1.81	-0.73
1963	3	-0.49	-1.35	-0.65
1963	4	-0.19	-0.78	-0.5
1963	5	2.4	1.91	0.7
1963	6	0.49	1.86	1.03
1963	7	-0.43	1.05	0.63
1963	8	0.68	0.2	1.05
1963	9	0.35	0.16	1.07
1963	10	-1.06	0.36	0.94
1963	11	0.4	-0.04	0.73
1963	12	0.99	-0.45	0.77
1964	1	1.27	0.92	0.82
1964	2	0.67	1.3	0.88
1964	3	1.45	1.55	1.06
1964	4	2.41	2.45	1.51
1964	5	1.27	2.23	1.04
1964	6	0.25	1.73	0.92
1964	7	1.74	1.97	2.1
1964	8	-0.54	0.99	1.68
1964	9	1.46	1.56	2.24
1964	10	1.06	0.84	2.51
1964	11	-0.42	1.45	2.47
1964	12	0.35	0.64	2.43
1965	1	-0.27	-0.66	2.36
1965	2	0.35	0	2.33
1965	3	0.34	0.17	2.23
1965	4	1.93	1.62	2.07
1965	5	-0.62	0.7	1.69
1965	6	-1.44	-0.28	1.32
1965	7	-0.56	-1.61	0.04
1965	8	-1.3	-1.97	-0.19
1965	9	-2.01	-2.24	-1.85
1965	10	-0.23	-2.42	-2.25
1965	11	0.47	-1.45	-2.15
1965	12	-0.35	-0.17	-2.22
1966	1	-0.02	0.18	-2.19
1966	2	0.51	-0.15	-2.16
1966	3	1.03	0.85	-2.05
1966	4	-0.12	0.42	-2.62
1966	5	0.26	0.28	-2.33
1966	6	0.75	0.46	-1.44
1966	7	0.79	0.92	-0.6
1966	8	-0.41	0.43	-0.27
1966	9	0.09	0.13	0.28
1966	10	0.59	-0.3	0.43
1966	11	0.4	0.22	0.41
1966	12	-0.35	0.44	0.39
1967	1	0.91	0.4	0.42
1967	2	-0.51	-0.31	0.37
1967	3	1.24	0.97	0.4
1967	4	1.07	1.13	0.57
1967	5	0.62	1.08	0.67
1967	6	0.25	0.69	0.49
1967	7	-0.25	-0.07	-0.06
1967	8	0.98	0.46	0.74
1967	9	1.22	0.98	1.3
1967	10	-0.55	1.28	1.12
1967	11	0.87	1.01	1.19
1967	12	-0.35	-0.09	1.17
1968	1	-0.27	0.61	1.11
1968	2	-1.01	-1.75	1.09
1968	3	-0.49	-1.19	0.94
1968	4	-0.45	-0.99	0.72
1968	5	-0.82	-1.11	0.44
1968	6	-0.87	-1.56	0.18
1968	7	0.1	-0.79	0.36
1968	8	0.38	-0.16	-0.02
1968	9	-0.02	0.05	-0.77
1968	10	2.51	1.02	0.15
1968	11	0.53	1.19	0.09
1968	12	0.58	2.34	0.1
1969	1	0.48	0.67	0.13
1969	2	-0.03	0.26	0.16
1969	3	0.14	0.09	0.21
1969	4	1.55	1.16	0.53
1969	5	1.03	1.35	0.94
1969	6	-0.77	0.67	0.91
1969	7	0.32	0.22	1.05
1969	8	-0.32	-0.46	0.78
1969	9	1.75	0.89	1.7
1969	10	0.24	0.98	1.08
1969	11	-0.42	1.49	0.99
1969	12	-0.35	-0.26	0.94
1970	1	-0.45	-1.15	0.89
1970	2	1.07	0.13	0.94
1970	3	-1.18	-0.45	0.87
1970	4	0.69	0.34	0.68
1970	5	1.1	0.83	0.72
1970	6	0.97	1.37	1.12
1970	7	-0.29	0.56	0.9
1970	8	1	0.75	1.6
1970	9	0	0.32	0.73
1970	10	-0.96	0.47	0.56
1970	11	-1.01	-0.67	0.51
1970	12	-0.16	-1.72	0.5
1971	1	0.91	-0.89	0.55
1971	2	-0.26	0	0.47
1971	3	-0.49	-0.25	0.51
1971	4	-1.16	-1.23	0.3
1971	5	-0.1	-0.8	-0.04
1971	6	-0.5	-1.04	-0.5
1971	7	0.4	-0.13	-0.13
1971	8	-0.84	-0.6	-1.24
1971	9	0.39	-0.2	-1.08
1971	10	-0.96	-0.76	-1.07
1971	11	1.42	0.35	-0.71
1971	12	0.8	0.37	-0.69
1972	1	1.75	1.99	-0.63
1972	2	0.81	1.55	-0.57
1972	3	-0.49	0.6	-0.57
1972	4	-1.01	-0.71	-0.54
1972	5	-0.39	-1.01	-0.59
1972	6	0.44	-0.36	-0.27
1972	7	-1.32	-1.13	-1.1
1972	8	1.34	0.4	0.27
1972	9	-1.31	-0.25	-0.33
1972	10	-0.63	0.36	-0.29
1972	11	0.65	-1.18	-0.47
1972	12	0.35	-0.17	-0.52
1973	1	1.1	0.92	-0.56
1973	2	-0.79	0.13	-0.64
1973	3	-0.22	-0.16	-0.62
1973	4	-0.28	-0.65	-0.53
1973	5	-0.89	-0.97	-0.6
1973	6	0.68	-0.14	-0.45
1973	7	-0.9	-0.82	-0.33
1973	8	0.54	-0.05	-0.99
1973	9	0.48	-0.08	-0.32
1973	10	1.51	0.96	0.17
1973	11	-0.78	0.76	0
1973	12	-0.35	0.91	-0.05
1974	1	-0.45	-1.52	-0.12
1974	2	0.17	-0.85	-0.08
1974	3	-1.18	-1.19	-0.14
1974	4	-0.55	-0.99	-0.16
1974	5	0.98	0.28	0.28
1974	6	-0.06	0.24	0.04
1974	7	0.43	0.52	0.64
1974	8	-2.49	-0.94	-0.33
1974	9	0.37	-0.63	-0.41
1974	10	-0.63	-1.39	-0.96
1974	11	0.04	-0.02	-0.9
1974	12	1.81	-0.22	-0.8
1975	1	-0.27	0.47	-0.79
1975	2	-0.03	0.72	-0.79
1975	3	0.24	-0.07	-0.68
1975	4	1.44	1.09	-0.31
1975	5	-0.45	0.41	-0.71
1975	6	0.44	0.48	-0.48
1975	7	-0.01	-0.17	-0.76
1975	8	-0.32	-0.27	-0.16
1975	9	0.27	-0.3	-0.23
1975	10	1.09	0.07	0.13
1975	11	-0.04	0.5	0.11
1975	12	1.18	0.91	0.04
1976	1	-0.45	0.02	0.03
1976	2	2.92	2.52	0.29
1976	3	-0.09	1.45	0.26
1976	4	0.79	1.41	0.12
1976	5	-0.56	-0.14	0.11
1976	6	-1.09	-0.91	-0.24
1976	7	-0.06	-0.96	-0.27
1976	8	0.89	0.11	0.45
1976	9	0.07	0.37	0.36
1976	10	0.15	0.6	0.14
1976	11	-0.78	-0.21	0.06
1976	12	1.67	-0.05	0.06
1977	1	-0.02	-0.15	0.08
1977	2	-0.79	0.39	-0.22
1977	3	-1.38	-1.73	-0.3
1977	4	0.93	0.07	-0.26
1977	5	-0.56	-0.3	-0.25
1977	6	-0.16	-0.26	-0.03
1977	7	0.95	0.43	0.56
1977	8	1.79	1.73	1.27
1977	9	-0.26	1.56	1.19
1977	10	0.15	1.34	1.18
1977	11	-0.78	-0.49	1.19
1977	12	0.8	-0.26	1.13
1978	1	-0.45	-0.89	1.1
1978	2	1.31	0.93	1.19
1978	3	1.45	1.4	1.39
1978	4	-1.32	0.46	1.14
1978	5	0.62	0.44	1.37
1978	6	-1.36	-0.94	1.11
1978	7	1.69	1.28	1.65
1978	8	1.13	1.55	1.23
1978	9	0.53	1.86	1.56
1978	10	-0.06	1.03	1.52
1978	11	0.12	0.31	1.6
1978	12	-0.16	-0.22	1.55
1979	1	-0.45	-0.34	1.53
1979	2	0.95	0.13	1.5
1979	3	0.34	0.4	1.39
1979	4	0.03	0.29	1.46
1979	5	-1.14	-0.72	1.18
1979	6	0.33	-0.46	1.41
1979	7	1.22	0.82	1.15
1979	8	0.31	0.99	0.7
1979	9	-1.14	0.45	0.12
1979	10	-0.87	-0.74	0
1979	11	-0.91	-1.72	-0.11
1979	12	0.8	-1.22	-0.09
1980	1	-0.02	-0.77	-0.08
1980	2	-0.79	-0.31	-0.16
1980	3	1.51	0.91	-0.02
1980	4	-0.65	0.21	-0.09
1980	5	0.68	0.63	0.28
1980	6	0.99	0.8	0.5
1980	7	-1.19	-0.16	-0.76
1980	8	0.78	0.2	-0.43
1980	9	-0.21	-0.35	-0.15
1980	10	0.19	0.37	0.01
1980	11	0.59	-0.11	0.16
1980	12	-0.35	0.23	0.09
1981	1	0.24	0.4	0.1
1981	2	-1.01	-1.31	0.09
1981	3	0.87	0.32	0
1981	4	-0.19	-0.03	0.05
1981	5	-1.46	-0.72	-0.34
1981	6	2.22	1.4	0.33
1981	7	0.58	1.36	1.07
1981	8	-0.32	1.12	0.55
1981	9	-0.87	-0.39	0.35
1981	10	-1.06	-1.29	0.17
1981	11	-0.13	-1.33	0.07
1981	12	-0.16	-1.15	0.05
1982	1	-0.27	-0.55	0.03
1982	2	0.81	0.13	0.11
1982	3	0.53	0.53	0.08
1982	4	-0.04	0.29	0.1
1982	5	-0.29	-0.23	0.25
1982	6	-0.19	-0.59	-0.84
1982	7	0.85	0.38	-0.65
1982	8	-0.28	0.17	-0.63
1982	9	0.35	0.36	-0.16
1982	10	-1.06	-0.43	-0.16
1982	11	0.34	-0.06	-0.12
1982	12	-0.35	-0.83	-0.15
1983	1	-0.27	-0.06	-0.15
1983	2	-0.79	-1.55	-0.23
1983	3	0.44	-0.16	-0.24
1983	4	-0.04	-0.13	-0.23
1983	5	1.36	1.06	0.27
1983	6	0.82	1.24	0.57
1983	7	-1.39	0.03	-0.43
1983	8	-1.61	-1.53	-0.92
1983	9	1.47	-0.6	-0.19
1983	10	1.43	0.6	0.31
1983	11	0.2	1.68	0.28
1983	12	-0.16	1.14	0.27
1984	1	-0.02	-0.06	0.27
1984	2	-0.79	-1.07	0.27
1984	3	-0.49	-0.91	0.2
1984	4	-0.28	-0.78	0.17
1984	5	-0.29	-0.65	-0.32
1984	6	0.93	0.32	-0.24
1984	7	0.28	0.41	0.43
1984	8	-0.37	0.15	0.82
1984	9	-0.77	-0.62	-0.26
1984	10	-1.17	-1.29	-0.82
1984	11	-0.22	-1.3	-0.91
1984	12	2.08	-0.55	-0.8
1985	1	-0.27	0.4	-0.81
1985	2	-0.03	0.93	-0.77
1985	3	-0.99	-1.04	-0.8
1985	4	-0.76	-1.15	-0.83
1985	5	0.85	0.12	-0.49
1985	6	0.33	0.36	-0.69
1985	7	-0.8	-0.28	-1.3
1985	8	0.07	-0.54	-1.05
1985	9	2.15	0.88	0.67
1985	10	0.24	1.55	0.84
1985	11	-1.01	1.84	0.79
1985	12	-0.35	-0.5	0.65
1986	1	-0.45	-1.62	0.63
1986	2	0.17	-0.85	0.64
1986	3	-0.09	-0.35	0.69
1986	4	-1.01	-0.78	0.66
1986	5	0.62	0.01	0.6
1986	6	1.36	1.04	0.94
1986	7	-0.75	0.31	0.99
1986	8	-0.35	-0.2	0.86
1986	9	-1.51	-1.6	-1.03
1986	10	0.15	-1.25	-1.05
1986	11	-0.42	-1.33	-1.02
1986	12	1.18	-0.05	-0.97
1987	1	-0.02	-0.15	-0.94
1987	2	-0.03	0.39	-0.94
1987	3	-0.09	-0.25	-0.95
1987	4	0.79	0.42	-0.66
1987	5	-1.05	-0.36	-1.04
1987	6	1.15	0.63	-1.08
1987	7	-0.61	-0.28	-1.04
1987	8	-0.32	-0.25	-1.04
1987	9	-1.45	-1.47	-1.08
1987	10	2.05	-0.26	-0.43
1987	11	0.27	0.17	-0.37
1987	12	-0.35	1.73	-0.47
1988	1	-0.02	-0.06	-0.47
1988	2	-0.03	-0.65	-0.46
1988	3	0.14	-0.07	-0.44
1988	4	-1.32	-0.85	-0.7
1988	5	0.68	0.07	-0.3
1988	6	1.61	1.27	-0.04
1988	7	1.78	2.38	1.35
1988	8	0.12	1.85	1.59
1988	9	-1.45	0.77	1.63
1988	10	-1.06	-1.1	1.01
1988	11	-1.01	-2.13	0.91
1988	12	0.35	-1.62	0.91
1989	1	2.64	0.4	1.03
1989	2	0.81	1.92	1.07
1989	3	-0.81	0.91	1.01
1989	4	0.63	0.29	1.17
1989	5	-2.11	-1.01	0.8
1989	6	1.15	0.4	0.57
1989	7	-0.47	-0.33	-0.94
1989	8	-1.33	-0.66	-1.68
1989	9	0.51	-0.9	-0.88
1989	10	-0.96	-0.91	-0.87
1989	11	0.47	0.16	-0.72
1989	12	0.1	-0.55	-0.75
1990	1	0.7	0.54	-0.9
1990	2	1.31	1.12	-0.85
1990	3	2.67	2.59	-0.36
1990	4	1.28	2.31	-0.21
1990	5	-0.19	1.26	0.01
1990	6	-0.77	-0.26	-0.59
1990	7	1.23	0.64	0.44
1990	8	-0.61	0.2	0.68
1990	9	0.07	0.39	0.48
1990	10	0.24	-0.57	0.65
1990	11	0.59	0.12	0.66
1990	12	-0.16	0.3	0.63
1991	1	0.24	0.47	0.61
1991	2	0.35	0	0.54
1991	3	2.72	2.29	0.55
1991	4	0.58	1.76	0.41
1991	5	2.11	2.49	1.16
1991	6	0.19	1.61	1.29
1991	7	-2.33	-0.05	-0.02
1991	8	-0.79	-1.89	-0.07
1991	9	-0.71	-2.34	-0.38
1991	10	1.02	-0.84	-0.18
1991	11	-0.42	-0.31	-0.33
1991	12	0.8	0.67	-0.31
1992	1	-0.45	-0.55	-0.34
1992	2	-1.01	-0.85	-0.4
1992	3	-0.22	-1.04	-0.86
1992	4	-1.01	-1.23	-1.05
1992	5	-0.62	-1.11	-2.26
1992	6	0.01	-0.88	-2.18
1992	7	-0.73	-1.09	-1.69
1992	8	1.06	0.2	-0.47
1992	9	-0.07	0.13	-0.25
1992	10	-0.79	0.52	-0.63
1992	11	-0.04	-0.49	-0.61
1992	12	-0.16	-0.89	-0.68
1993	1	1.6	0.33	-0.57
1993	2	-0.26	0.5	-0.54
1993	3	-0.22	0.25	-0.54
1993	4	-1.75	-1.32	-0.56
1993	5	0.49	-0.26	-0.29
1993	6	-0.38	-0.57	-0.36
1993	7	0.03	-0.19	-0.02
1993	8	-0.11	-0.43	-0.8
1993	9	-2.01	-0.98	-1.45
1993	10	0.7	-0.94	-1.1
1993	11	1.57	-0.37	-0.8
1993	12	-0.35	1.25	-0.83
1994	1	-0.45	1.45	-0.94
1994	2	0.51	-0.47	-0.89
1994	3	-0.99	-0.78	-0.95
1994	4	1.76	1.19	-0.38
1994	5	-0.82	0.26	-0.67
1994	6	-0.12	0.15	-0.54
1994	7	0.55	-0.02	-0.23
1994	8	2.24	1.89	1.47
1994	9	-2.17	1.35	1.49
1994	10	-0.17	1.32	1.33
1994	11	0.59	-1.42	1.17
1994	12	1.51	0.3	1.23
1995	1	-0.45	0.8	1.21
1995	2	-1.01	-0.15	1.15
1995	3	-1.55	-3.18	1.12
1995	4	-0.76	-1.84	0.73
1995	5	-0.82	-1.58	0.73
1995	6	-0.63	-1.48	0.6
1995	7	-0.06	-0.86	0.31
1995	8	1.16	0.46	-0.73
1995	9	0.4	0.75	0.01
1995	10	-0.01	1	0.04
1995	11	-0.65	0.07	-0.12
1995	12	-0.35	-0.6	-0.23
1996	1	-0.45	-1.41	-0.23
1996	2	-0.26	-1.31	-0.2
1996	3	-0.22	-0.66	-0.12
1996	4	0.69	0.25	0.07
1996	5	-0.97	-0.43	0.06
1996	6	1.95	1.42	0.96
1996	7	0.36	1.05	1.19
1996	8	0.17	1.07	0.65
1996	9	-2.01	-0.52	-0.03
1996	10	0.33	-0.82	0.04
1996	11	0.12	-1.27	0.11
1996	12	-0.35	0.07	0.08
1997	1	-0.45	-0.44	0.08
1997	2	0.35	-0.65	0.11
1997	3	0.34	0.09	0.15
1997	4	0.29	0.29	0.09
1997	5	-0.29	-0.14	0.19
1997	6	-2.19	-1.45	-1.04
1997	7	0.52	-0.44	-0.95
1997	8	-1.23	-1.01	-1.69
1997	9	-0.33	-0.64	-1.25
1997	10	-2.11	-1.79	-1.6
1997	11	1.25	-0.47	-1.39
1997	12	-0.35	-0.31	-1.41
1998	1	0.91	1.35	-1.33
1998	2	-0.79	-0.47	-1.38
1998	3	1.38	1.03	-1.23
1998	4	0.63	0.85	-1.13
1998	5	0.87	1.12	-0.76
1998	6	0.39	0.78	-0.21
1998	7	0.11	0.41	-0.46
1998	8	-1.3	-0.69	-0.48
1998	9	-0.68	-1.17	-0.63
1998	10	-0.55	-1.81	-0.49
1998	11	-1.01	-1.21	-0.85
1998	12	-0.35	-1.37	-0.88
1999	1	-0.45	-1.62	-0.94
1999	2	-1.01	-1.81	-0.94
1999	3	0.53	-0.25	-1.07
1999	4	-0.76	-0.58	-1.26
1999	5	-0.34	-0.54	-1.66
1999	6	-1.16	-1.56	-2.02
1999	7	0.18	-0.65	-2.03
1999	8	-1.95	-1.46	-2.27
1999	9	0.44	-0.68	-1.71
1999	10	-1.28	-1.29	-1.8
1999	11	0.27	-0.02	-1.68
1999	12	0.1	-0.89	-1.68
2000	1	1.44	0.61	-1.55
2000	2	-0.26	0.5	-1.51
2000	3	-0.64	-0.07	-1.63
2000	4	-1.16	-1.32	-1.63
2000	5	-1.46	-1.91	-1.81
2000	6	0.04	-1.2	-1.35
2000	7	-1.1	-1.58	-2.14
2000	8	-0.02	-0.9	-1.31
2000	9	-0.94	-1.33	-2.1
2000	10	0.55	-0.58	-1.7
2000	11	-0.42	-0.74	-1.85
2000	12	-0.35	0.03	-1.9
2001	1	0.91	-0.44	-1.93
2001	2	-0.26	-0.15	-1.92
2001	3	-0.64	-0.35	-1.92
2001	4	1.28	0.66	-1.42
2001	5	-1.87	-0.36	-1.45
2001	6	-2.19	-1.41	-1.8
2001	7	-0.29	-1.77	-1.44
2001	8	1.14	0.08	-0.55
2001	9	0.94	0.91	0.27
2001	10	-0.29	1.26	0.11
2001	11	-0.32	0.56	0.11
2001	12	0.1	-0.6	0.1
2002	1	-0.45	-0.77	0.04
2002	2	-0.79	-1.31	0.02
2002	3	-0.49	-1.19	0.03
2002	4	0.17	-0.4	-0.17
2002	5	0.36	0.07	0.16
2002	6	1.61	1.35	1.03
2002	7	-1.32	0.12	0.76
2002	8	-1.01	-0.62	-0.34
2002	9	-0.26	-1.78	-1.04
2002	10	-0.11	-1.18	-1
2002	11	-1.01	-0.65	-1.1
2002	12	2.45	-0.09	-0.97
2003	1	0.7	0.4	-0.91
2003	2	-0.26	1.46	-0.88
2003	3	0.34	0.25	-0.8
2003	4	-0.28	-0.24	-0.84
2003	5	0.4	0.12	-0.83
2003	6	-0.09	-0.16	-1.57
2003	7	-2.26	-1.56	-1.88
2003	8	0.45	-0.94	-1.03
2003	9	1.1	-0.1	-0.28
2003	10	0.1	0.9	-0.24
2003	11	1.54	1.24	0.11
2003	12	-0.35	0.83	-0.06
2004	1	0.48	1.59	-0.08
2004	2	-0.51	-0.65	-0.08
2004	3	-0.81	-0.78	-0.17
2004	4	-1.32	-1.61	-0.25
2004	5	0.14	-0.68	-0.31
2004	6	-0.12	-0.59	-0.29
2004	7	0.11	-0.16	0.46
2004	8	-0.05	-0.25	0.22
2004	9	-1.22	-0.69	-0.84
2004	10	-0.71	-1.12	-0.98
2004	11	-0.91	-1.72	-1.45
2004	12	1.67	-0.77	-1.35
2005	1	-0.45	-0.44	-1.39
2005	2	0.17	0.62	-1.35
2005	3	-0.99	-1.04	-1.36
2005	4	-0.36	-0.78	-1.23
2005	5	0.46	-0.14	-1.12
2005	6	-0.63	-0.49	-1.17
2005	7	-0.78	-0.97	-1.73
2005	8	-0.24	-1.17	-1.88
2005	9	0.29	-0.68	-1.26
2005	10	-1.4	-0.49	-1.34
2005	11	-1.01	-0.45	-1.39
2005	12	-0.16	-2.17	-1.53
2006	1	1.89	-0.24	-1.37
2006	2	0.35	1.02	-1.35
2006	3	-1.63	-0.07	-1.4
2006	4	-1.32	-1.72	-1.46
2006	5	0.93	-0.02	-1.26
2006	6	-0.12	0.02	-1.02
2006	7	0.18	0.26	-0.55
2006	8	0.85	0.47	0.13
2006	9	-0.61	0.22	-0.25
2006	10	-0.79	0.04	-0.19
2006	11	0.04	-0.97	-0.11
2006	12	0.35	-0.71	-0.11
2007	1	-0.27	-0.15	-0.22
2007	2	0.17	-0.15	-0.23
2007	3	1.51	1.08	0.05
2007	4	-1.01	0.25	0.07
2007	5	0.62	0.51	-0.03
2007	6	-0.16	-0.21	-0.02
2007	7	-0.29	-0.3	-0.25
2007	8	-0.26	-0.69	-0.97
2007	9	0.44	-0.33	-0.52
2007	10	2.37	0.8	0.34
2007	11	-1.01	1.18	0.24
2007	12	0.8	1.87	0.23
2008	1	1.75	0.02	0.32
2008	2	-0.03	1.12	0.31
2008	3	0.71	0.97	0.21
2008	4	0.29	0.38	0.34
2008	5	-1.72	-0.61	-0.04
2008	6	0.13	-0.68	0.06
2008	7	-1.83	-2.06	-0.43
2008	8	-0.61	-1.63	-0.59
2008	9	0.99	-0.78	-0.28
2008	10	-0.42	0.01	-1.17
2008	11	-1.01	0.48	-1.21
2008	12	-0.35	-1.22	-1.29
2009	1	-0.45	-1.62	-1.42
2009	2	0.51	-0.47	-1.37
2009	3	-0.09	-0.16	-1.47
2009	4	-1.52	-0.85	-1.65
2009	5	1.2	0.51	-0.9
2009	6	-2.05	-0.54	-1.26
2009	7	1.06	0.79	0.13
2009	8	0.96	0.85	0.97
2009	9	0.37	1.24	0.68
2009	10	-0.55	0.7	0.66
2009	11	1.97	0.65	1.08
2009	12	-0.16	0.88	1.07
2010	1	-0.45	1.99	1.06
2010	2	1.82	1.02	1.14
2010	3	0.24	0.85	1.16
2010	4	0.69	0.99	1.33
2010	5	0.22	0.36	1.07
2010	6	-1.36	-0.59	1.07
2010	7	-1.26	-1.77	0.06
2010	8	0.61	-0.84	-0.17
2010	9	-0.28	-0.57	-0.5
2010	10	0.19	0.17	-0.36
2010	11	-1.01	-0.54	-0.92
2010	12	-0.35	-0.55	-0.95
2011	1	-0.27	-1.6	-0.94
2011	2	0.67	-0.15	-1.05
2011	3	-1.63	-1.04	-1.2
2011	4	0.47	-0.13	-1.21
2011	5	0.18	-0.14	-1.21
2011	6	-1.52	-0.79	-1.14
2011	7	1.11	0.46	0.13
2011	8	0.61	0.68	0.16
2011	9	0.25	1	0.37
2011	10	1.12	0.74	0.58
2011	11	2.16	1.16	1.06
2011	12	-0.35	1.93	1.04
2012	1	-0.02	2.26	1.03
2012	2	-0.51	-1.07	0.97
2012	3	-0.22	-0.55	1.05
2012	4	0.53	0.07	1.04
2012	5	0.26	0.2	1.06
2012	6	1.11	0.96	1.55
2012	7	0.03	0.5	1.05
2012	8	-1.07	-0.25	0.39
2012	9	1.19	0.01	0.88
2012	10	-0.63	-0.08	0.55
2012	11	0.4	0.86	0.17
2012	12	-0.16	-0.45	0.16
2013	1	0.7	0.4	0.18
2013	2	-1.01	-0.65	0.16
2013	3	-0.81	-0.91	0.12
2013	4	-0.28	-0.99	0.01
2013	5	-0.89	-1.15	-0.2
2013	6	0.71	-0.12	-0.34
2013	7	2.89	2.81	1.83
2013	8	-0.64	2.21	2.01
2013	9	1.77	2.65	2.39
2013	10	-0.63	0.69	2.37
2013	11	0.04	1.39	2.37
2013	12	-0.35	-0.77	2.34
2014	1	-0.45	-0.55	2.28
2014	2	1.63	0.72	2.37
2014	3	0.53	0.91	2.45
2014	4	1.15	1.35	2.56
2014	5	0.65	0.96	2.79
2014	6	0.3	0.78	2.53
2014	7	1.29	1.31	1.43
2014	8	-1.07	0.39	1.36
2014	9	0.77	0.64	0.79
2014	10	-0.55	-0.46	0.79
2014	11	0.2	0.42	0.81
2014	12	-0.16	-0.55	0.8
2015	1	0.48	0.1	0.82
2015	2	0.95	0.62	0.77
2015	3	-0.09	0.4	0.71
2015	4	0.63	0.55	0.61
2015	5	0.4	0.39	0.55
2015	6	-0.5	-0.09	0.33
2015	7	-0.7	-0.9	-0.86
2015	8	-1.44	-1.84	-0.98
2015	9	0.86	-0.79	-0.96
2015	10	0.1	-0.37	-0.83
2015	11	2.51	1.42	-0.27
2015	12	0.8	1.73	-0.25

## Sheet: HEQU
Year	Month	SPI-1	SPI-3	SPI-12
1958	1	2.12
1958	2	-0.72
1958	3	-0.18	0.49
1958	4	0.76	0.32
1958	5	0.37	0.42
1958	6	-0.01	0.28
1958	7	1.13	0.91
1958	8	0.29	0.74
1958	9	0.38	0.81
1958	10	-0.78	0.13
1958	11	0.02	-0.08
1958	12	0.18	-0.81	0.64
1959	1	-0.29	-0.18	0.54
1959	2	1.89	1.13	0.62
1959	3	1.61	1.76	0.79
1959	4	-0.01	1.07	0.72
1959	5	-0.56	0.18	0.59
1959	6	1.01	0.35	0.86
1959	7	1.89	1.78	1.53
1959	8	1.17	2.03	2.04
1959	9	0.88	1.96	1.94
1959	10	0.66	1.22	1.97
1959	11	-0.23	0.79	1.98
1959	12	1.05	0.48	2
1960	1	0.58	0.26	1.99
1960	2	-0.94	0.24	1.93
1960	3	0.35	0.09	1.86
1960	4	0.06	-0.04	1.9
1960	5	0.02	-0.05	1.99
1960	6	-1.52	-1.09	1.64
1960	7	0.1	-0.51	0.66
1960	8	-0.28	-0.63	-0.34
1960	9	1.48	0.34	-0.02
1960	10	0.8	0.57	0.02
1960	11	-0.37	1.35	0
1960	12	1.56	0.65	0
1961	1	1.01	0.54	0.02
1961	2	-0.03	1.26	0.04
1961	3	1.61	1.57	0.18
1961	4	1.4	1.61	0.39
1961	5	-0.25	1.06	0.36
1961	6	-0.12	0.26	0.57
1961	7	0.72	0.35	0.98
1961	8	0.5	0.56	1.36
1961	9	2.28	1.43	1.55
1961	10	1.42	1.54	1.57
1961	11	0.9	2.45	1.67
1961	12	1.56	1.66	1.66
1962	1	1.01	1.46	1.64
1962	2	0.99	1.72	1.67
1962	3	-0.94	-0.1	1.52
1962	4	-1.63	-1.47	1.28
1962	5	-1.25	-2.58	1.21
1962	6	-0.91	-2.12	1.12
1962	7	0.78	0.03	1.29
1962	8	-1.32	-0.46	0.53
1962	9	-1.45	-0.59	-0.8
1962	10	-1.28	-1.92	-1.2
1962	11	0.33	-1.63	-1.3
1962	12	-0.13	-1.06	-1.4
1963	1	-0.29	-0.06	-1.44
1963	2	-0.72	-1.46	-1.52
1963	3	-0.31	-0.83	-1.49
1963	4	0.5	0.06	-1.28
1963	5	2.41	1.97	-0.28
1963	6	0.17	1.73	-0.08
1963	7	0.2	1.05	-0.49
1963	8	-0.69	-0.38	-0.23
1963	9	-0.73	-0.65	-0.08
1963	10	-0.59	-1.03	-0.02
1963	11	-0.23	-1.06	-0.07
1963	12	-0.13	-0.97	-0.08
1964	1	0.04	-0.6	-0.07
1964	2	1.38	0.57	-0.01
1964	3	0.25	0.57	0.03
1964	4	2.35	2.01	0.42
1964	5	1.5	2.22	0.1
1964	6	0.1	1.84	0.07
1964	7	1.17	1.34	0.74
1964	8	1.37	1.5	1.86
1964	9	0.16	1.46	1.82
1964	10	1.42	1.3	1.95
1964	11	-0.52	0.56	1.96
1964	12	0.47	1.07	1.98
1965	1	-0.59	-0.77	1.94
1965	2	0.53	0.06	1.92
1965	3	-0.72	-0.83	1.91
1965	4	1.28	0.78	1.75
1965	5	-0.63	0.08	1.43
1965	6	-1.36	-0.6	1.26
1965	7	-0.73	-1.45	0.4
1965	8	-0.86	-1.56	-1.16
1965	9	-1.77	-1.65	-1.47
1965	10	-0.12	-1.37	-1.76
1965	11	-0.37	-1.54	-1.79
1965	12	-0.13	-0.59	-1.85
1966	1	1.01	-0.18	-1.76
1966	2	1.19	1	-1.73
1966	3	0.25	0.77	-1.67
1966	4	0.38	0.49	-1.95
1966	5	-0.25	-0.08	-1.91
1966	6	0.03	-0.18	-1.61
1966	7	0.31	0.04	-1.09
1966	8	-0.44	-0.23	-0.84
1966	9	-1.77	-0.64	-0.72
1966	10	0.42	-0.88	-0.59
1966	11	-0.82	-1.28	-0.64
1966	12	-0.13	-0.22	-0.66
1967	1	1.01	-0.6	-0.65
1967	2	-0.94	-0.35	-0.73
1967	3	0.25	0.17	-0.75
1967	4	0.26	0.06	-0.79
1967	5	0.46	0.33	-0.66
1967	6	-0.97	-0.43	-0.91
1967	7	0.31	-0.06	-1.01
1967	8	2.49	1.85	1.53
1967	9	1.66	2.35	2.06
1967	10	0.36	2.53	1.95
1967	11	1.23	1.64	2.09
1967	12	-0.13	0.73	2.09
1968	1	-0.29	1.01	2.04
1968	2	-0.94	-1.73	2.04
1968	3	0.25	-0.31	2.08
1968	4	-0.88	-0.71	2.05
1968	5	-1.5	-1.44	1.9
1968	6	-1.69	-2.6	1.88
1968	7	-1.57	-2.53	1.49
1968	8	0.43	-0.97	-0.49
1968	9	0.1	-0.53	-1.12
1968	10	1.68	0.63	-0.73
1968	11	1.78	1.19	-0.66
1968	12	1.56	2.29	-0.61
1969	1	-0.59	1.96	-0.62
1969	2	0.26	0.57	-0.58
1969	3	0.25	-0.01	-0.6
1969	4	0.71	0.56	-0.42
1969	5	-0.56	-0.05	-0.34
1969	6	-0.8	-0.69	-0.24
1969	7	2.02	1.43	1.72
1969	8	0.83	1.57	1.92
1969	9	0.74	1.81	1.87
1969	10	0.97	0.96	1.66
1969	11	-0.82	0.73	1.49
1969	12	-0.13	0.39	1.45
1970	1	-0.59	-1.81	1.43
1970	2	0.77	-0.35	1.44
1970	3	-0.44	-0.43	1.43
1970	4	1.4	0.98	1.56
1970	5	0.53	0.87	1.72
1970	6	0.75	1.16	2.03
1970	7	-2.07	-0.78	0.36
1970	8	1.5	0.54	0.92
1970	9	-0.26	0.24	0.57
1970	10	0.47	1.12	0.47
1970	11	-0.82	-0.31	0.47
1970	12	-0.13	-0.16	0.46
1971	1	1.54	-0.18	0.52
1971	2	-0.03	0.72	0.49
1971	3	0.35	0.71	0.55
1971	4	-0.09	0.01	0.34
1971	5	0.2	0.02	0.28
1971	6	-0.97	-0.76	-0.11
1971	7	1.22	0.73	1.31
1971	8	-1.22	-0.05	-0.27
1971	9	0.4	0.27	-0.04
1971	10	-1.01	-0.85	-0.19
1971	11	1.29	0.26	-0.02
1971	12	0.18	0.06	-0.01
1972	1	2.49	2.06	0.04
1972	2	0.26	1.92	0.05
1972	3	-0.58	0.71	-0.02
1972	4	-0.34	-0.56	-0.05
1972	5	-0.78	-1.14	-0.2
1972	6	-0.37	-1.02	-0.11
1972	7	-1.43	-1.63	-1.83
1972	8	-0.69	-1.54	-1.51
1972	9	-0.44	-1.53	-1.64
1972	10	-0.12	-0.82	-1.42
1972	11	1.63	0.01	-1.39
1972	12	1.05	0.89	-1.38
1973	1	1.2	2.06	-1.47
1973	2	-0.37	1	-1.49
1973	3	0.35	0.49	-1.44
1973	4	-0.17	-0.09	-1.45
1973	5	-0.25	-0.33	-1.38
1973	6	-0.7	-0.92	-1.52
1973	7	0.04	-0.45	-0.91
1973	8	0.4	-0.05	-0.22
1973	9	1.52	0.68	0.47
1973	10	1.17	1.05	0.64
1973	11	-0.82	1.48	0.44
1973	12	-0.13	0.61	0.39
1974	1	-0.29	-1.66	0.34
1974	2	-0.03	-0.85	0.35
1974	3	-0.94	-1.39	0.26
1974	4	-1.02	-1.47	0.2
1974	5	-0.63	-1.57	0.15
1974	6	-0.7	-1.43	0.15
1974	7	-0.02	-0.59	0.14
1974	8	-1.22	-1.04	-0.64
1974	9	-0.06	-0.82	-1.25
1974	10	-0.89	-1.1	-1.56
1974	11	0.23	-0.45	-1.5
1974	12	1.8	-0.34	-1.43
1975	1	-0.59	0.54	-1.43
1975	2	-0.37	0.41	-1.45
1975	3	0.05	-0.43	-1.39
1975	4	0.06	-0.09	-1.3
1975	5	-1.04	-0.79	-1.38
1975	6	0.2	-0.48	-1.18
1975	7	-0.48	-0.71	-1.61
1975	8	-0.25	-0.56	-1.06
1975	9	0.48	-0.41	-0.73
1975	10	0.8	0.09	-0.45
1975	11	0.9	0.75	-0.4
1975	12	-0.13	0.89	-0.48
1976	1	-0.59	0.54	-0.48
1976	2	1.56	0.41	-0.41
1976	3	-0.31	0.09	-0.45
1976	4	1.08	0.88	-0.29
1976	5	-2.33	-0.45	-0.37
1976	6	0.46	0.02	-0.32
1976	7	0.27	-0.08	0.06
1976	8	1.19	0.94	1
1976	9	-0.36	0.71	0.7
1976	10	-0.68	0.66	0.51
1976	11	-0.37	-0.81	0.41
1976	12	0.47	-0.89	0.42
1977	1	-0.29	-0.45	0.42
1977	2	-0.37	-0.35	0.36
1977	3	-0.06	-0.43	0.38
1977	4	0.13	-0.09	0.24
1977	5	0.11	-0.08	0.45
1977	6	1.75	1.29	0.86
1977	7	-0.05	0.67	0.8
1977	8	0.81	0.93	0.5
1977	9	0.88	0.63	0.8
1977	10	0.66	0.94	0.9
1977	11	-0.68	0.73	0.9
1977	12	0.76	0.3	0.9
1978	1	-0.59	-0.77	0.88
1978	2	0.99	0.57	0.91
1978	3	-0.31	-0.21	0.91
1978	4	-1.63	-0.95	0.82
1978	5	0.85	-0.05	0.96
1978	6	-0.85	-0.57	0.32
1978	7	-0.88	-0.79	-0.01
1978	8	1.13	0.1	0.28
1978	9	1.82	0.96	0.66
1978	10	0.84	1.61	0.66
1978	11	0.42	1.77	0.72
1978	12	0.47	0.81	0.71
1979	1	-0.29	0.36	0.71
1979	2	2.46	1.72	0.77
1979	3	0.05	0.84	0.8
1979	4	-0.34	0.32	0.89
1979	5	-0.95	-0.98	0.63
1979	6	2.8	1.9	1.68
1979	7	0.82	1.69	2.54
1979	8	1.02	1.91	2.41
1979	9	-0.22	0.92	1.6
1979	10	0.31	0.68	1.46
1979	11	0.42	-0.11	1.47
1979	12	0.18	0.3	1.47
1980	1	-0.29	0.26	1.45
1980	2	0.53	0.06	1.38
1980	3	1.61	1.42	1.54
1980	4	0.13	0.92	1.61
1980	5	0.16	0.61	1.74
1980	6	-0.32	-0.32	0.85
1980	7	-1.26	-1.16	-0.04
1980	8	-1	-1.64	-1.36
1980	9	-0.52	-1.68	-1.28
1980	10	-0.12	-1.05	-1.27
1980	11	-0.23	-0.69	-1.37
1980	12	-0.13	-0.53	-1.41
1981	1	0.04	-0.6	-1.39
1981	2	-0.37	-0.85	-1.43
1981	3	0.35	0.09	-1.67
1981	4	-1.5	-0.78	-1.9
1981	5	-1.14	-1.44	-2.2
1981	6	-0.01	-1.16	-2.16
1981	7	1.97	1.49	0.17
1981	8	-1.15	0.83	0.14
1981	9	-0.22	0.74	0.2
1981	10	0.25	-0.9	0.25
1981	11	0.13	-0.21	0.26
1981	12	-0.05	0.06	0.26
1982	1	-0.29	-0.18	0.25
1982	2	-0.03	-0.59	0.26
1982	3	-0.31	-0.55	0.21
1982	4	0.06	-0.2	0.32
1982	5	0.92	0.47	0.63
1982	6	-1.09	-0.21	0.46
1982	7	0.56	0.31	-0.72
1982	8	-0.04	-0.07	-0.17
1982	9	-0.73	-0.04	-0.25
1982	10	-0.05	-0.42	-0.27
1982	11	0.33	-0.66	-0.27
1982	12	-0.13	-0.16	-0.29
1983	1	0.04	0.05	-0.28
1983	2	-0.37	-0.85	-0.29
1983	3	0.61	0.34	-0.22
1983	4	0.86	0.75	-0.11
1983	5	0.42	0.72	-0.24
1983	6	0.3	0.55	0.03
1983	7	-0.36	-0.18	-0.52
1983	8	-0.49	-0.59	-0.74
1983	9	0.43	-0.5	-0.31
1983	10	0.97	-0.03	-0.12
1983	11	0.23	0.63	-0.14
1983	12	-0.13	0.73	-0.15
1984	1	0.04	-0.06	-0.15
1984	2	-0.37	-0.85	-0.16
1984	3	-0.72	-0.99	-0.27
1984	4	-0.75	-1.13	-0.48
1984	5	0.2	-0.57	-0.54
1984	6	1.32	0.76	-0.21
1984	7	0.33	0.73	0.15
1984	8	0.46	0.73	0.67
1984	9	-1.02	0.06	0.29
1984	10	-0.42	-0.14	0.09
1984	11	-0.52	-1.28	0.04
1984	12	1.05	-0.59	0.07
1985	1	-0.29	-0.31	0.06
1985	2	-0.72	-0.14	0.05
1985	3	-0.94	-1.98	0.03
1985	4	-0.64	-1.35	0.03
1985	5	0.61	-0.22	0.11
1985	6	-1.29	-0.79	-0.56
1985	7	-0.96	-1.1	-1.37
1985	8	0.9	-0.23	-0.89
1985	9	-0.06	0.01	-0.54
1985	10	0.52	0.66	-0.37
1985	11	-0.82	-0.13	-0.41
1985	12	-0.05	-0.05	-0.46
1986	1	-0.59	-1.66	-0.46
1986	2	0.26	-0.59	-0.44
1986	3	1.77	1.47	-0.17
1986	4	-0.75	0.64	-0.19
1986	5	-0.25	0.18	-0.36
1986	6	1.63	0.86	0.37
1986	7	-0.48	0.25	0.6
1986	8	-0.12	0.11	-0.07
1986	9	-1.52	-0.94	-0.32
1986	10	-0.34	-0.75	-0.41
1986	11	0.33	-1.28	-0.35
1986	12	1.31	-0.05	-0.32
1987	1	-0.29	0.54	-0.31
1987	2	-0.94	-0.14	-0.35
1987	3	-0.31	-0.99	-0.61
1987	4	0.81	0.28	-0.42
1987	5	-0.78	-0.26	-0.5
1987	6	0.52	0.19	-0.98
1987	7	-0.57	-0.56	-1.14
1987	8	0.13	-0.24	-0.92
1987	9	-0.15	-0.46	-0.51
1987	10	0.57	0.03	-0.35
1987	11	0.42	0.06	-0.35
1987	12	-0.13	0.44	-0.42
1988	1	-0.59	-0.06	-0.43
1988	2	-0.37	-1.46	-0.41
1988	3	1.19	0.77	-0.27
1988	4	-1.5	-0.09	-0.53
1988	5	1.47	1.03	-0.05
1988	6	0.72	0.93	0
1988	7	-0.09	0.6	0.24
1988	8	1.39	1.01	1.15
1988	9	-0.06	0.78	1.05
1988	10	-0.78	0.92	0.87
1988	11	-0.82	-0.66	0.81
1988	12	0.47	-1.24	0.82
1989	1	0.33	-0.6	0.83
1989	2	-0.03	0.24	0.84
1989	3	-0.06	-0.1	0.75
1989	4	0.5	0.24	0.91
1989	5	-0.14	-0.05	0.59
1989	6	1.32	0.93	0.78
1989	7	0.78	1	1.33
1989	8	-0.49	0.51	0.14
1989	9	0.4	0.2	0.27
1989	10	-1.44	-0.47	0.23
1989	11	0.13	-0.16	0.27
1989	12	0.18	-1.15	0.25
1990	1	-0.29	-0.06	0.23
1990	2	0.99	0.41	0.26
1990	3	2.9	2.72	0.65
1990	4	1.78	2.57	0.88
1990	5	-2.77	1.49	0.73
1990	6	-0.12	0.05	0.35
1990	7	-0.14	-0.72	-0.18
1990	8	-0.59	-0.67	-0.2
1990	9	0.43	-0.44	-0.15
1990	10	-0.5	-0.42	-0.07
1990	11	-0.37	-0.03	-0.12
1990	12	-0.13	-0.97	-0.15
1991	1	1.54	0.16	-0.08
1991	2	-0.37	0.57	-0.12
1991	3	1.77	1.8	-0.35
1991	4	0.99	1.39	-0.56
1991	5	1.5	1.9	0.04
1991	6	0.4	1.32	0.16
1991	7	0.79	1.12	0.73
1991	8	-2.1	-0.27	0.36
1991	9	-1.31	-0.75	-0.04
1991	10	0.47	-1.71	0.09
1991	11	-0.82	-1.02	0.06
1991	12	0.47	0	0.07
1992	1	-0.59	-1.17	0
1992	2	-0.94	-1.14	-0.02
1992	3	1.56	1.03	-0.05
1992	4	-0.88	0.28	-0.29
1992	5	0.33	0.39	-0.64
1992	6	0.27	-0.08	-0.71
1992	7	1.04	0.91	-0.56
1992	8	0.77	1.04	0.67
1992	9	-0.15	0.9	0.8
1992	10	0.61	0.55	0.79
1992	11	1.17	0.31	0.93
1992	12	-0.13	0.89	0.9
1993	1	1.2	1.34	0.94
1993	2	0.26	0.57	0.96
1993	3	-0.72	-0.1	0.8
1993	4	-1.5	-1.47	0.79
1993	5	-0.08	-1.09	0.73
1993	6	-0.2	-0.82	0.64
1993	7	-0.61	-0.76	-0.25
1993	8	-0.51	-0.93	-1.11
1993	9	-0.82	-1.12	-1.15
1993	10	-1.44	-1.05	-1.35
1993	11	0.51	-1.13	-1.48
1993	12	-0.13	-0.97	-1.5
1994	1	-0.59	0.05	-1.57
1994	2	1.56	0.41	-1.51
1994	3	-0.94	-0.43	-1.56
1994	4	-0.43	-0.43	-1.51
1994	5	-0.95	-1.5	-1.69
1994	6	0.1	-0.72	-1.65
1994	7	0.82	0.4	-0.77
1994	8	0.28	0.54	-0.26
1994	9	-1.13	0.25	-0.27
1994	10	-0.42	-0.32	-0.17
1994	11	-0.37	-1.33	-0.25
1994	12	0.76	-0.59	-0.23
1995	1	-0.59	-0.45	-0.23
1995	2	-0.72	-0.59	-0.31
1995	3	-0.94	-2.49	-0.32
1995	4	-1.63	-2.91	-0.41
1995	5	-1.25	-2.58	-0.45
1995	6	-0.41	-1.64	-0.6
1995	7	1.31	0.69	-0.23
1995	8	0.95	1.2	0.3
1995	9	0.98	1.49	0.79
1995	10	-0.05	0.98	0.79
1995	11	-0.68	0.58	0.78
1995	12	-0.13	-0.66	0.75
1996	1	-0.29	-1.41	0.74
1996	2	-0.94	-1.73	0.73
1996	3	-0.44	-1.18	0.77
1996	4	-0.09	-0.56	0.88
1996	5	-1.66	-1.37	0.87
1996	6	-0.65	-1.43	0.85
1996	7	0.25	-0.48	0.24
1996	8	1.26	0.75	0.5
1996	9	-0.92	0.65	-0.04
1996	10	1.42	0.96	0.22
1996	11	0.51	0.13	0.29
1996	12	-0.13	1.28	0.28
1997	1	0.04	0.26	0.28
1997	2	-0.37	-0.85	0.29
1997	3	0.44	0.17	0.36
1997	4	-0.88	-0.43	0.3
1997	5	0.25	-0.19	0.5
1997	6	0.4	-0.03	0.72
1997	7	0.15	0.18	0.75
1997	8	-2.17	-0.8	-0.93
1997	9	-1.31	-1.35	-0.87
1997	10	-1.85	-2.49	-1.3
1997	11	0.9	-1.37	-1.28
1997	12	-0.13	-0.74	-1.3
1998	1	0.81	0.94	-1.26
1998	2	0.26	0.24	-1.24
1998	3	0.44	0.57	-1.27
1998	4	1.55	1.28	-0.87
1998	5	0.82	1.33	-0.73
1998	6	1.06	1.58	-0.53
1998	7	0.22	0.7	-0.54
1998	8	-0.14	0.22	0.14
1998	9	-0.06	-0.15	0.37
1998	10	0.14	-0.22	0.5
1998	11	-0.82	-0.31	0.38
1998	12	-0.13	-0.53	0.37
1999	1	-0.59	-1.81	0.32
1999	2	-0.94	-1.81	0.29
1999	3	-0.58	-1.65	0.23
1999	4	-0.01	-0.56	-0.04
1999	5	1.19	0.64	0.06
1999	6	-1.22	-0.05	-0.5
1999	7	-1.19	-0.9	-1.31
1999	8	-2.04	-2.43	-2.09
1999	9	0.6	-1.46	-1.54
1999	10	-1.28	-1.05	-1.63
1999	11	-0.52	-0.06	-1.64
1999	12	0.47	-1.45	-1.63
2000	1	1.01	0.05	-1.55
2000	2	-0.37	0.57	-1.53
2000	3	-0.06	0.09	-1.52
2000	4	-0.88	-0.78	-1.66
2000	5	0.02	-0.57	-2.11
2000	6	-0.01	-0.48	-1.84
2000	7	-1.82	-1.36	-2.29
2000	8	0.01	-1.02	-1.24
2000	9	-2.07	-1.55	-1.8
2000	10	-0.5	-0.75	-1.6
2000	11	-0.23	-1.89	-1.62
2000	12	-0.13	-0.89	-1.68
2001	1	0.33	-0.45	-1.7
2001	2	-0.72	-0.85	-1.72
2001	3	-0.94	-1.39	-1.84
2001	4	0.66	-0.04	-1.64
2001	5	-1.83	-0.98	-1.94
2001	6	-2	-1.77	-2.5
2001	7	-1.29	-2.44	-2.54
2001	8	0.76	-0.58	-1.68
2001	9	0.24	-0.11	-0.95
2001	10	0.57	0.65	-0.72
2001	11	0.33	0.33	-0.7
2001	12	1.31	0.65	-0.66
2002	1	-0.59	0.45	-0.68
2002	2	-0.37	0.06	-0.67
2002	3	-0.31	-0.83	-0.64
2002	4	0.81	0.37	-0.64
2002	5	0.07	0.21	-0.43
2002	6	0.83	0.74	0.1
2002	7	-1.05	-0.47	0.19
2002	8	-2.1	-1.38	-1.11
2002	9	-0.29	-1.91	-1.15
2002	10	-2.61	-1.84	-1.38
2002	11	-0.82	-1.21	-1.51
2002	12	1.8	-1.68	-1.51
2003	1	0.04	-0.06	-1.48
2003	2	-0.03	0.86	-1.47
2003	3	0.99	0.77	-1.35
2003	4	1.32	1.28	-1.25
2003	5	0.82	1.35	-1.06
2003	6	0.61	1.18	-1.19
2003	7	0.59	0.79	-0.35
2003	8	0.09	0.42	0.42
2003	9	1.34	0.72	0.88
2003	10	0.01	0.56	0.96
2003	11	1.23	1.27	1.11
2003	12	-0.05	0.53	1.06
2004	1	1.7	1.64	1.1
2004	2	-0.94	0.57	1.08
2004	3	-0.58	-0.1	0.99
2004	4	-0.64	-1.13	0.77
2004	5	0.79	0.05	0.78
2004	6	0.49	0.42	0.76
2004	7	-0.5	-0.06	0.28
2004	8	1	0.44	0.89
2004	9	-0.6	0.14	0.24
2004	10	-0.42	0.46	0.19
2004	11	-0.23	-0.88	0.05
2004	12	2.43	-0.1	0.12
2005	1	-0.29	0.54	0.05
2005	2	0.77	1.49	0.09
2005	3	-0.31	-0.21	0.11
2005	4	0.38	0.19	0.21
2005	5	1.14	0.79	0.3
2005	6	0.2	0.74	0.23
2005	7	-0.52	-0.04	0.25
2005	8	-0.27	-0.59	-0.63
2005	9	0.01	-0.64	-0.39
2005	10	-2.15	-0.56	-0.46
2005	11	-0.82	-0.85	-0.51
2005	12	0.18	-2.52	-0.61
2006	1	1.54	0.05	-0.53
2006	2	-0.03	1	-0.56
2006	3	-0.94	-0.21	-0.63
2006	4	-1.5	-1.95	-0.83
2006	5	1.62	0.64	-0.67
2006	6	-0.5	0.33	-0.88
2006	7	-0.05	0.27	-0.7
2006	8	0.16	-0.24	-0.4
2006	9	-1.77	-0.5	-0.69
2006	10	-0.12	-0.5	-0.49
2006	11	-0.23	-1.5	-0.48
2006	12	-0.05	-0.46	-0.5
2007	1	-0.29	-0.6	-0.57
2007	2	0.99	0.24	-0.54
2007	3	1.26	1.2	-0.34
2007	4	0.38	0.92	-0.19
2007	5	0.79	0.96	-0.46
2007	6	0.33	0.59	-0.27
2007	7	0.49	0.6	0.04
2007	8	0.94	0.84	0.6
2007	9	-0.19	0.68	0.78
2007	10	2.37	1.13	1.17
2007	11	-0.68	0.93	1.16
2007	12	0.18	2	1.16
2008	1	1.01	-0.18	1.18
2008	2	-0.72	0.24	1.14
2008	3	0.15	0.17	1.07
2008	4	0.44	0.19	1.1
2008	5	-0.86	-0.41	0.88
2008	6	1.56	0.91	1.24
2008	7	-0.71	-0.04	0.85
2008	8	0.93	0.69	0.83
2008	9	1.41	0.68	1.22
2008	10	0.25	1.19	0.78
2008	11	-0.37	1.11	0.79
2008	12	-0.13	-0.22	0.77
2009	1	-0.59	-1.17	0.72
2009	2	-0.94	-1.81	0.71
2009	3	-0.06	-0.83	0.71
2009	4	-0.43	-0.63	0.63
2009	5	0.72	0.18	0.87
2009	6	-2.76	-1.06	0.12
2009	7	-0.42	-0.86	0.25
2009	8	-0.23	-1.09	-0.54
2009	9	0.35	-0.43	-0.94
2009	10	-1.13	-0.3	-1.04
2009	11	0.59	-0.03	-0.98
2009	12	-0.13	-0.74	-1
2010	1	-0.59	0.16	-0.99
2010	2	-0.03	-1.14	-0.96
2010	3	1.44	1.08	-0.8
2010	4	0.32	0.85	-0.72
2010	5	0.95	1.13	-0.67
2010	6	-0.65	0.12	-0.46
2010	7	-1.36	-0.95	-0.9
2010	8	0.14	-0.95	-0.62
2010	9	0.7	-0.43	-0.4
2010	10	1.05	0.49	-0.09
2010	11	-0.82	0.73	-0.2
2010	12	-0.13	0.48	-0.21
2011	1	0.04	-1.41	-0.2
2011	2	1.89	1	-0.12
2011	3	-0.94	-0.01	-0.35
2011	4	0.32	0.19	-0.37
2011	5	0.46	0.05	-0.5
2011	6	-0.55	-0.18	-0.51
2011	7	-0.96	-0.93	-0.42
2011	8	-0.74	-1.4	-0.88
2011	9	-1.38	-1.63	-1.38
2011	10	0.75	-0.9	-1.37
2011	11	2.15	0.2	-0.99
2011	12	0.18	1.69	-0.99
2012	1	-0.29	2.16	-0.99
2012	2	-0.37	-0.59	-1.1
2012	3	-0.31	-0.69	-1.07
2012	4	-0.43	-0.63	-1.21
2012	5	0.82	0.21	-1.12
2012	6	0.75	0.67	-0.77
2012	7	2.55	2.57	1.64
2012	8	-0.64	1.65	1.64
2012	9	0.35	1.51	1.74
2012	10	1.31	-0.04	1.74
2012	11	1.78	1.16	1.71
2012	12	0.18	1.86	1.71
2013	1	0.04	1.81	1.7
2013	2	-0.94	-0.85	1.69
2013	3	-0.94	-1.98	1.69
2013	4	-0.88	-1.76	1.7
2013	5	-0.03	-0.93	1.59
2013	6	0.99	0.33	1.68
2013	7	0.1	0.34	0.02
2013	8	0.13	0.28	0.41
2013	9	1.09	0.36	0.62
2013	10	-1.85	0.27	0.27
2013	11	0.02	0.45	0.07
2013	12	-0.13	-1.68	0.04
2014	1	-0.59	-0.6	0.02
2014	2	0.99	-0.14	0.08
2014	3	-0.86	-0.69	0.08
2014	4	1.08	0.64	0.31
2014	5	0.33	0.45	0.38
2014	6	0.91	1.03	0.36
2014	7	0	0.32	0.35
2014	8	0	0.12	0.28
2014	9	1.09	0.24	0.27
2014	10	0.08	0.38	0.4
2014	11	-0.82	0.69	0.35
2014	12	-0.13	-0.59	0.34
2015	1	1.01	-0.6	0.38
2015	2	2.04	1.61	0.42
2015	3	-0.94	0.42	0.42
2015	4	0.55	0.41	0.34
2015	5	0.2	-0.01	0.32
2015	6	0.8	0.67	0.28
2015	7	-1.53	-0.67	-0.29
2015	8	-1.48	-1.44	-0.91
2015	9	1.11	-1.11	-0.77
2015	10	-0.12	-0.35	-0.75
2015	11	2.77	1.58	-0.28
2015	12	0.76	1.75	-0.25

## Sheet: XINGXIAN
Year	Month	SPI-1	SPI-3	SPI-12
1958	1	1.42
1958	2	-1.17
1958	3	0.38	0.32
1958	4	0.08	-0.13
1958	5	0.56	0.36
1958	6	0.26	0.3
1958	7	1.2	1.09
1958	8	0.98	1.21
1958	9	0.86	1.31
1958	10	-0.56	0.92
1958	11	-0.38	0.42
1958	12	0.26	-0.9	1.13
1959	1	-0.58	-0.55	1.07
1959	2	1.61	0.84	1.17
1959	3	1.69	1.83	1.33
1959	4	-0.6	0.8	1.27
1959	5	0.34	0.45	1.26
1959	6	0.57	0.22	1.39
1959	7	1.02	1.02	1.41
1959	8	1.53	1.6	1.67
1959	9	0.15	1.35	1.34
1959	10	0.35	1.18	1.38
1959	11	-0.98	-0.11	1.38
1959	12	0.79	-0.17	1.38
1960	1	-0.01	-0.66	1.39
1960	2	-1.17	-0.31	1.3
1960	3	-0.03	-0.74	1.19
1960	4	0.13	-0.28	1.27
1960	5	-0.12	-0.26	1.23
1960	6	-1.74	-1.17	0.85
1960	7	-0.61	-1.42	0.18
1960	8	-0.42	-1.2	-1.24
1960	9	1.44	0.12	-0.47
1960	10	-0.42	0.37	-0.55
1960	11	-0.18	1.13	-0.51
1960	12	-0.2	-0.77	-0.57
1961	1	0.7	-0.09	-0.53
1961	2	-0.45	-0.17	-0.51
1961	3	1.46	1.25	-0.37
1961	4	0.29	0.73	-0.35
1961	5	-0.48	0.22	-0.42
1961	6	-0.23	-0.47	-0.18
1961	7	0.62	0.07	0.36
1961	8	0.7	0.58	0.93
1961	9	1.74	1.3	1.03
1961	10	2.05	1.67	1.38
1961	11	0.82	2.44	1.49
1961	12	0.45	2.22	1.49
1962	1	0.9	0.99	1.49
1962	2	1.49	1.36	1.56
1962	3	-1.43	0.24	1.45
1962	4	-1.82	-1.36	1.29
1962	5	-2.1	-3.95	1.21
1962	6	-1.92	-3.55	1.02
1962	7	1.45	0.16	1.52
1962	8	-0.93	-0.14	0.69
1962	9	-0.37	0.09	-0.24
1962	10	-0.96	-1.14	-0.81
1962	11	0.62	-0.67	-0.86
1962	12	-0.2	-0.59	-0.91
1963	1	-0.76	0.21	-0.96
1963	2	-1.17	-2.23	-1.1
1963	3	-0.15	-1.3	-1.07
1963	4	-0.04	-0.49	-0.88
1963	5	1.82	1.35	-0.13
1963	6	-0.33	0.76	0.1
1963	7	-0.79	0.05	-1.13
1963	8	-0.77	-1.16	-0.93
1963	9	-0.82	-1.25	-0.98
1963	10	-0.56	-1.17	-0.89
1963	11	1.11	-0.7	-0.85
1963	12	0.26	0.16	-0.85
1964	1	-0.01	0.99	-0.81
1964	2	1.36	0.84	-0.7
1964	3	0.73	1.01	-0.65
1964	4	2.33	2.32	-0.08
1964	5	1.22	2.34	-0.3
1964	6	1.16	2.19	0.17
1964	7	1.78	2.22	1.4
1964	8	0.53	1.52	1.82
1964	9	1.31	1.52	2.28
1964	10	1.25	1.15	2.39
1964	11	-1.01	1.41	2.3
1964	12	0.04	0.61	2.28
1965	1	-0.58	-1.74	2.26
1965	2	0.25	-0.31	2.23
1965	3	-1.17	-1.14	2.22
1965	4	1.54	1.02	2.07
1965	5	-1.76	-0.06	1.76
1965	6	-2.26	-0.94	1.21
1965	7	-2.35	-3.77	-0.35
1965	8	-1.67	-3.16	-1.37
1965	9	-2.86	-3.1	-2.8
1965	10	0.21	-2.11	-3.03
1965	11	-0.48	-1.92	-3.03
1965	12	-0.76	-0.43	-3.11
1966	1	-0.01	-0.9	-3.04
1966	2	2.26	1.19	-2.84
1966	3	1.02	1.68	-2.67
1966	4	1.24	1.72	-2.81
1966	5	-0.21	0.79	-2.62
1966	6	-0.03	0.26	-2.19
1966	7	1.3	0.82	-0.54
1966	8	0.31	0.74	0.34
1966	9	-1.48	0.34	0.43
1966	10	1.35	-0.02	0.62
1966	11	-0.7	-0.6	0.61
1966	12	-0.48	0.8	0.6
1967	1	1.26	-0.36	0.65
1967	2	-0.45	0.1	0.53
1967	3	0.19	0.32	0.47
1967	4	-0.16	-0.28	0.24
1967	5	0.85	0.45	0.45
1967	6	-1.13	-0.38	0.25
1967	7	0.04	-0.24	-0.44
1967	8	2.43	1.65	1.35
1967	9	1.8	2.27	2.17
1967	10	0.66	2.62	1.98
1967	11	1.11	2.05	2.15
1967	12	-0.76	0.91	2.13
1968	1	-0.58	0.66	2.08
1968	2	-1.01	-2.23	2.08
1968	3	-0.15	-1	2.13
1968	4	-0.77	-1.04	2.09
1968	5	-1.5	-1.77	1.88
1968	6	-0.56	-1.57	2.02
1968	7	-0.22	-1.06	2.09
1968	8	0.99	0.34	0.79
1968	9	0.64	0.66	0.18
1968	10	1.15	1.11	0.28
1968	11	1.11	1.14	0.27
1968	12	0.26	1.48	0.28
1969	1	-0.29	0.94	0.3
1969	2	0.62	0.22	0.35
1969	3	0.38	0.32	0.39
1969	4	0.75	0.73	0.58
1969	5	0.82	0.94	0.92
1969	6	-0.33	0.35	0.99
1969	7	-0.16	-0.13	1.09
1969	8	0.32	-0.11	0.61
1969	9	0.65	0.26	0.58
1969	10	1.15	0.65	0.57
1969	11	-0.81	0.77	0.4
1969	12	-0.76	0.49	0.36
1970	1	-0.76	-2	0.35
1970	2	0.79	-0.46	0.36
1970	3	-0.28	-0.3	0.32
1970	4	0.67	0.49	0.3
1970	5	-0.03	0.1	0.13
1970	6	0.09	0.12	0.23
1970	7	0.02	-0.14	0.32
1970	8	0.9	0.53	0.68
1970	9	-0.78	0.23	0.22
1970	10	-0.11	0.28	0.01
1970	11	-1.01	-1.24	-0.02
1970	12	-0.76	-1.16	-0.05
1971	1	1.42	-0.78	0.04
1971	2	0.04	0.33	0.01
1971	3	-0.03	0.39	0.02
1971	4	0.24	0.05	-0.05
1971	5	-0.07	-0.15	-0.07
1971	6	-0.48	-0.47	-0.23
1971	7	0.12	-0.35	-0.2
1971	8	-1.37	-0.98	-1.44
1971	9	-0.18	-0.79	-1.14
1971	10	-0.79	-1.25	-1.17
1971	11	1	-0.31	-0.97
1971	12	0.79	0.07	-0.93
1972	1	2	1.55	-0.88
1972	2	0.62	1.59	-0.86
1972	3	-0.95	0.47	-0.95
1972	4	-0.77	-0.91	-1.09
1972	5	-1.02	-1.77	-1.3
1972	6	-2.03	-2.36	-1.65
1972	7	-1.21	-2.4	-2.53
1972	8	-0.86	-1.9	-2.03
1972	9	-0.97	-1.55	-2.17
1972	10	-0.11	-1.19	-1.95
1972	11	1.43	-0.47	-1.92
1972	12	0.04	0.65	-1.99
1973	1	1.09	1.47	-2.03
1973	2	-0.73	0.1	-2.12
1973	3	0.19	0.16	-2.1
1973	4	-0.6	-0.66	-2.08
1973	5	-1.29	-1.38	-2.19
1973	6	-0.82	-1.64	-2.06
1973	7	0.02	-0.91	-1.6
1973	8	1.1	0.48	-0.14
1973	9	1.07	1.01	0.55
1973	10	1.35	1.42	0.76
1973	11	-0.09	1.36	0.62
1973	12	-0.76	0.98	0.58
1974	1	-0.29	-0.55	0.54
1974	2	-0.45	-1.24	0.55
1974	3	-1.63	-1.87	0.49
1974	4	0.02	-0.72	0.55
1974	5	-0.21	-0.74	0.69
1974	6	-0.73	-0.8	0.72
1974	7	0.67	0	1.06
1974	8	-0.72	-0.39	0
1974	9	0.11	-0.12	-0.41
1974	10	-1.15	-0.76	-0.79
1974	11	0.82	-0.2	-0.71
1974	12	1.88	0.16	-0.6
1975	1	-0.01	1.33	-0.57
1975	2	0.04	1.19	-0.56
1975	3	1.22	0.95	-0.38
1975	4	-0.3	0.3	-0.42
1975	5	-0.87	-0.43	-0.54
1975	6	0.94	0.14	-0.06
1975	7	0.45	0.47	-0.19
1975	8	0.22	0.56	0.3
1975	9	0.09	0.23	0.29
1975	10	1.04	0.31	0.56
1975	11	0.17	0.4	0.5
1975	12	0.26	0.91	0.4
1976	1	-0.76	-0.09	0.38
1976	2	1.61	0.75	0.46
1976	3	-0.03	0.39	0.36
1976	4	0.87	0.93	0.53
1976	5	-0.48	0.04	0.58
1976	6	-0.09	-0.09	0.28
1976	7	0.38	-0.08	0.26
1976	8	0.69	0.49	0.55
1976	9	1.1	0.89	0.9
1976	10	0.05	0.91	0.72
1976	11	-0.81	0.79	0.66
1976	12	1.21	-0.22	0.68
1977	1	0.25	-0.09	0.71
1977	2	-0.45	0.55	0.64
1977	3	0.8	0.47	0.72
1977	4	0.53	0.56	0.66
1977	5	-0.54	0.04	0.67
1977	6	1.2	0.75	1.08
1977	7	-0.04	0.36	0.99
1977	8	1.86	1.65	1.74
1977	9	-0.78	0.98	1.1
1977	10	0.82	1.3	1.16
1977	11	-0.09	-0.43	1.23
1977	12	1.21	0.8	1.21
1978	1	-0.76	0.14	1.18
1978	2	1.36	1.11	1.25
1978	3	0.38	0.54	1.26
1978	4	-1.67	-0.49	1.07
1978	5	0.72	-0.09	1.3
1978	6	-0.16	-0.31	0.95
1978	7	-0.14	-0.08	0.99
1978	8	0.91	0.4	0.15
1978	9	0.93	0.76	0.7
1978	10	0.93	1.13	0.69
1978	11	0.17	1.09	0.72
1978	12	0.45	0.84	0.67
1979	1	-0.58	0.06	0.68
1979	2	0.44	0.1	0.64
1979	3	0.65	0.39	0.68
1979	4	0.02	0.26	0.82
1979	5	-1.29	-0.74	0.55
1979	6	0.03	-0.67	0.6
1979	7	0.29	-0.27	0.83
1979	8	-0.68	-0.38	-0.07
1979	9	-1.32	-0.76	-0.8
1979	10	0	-1.15	-0.94
1979	11	0.62	-1	-0.92
1979	12	0.26	0.2	-0.95
1980	1	-0.29	0.48	-0.92
1980	2	0.04	-0.17	-0.95
1980	3	0.29	-0.02	-1.02
1980	4	-0.16	-0.13	-1.06
1980	5	0.1	-0.15	-0.87
1980	6	-0.09	-0.28	-0.96
1980	7	0.56	0.24	-0.88
1980	8	-0.56	-0.2	-0.71
1980	9	-0.46	-0.31	-0.46
1980	10	-0.29	-0.8	-0.47
1980	11	0.69	-0.5	-0.48
1980	12	-0.76	-0.17	-0.54
1981	1	-0.29	0.28	-0.52
1981	2	-0.45	-1.24	-0.54
1981	3	0.08	-0.4	-0.58
1981	4	-0.37	-0.49	-0.61
1981	5	-1.62	-1.43	-0.88
1981	6	1.57	0.59	-0.24
1981	7	0.59	0.9	-0.25
1981	8	-0.11	0.72	0.01
1981	9	-1.28	-0.27	-0.15
1981	10	-0.56	-0.81	-0.17
1981	11	-0.18	-1.57	-0.27
1981	12	-0.2	-0.9	-0.27
1982	1	-0.76	-0.66	-0.28
1982	2	1.49	0.44	-0.19
1982	3	-0.42	0.07	-0.24
1982	4	0.08	0.17	-0.18
1982	5	0.69	0.28	0.15
1982	6	-0.23	0.06	-0.52
1982	7	-0.16	-0.14	-0.99
1982	8	-0.5	-0.63	-1.09
1982	9	-0.89	-0.8	-0.92
1982	10	-0.23	-0.93	-0.82
1982	11	0.48	-0.89	-0.78
1982	12	-0.76	-0.27	-0.82
1983	1	-0.58	-0.01	-0.8
1983	2	-0.45	-1.5	-0.9
1983	3	0.88	0.32	-0.82
1983	4	0.49	0.56	-0.75
1983	5	0.23	0.5	-0.9
1983	6	-0.82	-0.38	-1.1
1983	7	0.45	-0.08	-0.85
1983	8	-1.28	-0.82	-1.07
1983	9	-0.08	-0.53	-0.74
1983	10	1.08	-0.61	-0.45
1983	11	0	0.25	-0.52
1983	12	-0.2	0.8	-0.53
1984	1	-0.01	-0.18	-0.5
1984	2	-0.73	-0.81	-0.51
1984	3	-0.58	-1	-0.66
1984	4	-0.6	-1.04	-0.82
1984	5	0.34	-0.4	-0.82
1984	6	1.06	0.63	-0.26
1984	7	-1.15	-0.14	-1.02
1984	8	-0.46	-0.49	-0.57
1984	9	-0.89	-1.25	-0.75
1984	10	-0.29	-0.91	-0.98
1984	11	-0.9	-1.37	-1.1
1984	12	0.79	-0.77	-1.07
1985	1	-0.29	-0.66	-1.06
1985	2	-1.17	-0.46	-1.09
1985	3	-0.95	-1.87	-1.15
1985	4	-0.44	-1.19	-1.13
1985	5	0.52	-0.22	-1.12
1985	6	-0.97	-0.64	-1.94
1985	7	-0.1	-0.46	-1.57
1985	8	0.91	0.24	-0.45
1985	9	1.37	0.98	0.43
1985	10	0.21	1.22	0.48
1985	11	-1.01	1.08	0.47
1985	12	0.45	-0.48	0.43
1986	1	-0.76	-1.52	0.43
1986	2	0.04	-0.31	0.46
1986	3	0.29	-0.2	0.54
1986	4	-0.86	-0.6	0.5
1986	5	0.49	-0.12	0.51
1986	6	1.54	1.06	1.21
1986	7	0.04	0.95	1.36
1986	8	-0.75	0.13	0.45
1986	9	-0.82	-0.8	-0.39
1986	10	-1.05	-1.25	-0.52
1986	11	-0.38	-1.47	-0.48
1986	12	1.21	-0.9	-0.46
1987	1	-0.01	0.14	-0.42
1987	2	-0.19	0.55	-0.43
1987	3	0.48	0.16	-0.44
1987	4	1.72	1.48	0.01
1987	5	-1.39	0.56	-0.28
1987	6	1.08	1.01	-0.52
1987	7	-1.46	-0.8	-1.19
1987	8	-0.16	-0.41	-0.75
1987	9	-1.01	-1.2	-0.74
1987	10	1.29	-0.27	-0.32
1987	11	0.17	-0.2	-0.28
1987	12	-0.48	1.05	-0.38
1988	1	-0.76	-0.36	-0.39
1988	2	-0.45	-1.5	-0.4
1988	3	0.56	-0.11	-0.41
1988	4	-1.82	-1.12	-0.99
1988	5	1.66	0.89	-0.33
1988	6	1.14	1.24	-0.32
1988	7	1.53	2.2	0.98
1988	8	0.58	1.4	1.28
1988	9	0.02	0.95	1.42
1988	10	-0.87	0.18	1.1
1988	11	-1.01	-0.75	1.04
1988	12	0.45	-1.63	1.05
1989	1	0.25	-0.9	1.07
1989	2	0.04	0.22	1.09
1989	3	-0.58	-0.51	1.06
1989	4	-0.23	-0.54	1.17
1989	5	-1.11	-1.33	0.69
1989	6	0.55	-0.26	0.5
1989	7	1.25	0.87	0.37
1989	8	-0.75	0.36	-0.33
1989	9	0.67	0.43	-0.04
1989	10	-0.11	-0.25	0.05
1989	11	0.33	0.49	0.16
1989	12	-0.48	-0.22	0.11
1990	1	1.09	0.41	0.15
1990	2	1.23	0.93	0.2
1990	3	2.95	3.18	0.61
1990	4	1.69	2.71	0.93
1990	5	-1.11	1.69	0.96
1990	6	-0.78	-0.15	0.68
1990	7	0.93	0.01	0.55
1990	8	-0.37	-0.05	0.67
1990	9	-0.23	0.06	0.33
1990	10	-1.37	-0.73	0.21
1990	11	-0.18	-0.91	0.16
1990	12	-0.76	-1.72	0.14
1991	1	1.09	-0.09	0.15
1991	2	0.25	0.22	0.1
1991	3	1.34	1.41	-0.18
1991	4	0.58	0.96	-0.44
1991	5	1.4	1.6	0.06
1991	6	0.62	1.2	0.41
1991	7	-1.24	0.04	-0.51
1991	8	-1.22	-1.18	-0.79
1991	9	-0.01	-1.33	-0.65
1991	10	1.01	-0.57	-0.28
1991	11	-1.01	0.05	-0.37
1991	12	1.56	0.73	-0.28
1992	1	0.25	-0.09	-0.3
1992	2	-1.17	0.55	-0.35
1992	3	0.95	0.39	-0.42
1992	4	-1.67	-0.84	-0.68
1992	5	0.63	0.04	-0.97
1992	6	0.52	0.14	-1.06
1992	7	0.18	0.45	-0.52
1992	8	1.8	1.46	1.29
1992	9	-0.01	1.18	1.21
1992	10	-0.96	1.21	0.94
1992	11	1.17	-0.13	1.13
1992	12	-0.48	-0.17	1.04
1993	1	2.13	1.47	1.11
1993	2	-0.73	0.65	1.13
1993	3	-0.15	0.47	1.08
1993	4	-1.67	-1.63	1.09
1993	5	1.19	0.25	1.24
1993	6	-0.97	-0.4	0.97
1993	7	-0.81	-0.62	0.68
1993	8	0.08	-0.77	-0.68
1993	9	-1.05	-0.78	-0.93
1993	10	-0.29	-0.54	-0.8
1993	11	1	-0.8	-0.86
1993	12	-0.76	0.07	-0.89
1994	1	-0.76	0.48	-1.01
1994	2	1.23	-0.03	-0.92
1994	3	-0.58	-0.2	-0.99
1994	4	0.34	0.26	-0.76
1994	5	-0.27	-0.36	-1.18
1994	6	-0.16	-0.31	-1.04
1994	7	-0.76	-0.96	-1.11
1994	8	0.88	0.13	-0.38
1994	9	0.26	0.26	0.02
1994	10	0.16	0.67	0.09
1994	11	0.41	0.21	0.01
1994	12	1.56	0.57	0.09
1995	1	-0.76	0.72	0.1
1995	2	-1.01	0.22	0.02
1995	3	-1.17	-2.43	-0.01
1995	4	-0.96	-1.74	-0.16
1995	5	-0.73	-1.71	-0.24
1995	6	-0.69	-1.43	-0.39
1995	7	-0.33	-1.04	-0.25
1995	8	0.63	-0.04	-0.39
1995	9	0.95	0.52	-0.06
1995	10	-0.35	0.72	-0.11
1995	11	-0.48	0.55	-0.2
1995	12	-0.48	-0.96	-0.32
1996	1	-0.58	-1.03	-0.3
1996	2	-1.17	-2.23	-0.31
1996	3	-0.42	-1.47	-0.29
1996	4	1.14	0.56	0.01
1996	5	-1.62	-0.29	-0.07
1996	6	0.67	0.33	0.28
1996	7	1.09	0.73	0.97
1996	8	1.54	1.67	1.51
1996	9	-2.86	0.96	0.72
1996	10	1.12	0.83	0.9
1996	11	0.09	-0.97	0.95
1996	12	-0.76	0.8	0.93
1997	1	0.9	0.06	0.97
1997	2	-0.19	-0.17	1
1997	3	0.19	0.24	1.06
1997	4	-0.37	-0.38	0.86
1997	5	0.79	0.31	1.19
1997	6	-1.19	-0.52	0.84
1997	7	0.14	-0.2	0.43
1997	8	-1.56	-1.25	-1.44
1997	9	-0.34	-0.91	-0.9
1997	10	-1.37	-1.56	-1.26
1997	11	1.33	-0.45	-1.11
1997	12	-0.76	-0.27	-1.14
1998	1	0.9	1.19	-1.12
1998	2	-0.45	-0.31	-1.14
1998	3	0.73	0.61	-1.12
1998	4	1.72	1.54	-0.67
1998	5	0.52	1.46	-0.77
1998	6	-0.37	0.68	-0.64
1998	7	1.02	0.68	-0.18
1998	8	-0.48	0.05	0.22
1998	9	-0.78	-0.1	0.11
1998	10	0.4	-0.7	0.3
1998	11	-1.01	-0.94	0.07
1998	12	-0.48	-0.48	0.05
1999	1	-0.76	-2.86	0.01
1999	2	-1.17	-2.85	-0.01
1999	3	0.08	-1	-0.07
1999	4	-0.68	-0.91	-0.52
1999	5	0.23	-0.36	-0.61
1999	6	-2.14	-1.43	-0.94
1999	7	0.88	0.03	-1.12
1999	8	-1.83	-0.93	-1.51
1999	9	0.52	-0.16	-0.89
1999	10	-1.79	-1.09	-1.1
1999	11	0.82	0.12	-0.94
1999	12	0.45	-0.65	-0.92
2000	1	1.26	1.09	-0.82
2000	2	0.04	0.75	-0.79
2000	3	0.29	0.54	-0.8
2000	4	-0.86	-0.6	-0.82
2000	5	0.85	0.22	-0.68
2000	6	-0.26	-0.13	-0.41
2000	7	1.49	1.25	-0.05
2000	8	0.45	0.89	0.84
2000	9	-0.61	0.69	0.46
2000	10	-0.42	-0.1	0.55
2000	11	0.26	-0.83	0.5
2000	12	-0.2	-0.48	0.46
2001	1	2.13	0.83	0.5
2001	2	-0.73	0.75	0.48
2001	3	-1.43	-0.11	0.42
2001	4	0.75	0.05	0.61
2001	5	-2.61	-1.09	0.23
2001	6	-0.73	-1.05	0.13
2001	7	-0.71	-1.71	-1.08
2001	8	-0.37	-0.99	-1.52
2001	9	0.49	-0.43	-0.97
2001	10	0	-0.13	-0.85
2001	11	-0.18	0.23	-0.93
2001	12	0.63	-0.17	-0.91
2002	1	-0.29	-0.09	-1.01
2002	2	-0.45	-0.17	-1.01
2002	3	-0.42	-0.86	-1
2002	4	0.24	-0.18	-1.11
2002	5	-0.07	-0.26	-0.89
2002	6	1.72	1.26	-0.03
2002	7	-2.3	-0.22	-0.48
2002	8	-2.27	-1.16	-1.03
2002	9	0.49	-1.77	-0.95
2002	10	-1.63	-1.25	-1.08
2002	11	-1.01	-0.38	-1.2
2002	12	2.88	-0.54	-1.02
2003	1	0.25	0.88	-0.98
2003	2	0.04	2.13	-0.97
2003	3	0.56	0.39	-0.92
2003	4	0.19	0.26	-0.93
2003	5	0.15	0.16	-0.92
2003	6	0.78	0.52	-1.48
2003	7	-0.95	-0.32	-1.17
2003	8	-0.33	-0.48	-0.4
2003	9	0.91	-0.27	-0.17
2003	10	-0.29	0.1	-0.04
2003	11	1.63	1.05	0.23
2003	12	-0.48	0.61	0.01
2004	1	1.09	1.55	0.05
2004	2	-0.73	-0.17	0.02
2004	3	-0.75	-0.51	-0.07
2004	4	-0.96	-1.44	-0.2
2004	5	1.03	0.13	0.01
2004	6	1.12	0.96	0.13
2004	7	-0.92	0.33	0.15
2004	8	0.37	0.16	0.52
2004	9	-0.82	-0.54	-0.06
2004	10	-0.35	-0.23	-0.06
2004	11	-0.59	-1.24	-0.32
2004	12	2.24	0.02	-0.19
2005	1	-0.58	0.54	-0.24
2005	2	1.23	1.87	-0.16
2005	3	-1.43	-0.51	-0.2
2005	4	-0.37	-0.49	-0.14
2005	5	1.73	0.99	0.08
2005	6	0.76	1.24	-0.07
2005	7	-1.09	0.4	-0.14
2005	8	-0.18	-0.45	-0.42
2005	9	-0.4	-0.86	-0.27
2005	10	-1.5	-0.68	-0.36
2005	11	-1.01	-1.4	-0.41
2005	12	-0.48	-2.74	-0.6
2006	1	-0.01	-1.74	-0.56
2006	2	0.04	-0.46	-0.63
2006	3	-1.63	-1.3	-0.66
2006	4	-1.67	-2.24	-0.78
2006	5	1.25	0.07	-1.01
2006	6	-0.13	0.1	-1.4
2006	7	-1.43	-0.58	-1.66
2006	8	-0.84	-1.43	-1.86
2006	9	-1.01	-1.65	-1.93
2006	10	-0.29	-1.23	-1.68
2006	11	-0.7	-1.4	-1.69
2006	12	-0.2	-0.96	-1.7
2007	1	-0.29	-1.03	-1.69
2007	2	0.25	-0.31	-1.69
2007	3	1.22	0.95	-1.49
2007	4	1.03	1.23	-1.08
2007	5	0.66	1.24	-1.33
2007	6	0.4	0.81	-1.2
2007	7	-0.98	-0.37	-1.14
2007	8	0.94	0.28	0.06
2007	9	0.6	0.37	0.53
2007	10	3.61	1.79	1.37
2007	11	-0.98	2.16	1.38
2007	12	1.33	3.55	1.41
2008	1	1.26	0.21	1.45
2008	2	-0.73	1.02	1.43
2008	3	0.08	0.16	1.39
2008	4	1.51	1.12	1.48
2008	5	-0.8	0.45	1.32
2008	6	1.5	1.34	1.71
2008	7	-1.79	-0.45	1.67
2008	8	-0.13	-0.25	0.98
2008	9	1.38	-0.11	1.25
2008	10	-0.42	0.49	0.3
2008	11	0.26	1.14	0.4
2008	12	-0.48	-0.54	0.31
2009	1	-0.76	-0.27	0.25
2009	2	0.62	-0.46	0.29
2009	3	0.29	0.07	0.31
2009	4	-0.6	-0.28	-0.03
2009	5	0.49	-0.02	0.18
2009	6	-0.41	-0.4	-0.51
2009	7	0.75	0.43	0.45
2009	8	1.07	0.88	1.12
2009	9	0.47	1.03	0.68
2009	10	-1.5	0.72	0.58
2009	11	0.75	0.07	0.63
2009	12	-0.48	-0.83	0.62
2010	1	-0.76	0.28	0.62
2010	2	1.84	0.65	0.68
2010	3	1.28	1.52	0.79
2010	4	1.1	1.62	1.02
2010	5	0.66	1.31	1.08
2010	6	0.12	0.68	1.23
2010	7	-1.46	-0.81	0.52
2010	8	-0.16	-0.87	-0.28
2010	9	-0.01	-0.81	-0.43
2010	10	0.11	-0.23	-0.24
2010	11	-1.01	-0.4	-0.42
2010	12	-0.76	-0.9	-0.45
2011	1	-0.01	-2	-0.41
2011	2	0.94	0.1	-0.48
2011	3	-1.63	-0.62	-0.72
2011	4	-0.16	-0.49	-0.97
2011	5	0.34	-0.36	-1.09
2011	6	-0.82	-0.59	-1.43
2011	7	0.12	-0.32	-0.84
2011	8	-0.19	-0.45	-0.75
2011	9	0.54	0.04	-0.47
2011	10	0.21	0.06	-0.42
2011	11	1.72	0.89	-0.13
2011	12	0.04	1.09	-0.12
2012	1	0.7	1.64	-0.09
2012	2	-0.73	-0.17	-0.15
2012	3	-0.28	-0.4	-0.11
2012	4	0.39	-0.04	-0.03
2012	5	0.85	0.61	0.09
2012	6	1.04	1.12	0.59
2012	7	0.83	1.31	0.97
2012	8	-1.56	0.03	0.47
2012	9	0.54	-0.12	0.45
2012	10	0.21	-0.63	0.44
2012	11	1.94	0.97	0.48
2012	12	0.04	1.25	0.46
2013	1	-0.01	1.72	0.44
2013	2	-1.01	-0.81	0.43
2013	3	-1.43	-1.87	0.4
2013	4	0.49	-0.28	0.42
2013	5	-0.48	-0.54	0.17
2013	6	1.84	1.32	0.52
2013	7	1.86	2.21	1.16
2013	8	1.26	2.25	2.21
2013	9	1.37	1.97	2.35
2013	10	-1.15	1.33	2.15
2013	11	0	0.94	2.02
2013	12	-0.76	-1.39	1.99
2014	1	-0.76	-0.66	1.97
2014	2	1.09	-0.17	2.03
2014	3	0.95	0.88	2.2
2014	4	0.34	0.77	2.19
2014	5	0.59	0.71	2.4
2014	6	0.42	0.52	2.05
2014	7	-0.18	0.13	1.29
2014	8	-0.48	-0.38	0.21
2014	9	0.06	-0.46	-0.38
2014	10	0.31	-0.35	-0.18
2014	11	0	-0.01	-0.2
2014	12	-0.48	-0.03	-0.21
2015	1	0.7	-0.01	-0.15
2015	2	0.62	0.33	-0.18
2015	3	-1.43	-0.4	-0.34
2015	4	-0.04	-0.43	-0.4
2015	5	0.42	-0.19	-0.47
2015	6	1.02	0.76	-0.26
2015	7	0.31	0.76	-0.05
2015	8	-0.11	0.33	0.15
2015	9	0.98	0.37	0.51
2015	10	-0.79	0.2	0.37
2015	11	1.48	0.95	0.53
2015	12	0.79	0.45	0.55

## Sheet: WUZHAI
Year	Month	SPI-1	SPI-3	SPI-12
1958	1	1.33
1958	2	-1.16
1958	3	0.37	0.23
1958	4	0.54	0.29
1958	5	-0.16	0.11
1958	6	-0.38	-0.31
1958	7	1.84	1.41
1958	8	0.77	1.64
1958	9	0.45	1.65
1958	10	-2	0.44
1958	11	0.34	-0.16
1958	12	0.82	-1.11	1.29
1959	1	-0.33	0.47	1.25
1959	2	0.97	0.84	1.29
1959	3	1.29	1.4	1.44
1959	4	-1.13	0.11	1.22
1959	5	-0.38	-0.49	1.23
1959	6	0.13	-0.67	1.31
1959	7	2.24	1.93	1.59
1959	8	0.9	2.18	1.97
1959	9	1.08	2.21	1.96
1959	10	-0.02	1.01	2.03
1959	11	-0.97	0.73	1.98
1959	12	0.34	-0.59	1.94
1960	1	-0.74	-1.02	1.92
1960	2	-1.36	-1.22	1.84
1960	3	0.15	-0.87	1.84
1960	4	-1.13	-1.22	1.78
1960	5	-0.01	-0.75	1.89
1960	6	-0.81	-1.2	1.68
1960	7	-0.28	-0.71	0.06
1960	8	-0.35	-0.9	-0.81
1960	9	0.37	-0.39	-1.05
1960	10	0.23	-0.12	-0.97
1960	11	-0.33	0.19	-0.95
1960	12	0.82	0.03	-0.96
1961	1	0.77	0.2	-0.91
1961	2	-0.45	0.46	-0.87
1961	3	0.57	0.42	-0.87
1961	4	0.89	0.78	-0.52
1961	5	0.04	0.57	-0.54
1961	6	0.46	0.56	-0.19
1961	7	-0.66	-0.43	-0.32
1961	8	0.23	-0.27	-0.03
1961	9	1.75	0.45	0.6
1961	10	1.22	1.14	0.74
1961	11	0.98	2.12	0.86
1961	12	0.82	1.54	0.84
1962	1	0.77	1.26	0.83
1962	2	0.58	0.96	0.85
1962	3	-0.94	-0.32	0.8
1962	4	-2.12	-1.69	0.48
1962	5	-0.16	-1.51	0.45
1962	6	-2.22	-2.42	-0.08
1962	7	1.06	0.21	0.85
1962	8	-1.96	-0.75	0.16
1962	9	-1.67	-0.63	-1.1
1962	10	-1.66	-2.49	-1.51
1962	11	0.14	-2.17	-1.67
1962	12	-0.25	-1.45	-1.74
1963	1	-0.94	-0.32	-1.79
1963	2	-0.79	-1.52	-1.84
1963	3	0.57	-0.2	-1.8
1963	4	0.06	0.02	-1.5
1963	5	2.06	1.77	-0.81
1963	6	1.23	1.97	0.05
1963	7	-0.2	1.03	-0.71
1963	8	-1.3	-0.51	-0.64
1963	9	-1.16	-1.4	-0.47
1963	10	-1.51	-1.78	-0.44
1963	11	0.52	-1.54	-0.42
1963	12	-0.25	-1.03	-0.44
1964	1	0.77	0.55	-0.39
1964	2	0.97	0.72	-0.32
1964	3	0.27	0.7	-0.37
1964	4	2.33	2.25	0.23
1964	5	0.71	2.09	-0.21
1964	6	-0.34	1.36	-0.72
1964	7	0.71	0.56	-0.1
1964	8	1.34	1.19	1.36
1964	9	1.12	1.5	1.81
1964	10	0.94	1.49	1.98
1964	11	-1.26	1.07	1.9
1964	12	-0.25	0.2	1.88
1965	1	-0.94	-2.32	1.83
1965	2	0.12	-0.73	1.79
1965	3	0.37	-0.09	1.88
1965	4	1.87	1.71	1.7
1965	5	-1.54	0.69	1.46
1965	6	-1.32	-0.36	1.27
1965	7	-1.09	-2.03	0.49
1965	8	-1.43	-2.36	-1.14
1965	9	-1.96	-2.36	-2.12
1965	10	-1.14	-2.12	-2.45
1965	11	0.6	-1.93	-2.29
1965	12	-0.82	-0.87	-2.34
1966	1	-0.33	0.2	-2.3
1966	2	0.78	-0.15	-2.24
1966	3	0.66	0.7	-2.32
1966	4	-0.34	0.07	-2.99
1966	5	-0.16	-0.33	-2.82
1966	6	-1.69	-1.59	-2.86
1966	7	1.38	0.64	-0.85
1966	8	0.69	0.96	0.15
1966	9	-1.96	0.78	0.14
1966	10	1.03	0.11	0.42
1966	11	-0.47	-1.05	0.33
1966	12	-0.25	0.55	0.32
1967	1	0.45	-0.44	0.34
1967	2	-1.36	-0.96	0.26
1967	3	0.66	0.13	0.27
1967	4	0.06	-0.03	0.32
1967	5	0.04	0.04	0.36
1967	6	-1.21	-0.98	0.42
1967	7	-0.06	-0.62	-0.49
1967	8	2.8	1.95	1.5
1967	9	0.35	2.02	1.76
1967	10	0.35	2.32	1.61
1967	11	0.52	0.4	1.69
1967	12	-0.82	0.25	1.66
1968	1	-0.74	0.01	1.63
1968	2	-0.79	-1.88	1.62
1968	3	-0.38	-1.19	1.63
1968	4	-0.68	-1.06	1.51
1968	5	-2.71	-2.48	1.33
1968	6	0.3	-1.07	1.58
1968	7	0.54	0.03	1.8
1968	8	0.2	0.42	-0.11
1968	9	0.49	0.46	-0.03
1968	10	1.47	0.56	0.18
1968	11	1.43	1.26	0.29
1968	12	0.82	2.02	0.32
1969	1	-0.74	1.44	0.32
1969	2	0.58	0.46	0.36
1969	3	0.47	0.33	0.43
1969	4	-0.42	-0.13	0.45
1969	5	-0.21	-0.49	0.68
1969	6	-0.26	-0.7	0.53
1969	7	1.36	0.95	1.05
1969	8	0.7	1.22	1.54
1969	9	0.7	1.36	1.43
1969	10	1.13	0.9	1.33
1969	11	-0.63	0.83	1.16
1969	12	-0.82	0.51	1.09
1970	1	-0.94	-1.65	1.08
1970	2	0.78	-0.52	1.07
1970	3	-0.09	-0.2	1.08
1970	4	0.29	0.2	1.14
1970	5	0.55	0.34	1.31
1970	6	0.03	0.24	1.34
1970	7	-1.35	-0.88	0.05
1970	8	0.99	-0.1	0.28
1970	9	-0.75	-0.34	-0.21
1970	10	0.47	0.49	-0.32
1970	11	-1.26	-0.85	-0.38
1970	12	-0.59	-0.39	-0.39
1971	1	1.58	-0.71	-0.31
1971	2	-0.45	0.17	-0.36
1971	3	0.37	0.52	-0.34
1971	4	0.81	0.62	-0.22
1971	5	0.39	0.69	-0.28
1971	6	1.07	1.15	0.06
1971	7	0.73	1.01	0.98
1971	8	-1.4	0.1	-0.08
1971	9	0.37	-0.14	0.27
1971	10	-1.66	-0.99	0.04
1971	11	0.91	0	0.2
1971	12	1.4	-0.26	0.25
1972	1	1.81	1.62	0.26
1972	2	0.78	1.78	0.3
1972	3	-1.63	-0.09	0.2
1972	4	-0.78	-1.14	-0.04
1972	5	-1.54	-2.48	-0.36
1972	6	-1.9	-2.77	-1.14
1972	7	-1.81	-2.89	-2.53
1972	8	-0.55	-2.34	-2.5
1972	9	-0.38	-1.61	-2.57
1972	10	0.17	-0.6	-2.2
1972	11	0.76	-0.21	-2.27
1972	12	0.06	0.41	-2.39
1973	1	1.58	1.06	-2.38
1973	2	-1.16	0.17	-2.46
1973	3	-0.38	-0.32	-2.5
1973	4	0	-0.52	-2.27
1973	5	-0.5	-0.75	-2.19
1973	6	0.07	-0.42	-1.62
1973	7	-0.9	-0.96	-1.18
1973	8	1.36	0.44	0.06
1973	9	1.14	0.81	0.6
1973	10	2.18	1.76	0.95
1973	11	-0.47	1.74	0.86
1973	12	-0.82	1.7	0.81
1974	1	0.45	-0.71	0.77
1974	2	-0.45	-0.73	0.78
1974	3	-1.18	-1.19	0.78
1974	4	0.63	0.02	0.86
1974	5	0.48	0.31	1.05
1974	6	-0.3	0.15	0.95
1974	7	0.43	0.25	1.47
1974	8	-1.23	-0.64	0.33
1974	9	-0.13	-0.52	-0.2
1974	10	-1.66	-1.22	-0.83
1974	11	-0.63	-0.95	-0.87
1974	12	1.57	-1.27	-0.79
1975	1	-0.33	0.11	-0.8
1975	2	0.12	0.84	-0.77
1975	3	0.75	0.52	-0.67
1975	4	0	0.2	-0.76
1975	5	-1.44	-0.84	-1.16
1975	6	0.61	-0.28	-0.85
1975	7	-1.14	-1.03	-1.64
1975	8	-0.37	-0.89	-1.49
1975	9	-0.64	-1.3	-1.48
1975	10	0.84	-0.42	-1.07
1975	11	-0.2	-0.35	-1.06
1975	12	-0.25	0.46	-1.18
1976	1	-0.74	-0.57	-1.18
1976	2	0.78	0.01	-1.13
1976	3	0.03	0.02	-1.28
1976	4	0.81	0.7	-1.05
1976	5	-1.24	-0.37	-1.08
1976	6	0.1	-0.23	-1.24
1976	7	-0.17	-0.54	-0.7
1976	8	0.7	0.24	-0.11
1976	9	0.49	0.37	0.27
1976	10	-0.55	0.53	0.07
1976	11	-0.79	-0.03	0.02
1976	12	0.06	-1.11	0.01
1977	1	0.08	-0.71	0.03
1977	2	-1.16	-0.73	-0.04
1977	3	0.15	-0.45	-0.04
1977	4	-0.34	-0.58	-0.23
1977	5	0.22	-0.22	-0.01
1977	6	2.71	2.09	0.95
1977	7	0.88	1.88	1.45
1977	8	-0.1	1.5	1.28
1977	9	-0.6	0.19	0.83
1977	10	-0.09	-0.43	0.86
1977	11	0.43	-0.6	0.94
1977	12	-0.25	-0.08	0.91
1978	1	-0.74	0.11	0.89
1978	2	0.37	-0.33	0.92
1978	3	-1.18	-1.19	0.89
1978	4	-1.61	-1.69	0.78
1978	5	-0.01	-1.29	0.76
1978	6	-0.76	-1.27	-0.47
1978	7	-0.8	-1.11	-1.44
1978	8	0.6	-0.46	-1.15
1978	9	1.58	0.53	-0.08
1978	10	0.47	1.13	0.01
1978	11	0.24	1.57	-0.02
1978	12	1.03	0.55	0.01
1979	1	-0.33	0.47	0.02
1979	2	1.15	1.07	0.05
1979	3	-0.09	0.23	0.11
1979	4	0.18	0.2	0.28
1979	5	-0.16	-0.29	0.25
1979	6	1.4	0.9	0.83
1979	7	-0.13	0.37	1.08
1979	8	-0.5	-0.01	0.69
1979	9	-0.52	-0.74	-0.2
1979	10	-0.47	-0.77	-0.32
1979	11	1.05	-0.46	-0.24
1979	12	0.59	0.25	-0.28
1980	1	-0.94	0.93	-0.3
1980	2	-0.79	-0.73	-0.38
1980	3	1.15	0.52	-0.27
1980	4	0.18	0.42	-0.25
1980	5	0.35	0.54	-0.17
1980	6	-0.81	-0.47	-0.87
1980	7	-0.06	-0.39	-0.75
1980	8	-0.55	-0.86	-0.92
1980	9	-0.28	-0.63	-0.73
1980	10	-1.03	-0.78	-0.76
1980	11	0.14	-0.76	-0.9
1980	12	-0.59	-1.11	-0.97
1981	1	-0.33	-0.2	-0.94
1981	2	-0.79	-1.22	-0.93
1981	3	-0.55	-1.19	-1.17
1981	4	-0.78	-1.22	-1.26
1981	5	-0.27	-1.08	-1.48
1981	6	1.4	0.58	-0.69
1981	7	1	1.22	0.05
1981	8	-0.19	0.95	0.23
1981	9	-0.88	0.16	0.07
1981	10	-0.24	-0.63	0.15
1981	11	0.03	-1.02	0.13
1981	12	0.06	-0.39	0.13
1982	1	-0.74	-0.2	0.12
1982	2	0.58	0.01	0.16
1982	3	-0.73	-0.72	0.15
1982	4	0	-0.29	0.24
1982	5	1.36	0.81	0.62
1982	6	-0.81	0.19	-0.01
1982	7	1.29	1.19	0.24
1982	8	-0.48	0.34	0.13
1982	9	-1.16	0.2	0.07
1982	10	0.11	-0.86	0.11
1982	11	0.43	-0.92	0.14
1982	12	-0.82	-0.03	0.09
1983	1	0.45	0.2	0.12
1983	2	-0.14	-0.52	0.09
1983	3	1	0.87	0.23
1983	4	0.68	0.81	0.34
1983	5	-0.01	0.54	0
1983	6	-0.5	-0.23	0.06
1983	7	0.1	-0.27	-0.72
1983	8	-1.33	-1.05	-1.25
1983	9	0.19	-0.67	-0.68
1983	10	0.79	-0.59	-0.54
1983	11	0.24	0.38	-0.58
1983	12	-0.25	0.6	-0.58
1984	1	-0.33	0.01	-0.59
1984	2	-1.16	-1.22	-0.62
1984	3	-0.73	-1.57	-0.82
1984	4	-1	-1.59	-1.05
1984	5	0.39	-0.58	-1.01
1984	6	0.33	-0.05	-0.74
1984	7	-0.83	-0.48	-1.15
1984	8	-0.08	-0.64	-0.73
1984	9	-0.97	-1.03	-1
1984	10	-0.39	-0.6	-1.17
1984	11	-0.63	-1.34	-1.27
1984	12	1.4	-0.45	-1.22
1985	1	0.08	0.11	-1.2
1985	2	-1.16	0.32	-1.19
1985	3	-0.38	-1.02	-1.24
1985	4	-1.42	-1.69	-1.22
1985	5	1.24	0.28	-1.01
1985	6	-1.63	-0.7	-1.5
1985	7	-0.64	-0.69	-1.3
1985	8	1.43	0.22	-0.25
1985	9	0.73	0.79	0.31
1985	10	0.35	1.31	0.4
1985	11	-0.33	0.58	0.41
1985	12	0.59	0.09	0.36
1986	1	-0.94	-0.44	0.33
1986	2	0.78	0.32	0.38
1986	3	0.75	0.61	0.49
1986	4	-0.2	0.2	0.58
1986	5	-0.06	-0.14	0.29
1986	6	1.1	0.56	0.9
1986	7	-0.95	-0.3	0.79
1986	8	-0.29	-0.5	-0.28
1986	9	-0.25	-0.99	-0.61
1986	10	-0.55	-0.51	-0.72
1986	11	-0.79	-0.79	-0.77
1986	12	1.4	-0.65	-0.76
1987	1	0.08	0.01	-0.72
1987	2	-0.79	0.46	-0.77
1987	3	-0.38	-0.87	-0.93
1987	4	1.27	0.81	-0.57
1987	5	-0.5	0.31	-0.69
1987	6	0.07	0.29	-1.05
1987	7	-0.93	-0.98	-0.95
1987	8	0.56	-0.29	-0.54
1987	9	-0.71	-0.52	-0.6
1987	10	0.94	0.25	-0.34
1987	11	0.34	-0.21	-0.27
1987	12	-0.59	0.75	-0.37
1988	1	0.08	0.11	-0.37
1988	2	-0.14	-0.52	-0.35
1988	3	1	0.78	-0.24
1988	4	-2.12	-0.64	-0.68
1988	5	1.3	0.66	-0.27
1988	6	0.52	0.56	-0.13
1988	7	1.59	1.81	1.25
1988	8	0.56	1.53	1.48
1988	9	-0.25	1.16	1.42
1988	10	-0.73	0.1	1.18
1988	11	-1.26	-0.95	1.09
1988	12	0.59	-1.36	1.1
1989	1	1.07	-0.44	1.12
1989	2	-0.79	0.32	1.09
1989	3	0.15	0.02	1.07
1989	4	-0.27	-0.46	1.15
1989	5	0.13	-0.26	0.92
1989	6	0.58	0.19	0.91
1989	7	-0.57	-0.28	-0.36
1989	8	-1.05	-0.97	-1.44
1989	9	0.42	-0.89	-0.99
1989	10	-1.14	-0.72	-0.99
1989	11	-0.2	-0.16	-0.94
1989	12	0.59	-1.11	-0.97
1990	1	1.33	0.38	-0.95
1990	2	0.58	1.07	-0.89
1990	3	3.08	3.51	-0.43
1990	4	2.35	3.27	0.23
1990	5	-2.26	2.17	-0.05
1990	6	0.07	0.72	-0.2
1990	7	0.52	-0.05	0.39
1990	8	-0.66	-0.17	0.61
1990	9	-0.01	-0.17	0.4
1990	10	-0.02	-0.54	0.5
1990	11	-0.33	-0.26	0.49
1990	12	-0.82	-0.59	0.43
1991	1	1.81	0.01	0.44
1991	2	-0.45	0.17	0.4
1991	3	0.66	0.87	0.02
1991	4	0.63	0.58	-0.48
1991	5	1.24	1.33	0.08
1991	6	0.49	1.13	0.2
1991	7	-0.34	0.25	-0.23
1991	8	-2.62	-1.4	-0.87
1991	9	-2.13	-2.24	-1.27
1991	10	0.41	-2.28	-1.15
1991	11	-0.97	-1.7	-1.22
1991	12	1.03	0.03	-1.17
1992	1	-0.94	-0.71	-1.26
1992	2	-1.36	-0.73	-1.28
1992	3	2.28	1.81	-1.06
1992	4	-1.42	0.38	-1.32
1992	5	0.35	0.57	-1.69
1992	6	0.39	-0.1	-1.7
1992	7	-0.51	-0.25	-1.68
1992	8	1.35	0.71	0.18
1992	9	-0.28	0.44	0.5
1992	10	0.58	0.94	0.51
1992	11	0.98	0.12	0.66
1992	12	-0.59	0.79	0.59
1993	1	-0.33	0.71	0.6
1993	2	0.58	-0.15	0.65
1993	3	-0.55	-0.45	0.37
1993	4	-1.26	-1.14	0.37
1993	5	0.81	-0.18	0.49
1993	6	0.39	0.22	0.47
1993	7	0.57	0.73	0.99
1993	8	-0.29	0.18	0.07
1993	9	-0.56	-0.14	-0.01
1993	10	0.17	-0.5	-0.07
1993	11	1.65	0.02	0.02
1993	12	-0.82	0.93	-0.01
1994	1	-0.94	1.26	-0.03
1994	2	2.15	0.84	0.06
1994	3	-1.18	0.13	0.03
1994	4	-1.13	-0.58	0.04
1994	5	-0.63	-1.75	-0.27
1994	6	1.13	0.12	-0.01
1994	7	-0.51	-0.15	-0.56
1994	8	0.81	0.52	0.09
1994	9	-0.92	-0.17	0
1994	10	0.23	0.25	0.01
1994	11	0.43	-0.7	-0.16
1994	12	1.22	0.51	-0.11
1995	1	-0.94	0.55	-0.11
1995	2	-0.14	0.17	-0.23
1995	3	-0.94	-1.57	-0.24
1995	4	-1.61	-1.8	-0.25
1995	5	0.22	-0.98	-0.12
1995	6	0.17	-0.39	-0.44
1995	7	0.33	0.25	0.04
1995	8	0.84	0.68	0.07
1995	9	2.88	1.85	1.64
1995	10	-0.31	1.91	1.53
1995	11	-1.14	2.63	1.45
1995	12	-0.82	-1.27	1.37
1996	1	-0.74	-2.32	1.37
1996	2	-1.36	-3.06	1.32
1996	3	-0.73	-2.04	1.4
1996	4	0.49	-0.18	1.54
1996	5	-2.26	-1.29	1.34
1996	6	0	-0.73	1.27
1996	7	0.93	0.33	1.57
1996	8	0.8	1.02	1.83
1996	9	-1.74	0.55	-0.09
1996	10	1.75	0.43	0.27
1996	11	0.03	-0.32	0.34
1996	12	-0.82	1.39	0.31
1997	1	0.77	-0.09	0.35
1997	2	0.37	0.01	0.39
1997	3	-0.23	0.02	0.43
1997	4	0.89	0.62	0.5
1997	5	0.27	0.5	0.8
1997	6	-0.04	0.34	0.77
1997	7	1.3	1.07	1.01
1997	8	-1.82	0.06	0
1997	9	0.16	0.13	0.44
1997	10	-1.03	-1.23	0
1997	11	2.01	0.38	0.26
1997	12	-0.59	0.6	0.24
1998	1	-0.33	1.84	0.21
1998	2	1.47	0.59	0.26
1998	3	0.15	0.61	0.3
1998	4	1.6	1.6	0.47
1998	5	0.74	1.48	0.58
1998	6	1.07	1.73	0.88
1998	7	0.51	0.94	0.38
1998	8	-0.37	0.35	0.93
1998	9	-0.16	-0.1	0.74
1998	10	0.53	-0.31	0.89
1998	11	-1.26	-0.32	0.58
1998	12	-0.59	-0.32	0.55
1999	1	-0.94	-2.89	0.53
1999	2	-1.36	-3.06	0.43
1999	3	-0.38	-1.79	0.41
1999	4	-0.34	-0.91	0.02
1999	5	0.04	-0.54	-0.16
1999	6	-2.14	-1.66	-0.95
1999	7	-0.8	-1.54	-1.66
1999	8	-0.19	-1.48	-1.86
1999	9	0.79	-0.37	-1.19
1999	10	-1.38	-0.03	-1.42
1999	11	-0.47	0.15	-1.39
1999	12	-0.25	-1.75	-1.4
2000	1	0.77	-0.32	-1.33
2000	2	0.12	0.17	-1.27
2000	3	0.75	0.78	-1.22
2000	4	-0.89	-0.35	-1.24
2000	5	1.21	0.69	-0.95
2000	6	0.03	0.31	-0.48
2000	7	-0.06	0.25	-0.08
2000	8	0.48	0.12	0.32
2000	9	-0.19	0.04	-0.07
2000	10	0.58	0.29	0.16
2000	11	-0.2	-0.13	0.18
2000	12	-0.59	0.14	0.14
2001	1	1.58	0.11	0.17
2001	2	0.97	0.96	0.2
2001	3	-1.63	-0.09	0.06
2001	4	0.89	0.46	0.32
2001	5	-2.26	-1.03	-0.24
2001	6	-0.46	-0.82	-0.36
2001	7	-1.11	-1.75	-0.78
2001	8	-0.14	-1.15	-1.4
2001	9	-0.25	-0.97	-1.25
2001	10	0.35	-0.23	-1.25
2001	11	0.52	-0.1	-1.2
2001	12	0.82	0.55	-1.17
2002	1	-0.33	0.63	-1.22
2002	2	-0.45	0.01	-1.28
2002	3	-0.55	-1.02	-1.29
2002	4	0.34	-0.13	-1.38
2002	5	-1.79	-1.23	-1.41
2002	6	1.96	1.05	-0.45
2002	7	-2.45	-0.71	-0.73
2002	8	0.15	-0.23	-0.68
2002	9	0.68	-0.75	-0.24
2002	10	-0.24	0.27	-0.31
2002	11	-1.26	0.19	-0.47
2002	12	2.17	-0.26	-0.41
2003	1	1.58	0.63	-0.35
2003	2	0.37	1.96	-0.32
2003	3	0.75	1.11	-0.23
2003	4	0.18	0.38	-0.25
2003	5	0.55	0.54	0.09
2003	6	-0.67	-0.26	-0.81
2003	7	1.28	0.95	0.83
2003	8	0.2	0.74	1.01
2003	9	1.24	1.25	1.12
2003	10	-0.31	0.59	1.08
2003	11	1.86	1.44	1.35
2003	12	-0.82	0.79	1.22
2004	1	1.07	1.84	1.2
2004	2	-0.14	-0.15	1.17
2004	3	-0.94	-0.58	1.12
2004	4	0.18	-0.35	1.09
2004	5	0.85	0.38	1.19
2004	6	0.58	0.76	1.44
2004	7	-0.36	0.12	0.56
2004	8	-0.14	-0.31	0.47
2004	9	-0.45	-0.64	-0.21
2004	10	-0.02	-0.39	-0.16
2004	11	0.03	-0.57	-0.43
2004	12	2.43	0.51	-0.29
2005	1	-0.33	1	-0.33
2005	2	1.31	2.05	-0.26
2005	3	-0.38	0.13	-0.25
2005	4	0.29	0.25	-0.22
2005	5	0.85	0.54	-0.24
2005	6	-0.07	0.36	-0.43
2005	7	-1.55	-0.89	-0.83
2005	8	0.25	-0.89	-0.73
2005	9	-0.22	-0.85	-0.56
2005	10	-1.03	-0.17	-0.66
2005	11	-1.26	-1.02	-0.77
2005	12	-0.82	-2.2	-0.97
2006	1	1.07	-1.21	-0.92
2006	2	0.12	0.01	-0.97
2006	3	-1.63	-0.87	-1.1
2006	4	-0.78	-1.39	-1.22
2006	5	0.51	-0.54	-1.39
2006	6	-0.07	-0.23	-1.36
2006	7	-0.9	-0.67	-1.02
2006	8	-0.81	-1.35	-1.93
2006	9	-0.92	-1.55	-1.93
2006	10	0.47	-0.91	-1.62
2006	11	-0.63	-0.85	-1.6
2006	12	0.59	0.09	-1.57
2007	1	0.08	-0.32	-1.59
2007	2	0.12	0.32	-1.58
2007	3	2.08	2.06	-1.24
2007	4	0.34	1.2	-1.01
2007	5	0.09	0.89	-1.18
2007	6	-0.07	-0.08	-1.15
2007	7	0.2	0.01	-0.5
2007	8	1.24	0.85	0.72
2007	9	-0.38	0.66	0.77
2007	10	2.95	1.38	1.25
2007	11	-1.14	1.01	1.24
2007	12	0.06	2.51	1.2
2008	1	0.45	-0.86	1.2
2008	2	0.37	0.32	1.2
2008	3	0.37	0.42	1.06
2008	4	1.73	1.6	1.31
2008	5	-0.16	1.09	1.31
2008	6	1.05	1.4	1.57
2008	7	-1.38	-0.59	0.99
2008	8	0.45	-0.17	0.62
2008	9	1.46	0.17	1.2
2008	10	0.23	0.94	0.61
2008	11	-0.2	1.3	0.66
2008	12	-0.59	-0.2	0.62
2009	1	-0.33	-0.57	0.6
2009	2	0.78	0.01	0.61
2009	3	-0.94	-0.58	0.56
2009	4	-0.68	-0.84	0.1
2009	5	-0.56	-1.4	0.03
2009	6	-1.83	-2.11	-0.7
2009	7	-0.55	-1.46	-0.32
2009	8	0.48	-0.67	-0.36
2009	9	0.9	0.22	-0.6
2009	10	-1.66	0.46	-0.79
2009	11	0.43	0.4	-0.75
2009	12	0.06	-1.11	-0.76
2010	1	-0.94	0.11	-0.77
2010	2	0.37	-0.33	-0.78
2010	3	1.29	1.03	-0.62
2010	4	0.63	0.99	-0.38
2010	5	0.67	1.09	-0.15
2010	6	-1.27	-0.26	-0.06
2010	7	-0.19	-0.51	0.14
2010	8	1.09	0.21	0.62
2010	9	0.11	0.5	0.26
2010	10	0.41	0.82	0.46
2010	11	-0.97	-0.08	0.36
2010	12	-0.59	-0.32	0.32
2011	1	-0.33	-1.41	0.34
2011	2	1.47	0.59	0.38
2011	3	-0.73	0.02	0.23
2011	4	-0.5	-0.4	0.05
2011	5	1.24	0.47	0.2
2011	6	0.13	0.5	0.49
2011	7	0.26	0.54	0.72
2011	8	0.01	0.04	0.11
2011	9	-0.56	-0.18	-0.09
2011	10	0.58	-0.19	-0.06
2011	11	2.01	0.36	0.26
2011	12	0.82	1.73	0.28
2012	1	-0.33	2.09	0.28
2012	2	-0.45	0.01	0.19
2012	3	0.27	-0.2	0.26
2012	4	0.12	-0.03	0.34
2012	5	0.67	0.44	0.19
2012	6	-0.22	0.07	0.09
2012	7	0.95	0.8	0.53
2012	8	-0.64	0.11	0.3
2012	9	0.13	0.21	0.47
2012	10	0.04	-0.44	0.38
2012	11	0.84	0.19	0.2
2012	12	1.22	0.6	0.2
2013	1	0.77	1.26	0.22
2013	2	-1.16	0.46	0.2
2013	3	-1.44	-1.57	0.11
2013	4	0.77	0.02	0.23
2013	5	-0.32	-0.22	0.03
2013	6	1.42	1.11	0.53
2013	7	1.16	1.36	0.68
2013	8	1.21	1.91	1.85
2013	9	1.44	1.8	2.07
2013	10	-1.51	1.26	1.89
2013	11	-0.2	0.89	1.83
2013	12	-0.59	-1.75	1.76
2014	1	-0.33	-0.57	1.73
2014	2	1.31	0.46	1.78
2014	3	0.37	0.7	1.95
2014	4	0.49	0.66	1.84
2014	5	1.39	1.3	2.23
2014	6	0.2	0.99	1.87
2014	7	1.25	1.45	1.87
2014	8	-0.44	0.61	1.3
2014	9	0.37	0.61	0.74
2014	10	0.58	-0.09	0.93
2014	11	-0.2	0.36	0.93
2014	12	-0.82	0.09	0.9
2015	1	1.58	0.01	0.94
2015	2	2.27	1.78	0.99
2015	3	-1.44	0.87	0.94
2015	4	0.34	0.38	0.89
2015	5	0.81	0.38	0.77
2015	6	0.66	0.86	0.87
2015	7	-1.14	-0.33	-0.34
2015	8	-1.78	-1.61	-0.95
2015	9	1.55	-0.75	-0.25
2015	10	-0.31	-0.13	-0.37
2015	11	2.74	2.06	0.07
2015	12	0.59	1.81	0.09

## Sheet: YOUYU
Year	Month	SPI-1	SPI-3	SPI-12
1958	1	1.56
1958	2	-0.88
1958	3	-0.37	-0.33
1958	4	0.38	-0.13
1958	5	0.66	0.41
1958	6	0.07	0.37
1958	7	0.17	0.27
1958	8	0.64	0.42
1958	9	0.48	0.53
1958	10	-0.08	0.56
1958	11	-0.18	0.22
1958	12	0.62	-0.21	0.44
1959	1	-0.32	-0.22	0.39
1959	2	1.59	1.39	0.47
1959	3	2.17	2.56	0.75
1959	4	-0.46	1.13	0.68
1959	5	0	0.53	0.55
1959	6	1.06	0.48	0.87
1959	7	2.34	2	1.95
1959	8	0.52	1.88	1.96
1959	9	0.97	1.72	1.88
1959	10	0.72	0.87	1.88
1959	11	-1.01	0.9	1.87
1959	12	1.3	0.41	1.87
1960	1	1.31	0.21	1.89
1960	2	-0.88	0.81	1.81
1960	3	-0.08	-0.2	1.66
1960	4	-0.91	-1.1	1.72
1960	5	-0.46	-1.03	1.72
1960	6	-1.65	-2.04	1.18
1960	7	0.57	-0.39	0.17
1960	8	-0.99	-0.84	-0.65
1960	9	1.43	0.38	-0.29
1960	10	0.62	0.28	-0.28
1960	11	-0.55	1.37	-0.28
1960	12	1.3	0.41	-0.28
1961	1	1.03	0.34	-0.28
1961	2	-0.36	1.01	-0.26
1961	3	1.34	1.39	-0.12
1961	4	0.54	0.86	0.04
1961	5	-0.71	0.15	0
1961	6	0.66	0.18	0.52
1961	7	0.57	0.39	0.53
1961	8	1.47	1.45	1.91
1961	9	1.79	1.82	1.84
1961	10	0.72	2	1.76
1961	11	0.79	1.92	1.84
1961	12	1.6	1	1.84
1962	1	0.73	1.36	1.82
1962	2	1.41	2.21	1.85
1962	3	-0.92	0.05	1.77
1962	4	-2.11	-1.2	1.69
1962	5	-1.36	-2.52	1.69
1962	6	-0.33	-1.7	1.49
1962	7	-2.11	-2.99	0.4
1962	8	-2.15	-3.48	-1.69
1962	9	-1.26	-3.99	-3.27
1962	10	-1.71	-2.71	-3.6
1962	11	0.12	-1.87	-3.77
1962	12	-0.26	-1.5	-3.91
1963	1	-0.49	-0.56	-3.95
1963	2	-0.36	-1.69	-4.06
1963	3	0.16	-0.47	-4.06
1963	4	0.59	0.35	-3.75
1963	5	0.29	0.36	-3.33
1963	6	-0.22	0.03	-3.43
1963	7	-0.06	-0.15	-1.87
1963	8	-0.65	-0.67	-1.31
1963	9	-0.33	-0.67	-0.89
1963	10	-1.51	-1.05	-0.82
1963	11	-0.35	-1.03	-0.87
1963	12	-0.26	-1.76	-0.88
1964	1	0.73	-0.38	-0.82
1964	2	1.41	1.2	-0.74
1964	3	0.48	1.01	-0.74
1964	4	1.92	1.87	-0.4
1964	5	1.82	2.35	0.11
1964	6	-0.63	1.65	-0.01
1964	7	0.43	0.76	0.22
1964	8	0.72	0.42	0.99
1964	9	1.19	1.01	1.37
1964	10	1.89	1.4	1.68
1964	11	-1.01	1.6	1.67
1964	12	-0.26	1.39	1.66
1965	1	-0.49	-1.62	1.63
1965	2	-0.36	-1.69	1.56
1965	3	-0.92	-1.76	1.55
1965	4	0.59	0.02	1.35
1965	5	-0.41	-0.36	0.84
1965	6	-1.65	-1.21	0.68
1965	7	-1.32	-1.87	0.04
1965	8	-0.96	-2.09	-0.96
1965	9	-3.02	-2.14	-2.04
1965	10	-0.69	-1.99	-2.61
1965	11	0.7	-2.04	-2.48
1965	12	-0.26	-0.41	-2.49
1966	1	-0.32	0.34	-2.44
1966	2	-0.36	-1.41	-2.41
1966	3	0.99	0.66	-2.27
1966	4	0.02	0.3	-2.57
1966	5	0	0.12	-2.55
1966	6	-0.29	-0.47	-2.26
1966	7	0.01	-0.24	-1.56
1966	8	1.05	0.58	-0.19
1966	9	-2.09	0.18	-0.11
1966	10	-0.23	0.19	-0.05
1966	11	-0.78	-2.04	-0.15
1966	12	-0.11	-0.71	-0.14
1967	1	1.03	-0.38	-0.1
1967	2	-0.69	-0.15	-0.1
1967	3	0.28	0.16	-0.19
1967	4	0.49	0.26	-0.13
1967	5	0.76	0.69	0.06
1967	6	-0.87	-0.07	-0.1
1967	7	0.77	0.4	0.28
1967	8	2.13	1.75	1.26
1967	9	0.1	1.74	1.46
1967	10	0.5	1.79	1.47
1967	11	0.49	0.2	1.53
1967	12	-0.26	0.41	1.51
1968	1	0.03	0.21	1.49
1968	2	-0.88	-1.69	1.46
1968	3	-0.08	-0.77	1.49
1968	4	-0.2	-0.55	1.49
1968	5	-0.85	-0.98	1.26
1968	6	-0.5	-1.18	1.36
1968	7	-0.97	-1.29	0.72
1968	8	0.86	-0.07	-0.45
1968	9	0.01	0.07	-0.41
1968	10	0.92	0.73	-0.3
1968	11	1.05	0.45	-0.26
1968	12	1.3	1.24	-0.22
1969	1	-0.49	1.18	-0.22
1969	2	0.53	0.59	-0.18
1969	3	0.57	0.37	-0.13
1969	4	1.1	1.06	0.09
1969	5	0.21	0.74	0.28
1969	6	-1.08	-0.2	0.15
1969	7	0.49	-0.08	0.73
1969	8	1.07	0.64	0.92
1969	9	0.28	0.89	0.89
1969	10	1.85	1.23	1.03
1969	11	-1.01	0.82	0.92
1969	12	-0.26	1.36	0.87
1970	1	-0.49	-1.62	0.87
1970	2	0.53	-0.74	0.86
1970	3	-0.54	-0.77	0.82
1970	4	-0.56	-0.69	0.61
1970	5	0.45	-0.22	0.69
1970	6	0.49	0.23	1.05
1970	7	0.47	0.56	1.05
1970	8	0.3	0.48	0.59
1970	9	-1.09	-0.02	0.19
1970	10	1.06	-0.05	0.02
1970	11	-1.01	-0.62	0.01
1970	12	-0.26	0.51	0
1971	1	1.8	-0.22	0.08
1971	2	-0.36	0.59	0.05
1971	3	0.48	0.75	0.12
1971	4	-0.78	-0.49	0.1
1971	5	-0.1	-0.47	-0.03
1971	6	0.27	-0.33	-0.13
1971	7	1.49	1.03	0.44
1971	8	-0.58	0.51	0
1971	9	0.23	0.46	0.35
1971	10	-1.33	-0.65	0.07
1971	11	1.43	0.07	0.23
1971	12	-0.26	-0.15	0.23
1972	1	1.56	1.76	0.23
1972	2	-0.88	-0.15	0.21
1972	3	-0.72	-0.61	0.13
1972	4	-0.78	-1.41	0.13
1972	5	-0.52	-1.24	0.05
1972	6	-0.59	-1.28	-0.21
1972	7	-1.32	-1.47	-1.71
1972	8	-0.26	-1.21	-1.54
1972	9	-0.51	-1.1	-1.62
1972	10	-0.23	-0.64	-1.41
1972	11	1.43	-0.29	-1.43
1972	12	-0.11	0.46	-1.43
1973	1	1.31	1.76	-1.41
1973	2	-0.88	-0.15	-1.39
1973	3	0.57	0.47	-1.34
1973	4	-0.56	-0.42	-1.4
1973	5	-1.36	-1.18	-1.61
1973	6	2.2	1.14	-0.41
1973	7	-0.36	0.66	-0.05
1973	8	1.47	1.7	1.14
1973	9	0.72	1.03	1.35
1973	10	1.44	1.62	1.51
1973	11	-0.35	1.03	1.4
1973	12	-0.26	1.05	1.38
1974	1	0.39	-0.56	1.36
1974	2	0.53	0.12	1.37
1974	3	-1.09	-0.77	1.34
1974	4	0.02	-0.42	1.46
1974	5	-0.05	-0.51	1.67
1974	6	-1.65	-1.32	0.64
1974	7	2.06	0.99	1.77
1974	8	-0.65	0.44	0.61
1974	9	0.59	0.91	0.5
1974	10	-1.51	-0.48	0.13
1974	11	-0.18	0.02	0.13
1974	12	0.24	-1.38	0.14
1975	1	-0.49	-0.56	0.12
1975	2	0.26	-0.43	0.11
1975	3	-0.08	-0.47	0.16
1975	4	-0.2	-0.3	0.14
1975	5	-0.15	-0.47	0.12
1975	6	0.24	-0.22	0.5
1975	7	0.73	0.44	-0.31
1975	8	-0.34	0.14	-0.15
1975	9	0.01	0.05	-0.34
1975	10	-0.4	-0.48	-0.23
1975	11	1.43	0.07	-0.09
1975	12	-0.26	0.31	-0.12
1976	1	-0.49	1.18	-0.11
1976	2	1	-0.15	-0.08
1976	3	-0.37	-0.33	-0.11
1976	4	2.21	1.92	0.45
1976	5	-0.35	1.13	0.42
1976	6	0.6	1.29	0.53
1976	7	0.73	0.55	0.54
1976	8	0.74	0.95	1.17
1976	9	0.15	0.73	1.08
1976	10	-0.08	0.49	1.06
1976	11	-0.35	-0.13	0.93
1976	12	0.24	-0.34	0.94
1977	1	0.03	-0.38	0.96
1977	2	-0.69	-0.74	0.9
1977	3	-0.22	-0.77	0.94
1977	4	-0.2	-0.55	0.46
1977	5	-0.41	-0.72	0.47
1977	6	0.58	-0.07	0.46
1977	7	0.08	0.08	0.16
1977	8	-1.17	-0.52	-0.91
1977	9	0.57	-0.42	-0.6
1977	10	0.45	-0.46	-0.48
1977	11	0.37	0.58	-0.45
1977	12	-0.11	0.36	-0.46
1978	1	-0.49	-0.07	-0.47
1978	2	0.53	-0.43	-0.42
1978	3	-0.54	-0.77	-0.47
1978	4	-2.11	-1.41	-0.63
1978	5	0.8	-0.15	-0.35
1978	6	-0.37	-0.36	-0.7
1978	7	0.13	0.13	-0.67
1978	8	1.18	0.71	0.72
1978	9	1.26	1.22	0.93
1978	10	0.33	1.44	0.87
1978	11	0.37	1.21	0.87
1978	12	0.62	0.36	0.88
1979	1	-0.32	0.34	0.89
1979	2	2.23	2.05	0.95
1979	3	0.16	0.92	1.02
1979	4	0.08	0.48	1.19
1979	5	-1.08	-0.85	0.91
1979	6	1.2	0.37	1.37
1979	7	0.28	0.41	1.44
1979	8	0.75	0.97	1.21
1979	9	-0.55	0.32	0.46
1979	10	0.2	0.29	0.43
1979	11	0.25	-0.53	0.42
1979	12	0.62	0.2	0.41
1980	1	-0.49	0.08	0.41
1980	2	-0.03	-0.43	0.31
1980	3	0.83	0.47	0.38
1980	4	0.15	0.35	0.4
1980	5	0.48	0.47	0.69
1980	6	0.34	0.34	0.39
1980	7	-1.22	-0.49	-0.18
1980	8	-1.51	-1.52	-1.48
1980	9	0.01	-1.54	-1.08
1980	10	-0.15	-1.17	-1.07
1980	11	-0.55	-0.32	-1.14
1980	12	-0.26	-0.63	-1.18
1981	1	-0.32	-1.17	-1.15
1981	2	-0.03	-1.08	-1.14
1981	3	0.05	-0.33	-1.28
1981	4	-0.56	-0.55	-1.48
1981	5	-3.21	-2.07	-2.12
1981	6	0.07	-1.32	-2.35
1981	7	0.92	0.13	-1.11
1981	8	0.43	0.67	-0.12
1981	9	-0.99	0.32	-0.35
1981	10	-0.08	-0.18	-0.31
1981	11	0.49	-0.92	-0.26
1981	12	0.62	0.09	-0.24
1982	1	-0.32	0.46	-0.22
1982	2	0.53	0.36	-0.2
1982	3	-0.37	-0.47	-0.25
1982	4	0.82	0.52	-0.05
1982	5	1.58	1.42	0.69
1982	6	0.55	1.49	0.83
1982	7	0.43	1.05	0.61
1982	8	-0.68	-0.09	0.05
1982	9	-0.4	-0.43	0.19
1982	10	-0.08	-0.87	0.19
1982	11	0.59	-0.44	0.19
1982	12	-0.11	0.04	0.17
1983	1	-0.32	0.34	0.17
1983	2	0.26	-0.43	0.16
1983	3	0.48	0.27	0.23
1983	4	0.59	0.56	0.18
1983	5	0.41	0.53	-0.2
1983	6	-0.07	0.2	-0.44
1983	7	-0.38	-0.24	-0.83
1983	8	1.39	0.76	0.58
1983	9	-0.17	0.64	0.58
1983	10	1.15	1.16	0.73
1983	11	0.25	0.24	0.71
1983	12	-0.26	0.92	0.69
1984	1	-0.32	-0.22	0.7
1984	2	0.78	-0.15	0.7
1984	3	-1.09	-0.94	0.64
1984	4	-0.05	-0.42	0.57
1984	5	-0.46	-0.89	0.41
1984	6	0.72	0.08	0.65
1984	7	1.03	0.79	1.25
1984	8	-0.42	0.46	0.15
1984	9	-1.15	-0.14	-0.08
1984	10	-0.4	-1.05	-0.3
1984	11	-0.18	-1.39	-0.34
1984	12	1.3	-0.34	-0.3
1985	1	-0.49	-0.07	-0.3
1985	2	-0.88	-0.74	-0.35
1985	3	-1.09	-2.11	-0.37
1985	4	-0.91	-1.81	-0.5
1985	5	0.59	-0.29	-0.26
1985	6	-0.68	-0.58	-0.75
1985	7	-0.3	-0.36	-1.52
1985	8	0.78	0.1	-0.65
1985	9	-0.51	0.09	-0.41
1985	10	-1.71	0.1	-0.47
1985	11	-0.78	-1.34	-0.52
1985	12	0.24	-1.92	-0.55
1986	1	-0.49	-1.17	-0.54
1986	2	1.41	0.81	-0.44
1986	3	1.47	1.67	-0.24
1986	4	-0.91	0.48	-0.26
1986	5	-0.78	-0.47	-0.58
1986	6	1.03	0.03	-0.06
1986	7	-1.65	-0.74	-0.54
1986	8	-0.49	-0.77	-1.47
1986	9	-0.99	-1.6	-1.39
1986	10	-0.49	-1.07	-1.21
1986	11	-0.18	-1.3	-1.2
1986	12	0.98	-0.48	-1.18
1987	1	0.39	0.21	-1.13
1987	2	-0.69	0.12	-1.2
1987	3	-0.72	-1.12	-1.52
1987	4	-0.28	-0.84	-1.54
1987	5	-0.46	-0.94	-1.54
1987	6	0.04	-0.58	-2.11
1987	7	-1.52	-1.23	-2.04
1987	8	0.44	-0.48	-1.36
1987	9	-0.2	-0.53	-0.94
1987	10	0.39	0.19	-0.76
1987	11	0.49	-0.1	-0.73
1987	12	-0.26	0.31	-0.77
1988	1	1.03	0.58	-0.74
1988	2	-0.03	0.12	-0.71
1988	3	1.21	1.32	-0.56
1988	4	-1.43	-0.13	-0.7
1988	5	1.16	0.76	-0.27
1988	6	0.85	0.86	-0.02
1988	7	0.73	1.17	0.84
1988	8	-0.08	0.52	0.58
1988	9	0.43	0.35	0.72
1988	10	-0.69	-0.1	0.58
1988	11	-1.01	-0.1	0.5
1988	12	0.62	-1.06	0.52
1989	1	0.39	-0.56	0.51
1989	2	-0.69	-0.15	0.49
1989	3	-0.37	-0.77	0.36
1989	4	-0.37	-0.77	0.45
1989	5	-0.35	-0.8	0.08
1989	6	0.37	-0.27	-0.12
1989	7	-1.22	-0.81	-1
1989	8	0.72	0	-0.42
1989	9	2.15	1	0.57
1989	10	-0.31	1.57	0.58
1989	11	0.25	2	0.63
1989	12	0.24	-0.27	0.61
1990	1	-0.32	0.08	0.6
1990	2	0.78	0.36	0.63
1990	3	2.41	2.62	0.95
1990	4	2.13	2.68	1.47
1990	5	-2.2	1.46	1.37
1990	6	-0.37	0.2	1.22
1990	7	0.81	-0.1	1.91
1990	8	0.49	0.52	1.86
1990	9	0.59	0.77	0.93
1990	10	-0.91	0.4	0.84
1990	11	-0.35	0.1	0.81
1990	12	-0.26	-1.27	0.79
1991	1	1.03	-0.22	0.82
1991	2	-0.03	0.12	0.79
1991	3	1.7	1.87	0.7
1991	4	1.03	1.43	0.43
1991	5	2.23	2.5	1.35
1991	6	0.63	2.12	1.63
1991	7	0.67	1.56	1.58
1991	8	-2.8	-0.56	0.62
1991	9	-0.44	-0.95	0.23
1991	10	0.07	-1.93	0.32
1991	11	-1.01	-0.71	0.29
1991	12	0.98	-0.27	0.32
1992	1	-0.49	-0.95	0.28
1992	2	-0.88	-1.08	0.26
1992	3	1.53	1.09	0.23
1992	4	0.08	0.6	0.06
1992	5	0	0.39	-0.76
1992	6	-0.29	-0.44	-1.16
1992	7	1.32	0.72	-0.72
1992	8	0.65	0.95	0.61
1992	9	-0.2	0.86	0.61
1992	10	0.07	0.3	0.58
1992	11	1.36	0.02	0.73
1992	12	-0.11	0.61	0.7
1993	1	1.03	1.61	0.74
1993	2	0.78	1.01	0.78
1993	3	-0.22	0.27	0.65
1993	4	-0.56	-0.49	0.6
1993	5	-0.35	-0.85	0.56
1993	6	-0.87	-1.32	0.44
1993	7	-0.13	-0.68	-0.3
1993	8	-1.3	-1.29	-1.46
1993	9	-0.67	-1.15	-1.41
1993	10	-1.51	-1.73	-1.5
1993	11	1.13	-0.88	-1.56
1993	12	-0.26	-0.48	-1.58
1994	1	-0.49	0.79	-1.62
1994	2	1	-0.15	-1.58
1994	3	-1.09	-0.94	-1.72
1994	4	-0.66	-0.84	-1.84
1994	5	-0.15	-0.94	-1.86
1994	6	1.03	0.34	-1.21
1994	7	0.51	0.67	-0.84
1994	8	0.06	0.56	-0.18
1994	9	-1.39	-0.21	-0.28
1994	10	0.5	-0.48	-0.06
1994	11	-0.55	-1.1	-0.19
1994	12	0.98	0.26	-0.16
1995	1	-0.49	-0.56	-0.15
1995	2	-0.88	-1.08	-0.21
1995	3	-0.08	-1.12	-0.17
1995	4	-1.7	-1.53	-0.25
1995	5	-1.17	-1.84	-0.43
1995	6	-0.41	-1.66	-1.01
1995	7	0.92	0.1	-0.75
1995	8	0.44	0.54	-0.49
1995	9	1.31	1.12	0.46
1995	10	-0.23	0.86	0.36
1995	11	-1.01	0.97	0.33
1995	12	-0.26	-0.88	0.29
1996	1	-0.49	-1.62	0.3
1996	2	-0.88	-1.81	0.3
1996	3	0.57	-0.2	0.35
1996	4	-0.28	-0.24	0.45
1996	5	-1.08	-0.89	0.48
1996	6	0.04	-0.85	0.59
1996	7	-0.01	-0.41	0.16
1996	8	0.55	0.26	0.25
1996	9	-1.33	-0.13	-0.66
1996	10	2.15	0.47	-0.14
1996	11	0.49	0.29	-0.07
1996	12	-0.26	1.97	-0.07
1997	1	1.03	0.58	-0.02
1997	2	-0.03	0.12	0.01
1997	3	0.05	0.16	-0.04
1997	4	-1.05	-0.84	-0.12
1997	5	0.13	-0.51	0.08
1997	6	0.58	0.01	0.23
1997	7	0.13	0.27	0.3
1997	8	-1.02	-0.42	-0.53
1997	9	-0.84	-0.92	-0.36
1997	10	-1.96	-1.66	-0.97
1997	11	0.7	-1.3	-0.97
1997	12	-0.26	-1.06	-0.97
1998	1	0.03	0.46	-0.99
1998	2	1.21	0.59	-0.92
1998	3	1.27	1.53	-0.82
1998	4	1.56	1.79	-0.38
1998	5	0.76	1.59	-0.22
1998	6	0.43	1.25	-0.31
1998	7	0.06	0.4	-0.33
1998	8	-0.91	-0.48	-0.28
1998	9	-0.84	-0.91	-0.23
1998	10	-0.49	-1.35	-0.12
1998	11	-0.78	-1.3	-0.22
1998	12	-0.26	-1.06	-0.23
1999	1	-0.49	-1.56	-0.23
1999	2	-0.88	-1.81	-0.3
1999	3	-0.22	-1.32	-0.48
1999	4	0.49	0.02	-0.81
1999	5	0.76	0.58	-0.84
1999	6	-1.25	-0.25	-1.41
1999	7	-0.33	-0.47	-1.62
1999	8	-1.55	-1.66	-1.94
1999	9	1.02	-0.49	-0.87
1999	10	-0.8	-0.54	-0.84
1999	11	-0.78	0.55	-0.86
1999	12	-0.11	-1.27	-0.86
2000	1	1.56	-0.07	-0.77
2000	2	-0.69	0.36	-0.75
2000	3	0.28	0.37	-0.74
2000	4	-2.11	-1.2	-1.06
2000	5	1.48	0.74	-0.81
2000	6	0.21	0.61	-0.47
2000	7	-0.41	0.39	-0.5
2000	8	0.78	0.31	0.67
2000	9	-1.09	-0.09	-0.05
2000	10	-0.08	0.11	0.03
2000	11	-0.02	-1.14	0.06
2000	12	0.24	-0.21	0.06
2001	1	1.31	0.46	0.06
2001	2	-0.03	0.81	0.08
2001	3	-1.09	-0.61	0
2001	4	0.68	0.12	0.24
2001	5	-2.2	-1.13	-0.49
2001	6	-1.89	-2	-1.03
2001	7	-1.71	-2.88	-1.58
2001	8	0.58	-0.97	-1.81
2001	9	-0.1	-0.46	-1.25
2001	10	1.48	0.61	-0.85
2001	11	1.21	0.68	-0.75
2001	12	1.88	1.84	-0.7
2002	1	0.03	1.69	-0.73
2002	2	-0.03	1.01	-0.72
2002	3	-0.37	-0.61	-0.71
2002	4	1.71	1.31	-0.47
2002	5	-0.2	0.76	-0.24
2002	6	2.35	2.37	1.04
2002	7	-0.74	0.8	1.32
2002	8	0.55	0.98	1.35
2002	9	0.15	-0.02	1.26
2002	10	-1.96	0.15	0.87
2002	11	-0.55	-0.59	0.76
2002	12	1.88	-1.27	0.75
2003	1	-0.32	0.08	0.74
2003	2	-0.03	0.81	0.74
2003	3	0.83	0.57	0.85
2003	4	0.77	0.82	0.66
2003	5	0.95	1.13	0.95
2003	6	-0.59	0.37	-0.13
2003	7	0.86	0.63	0.58
2003	8	-0.63	-0.19	-0.04
2003	9	0.85	0.35	0.25
2003	10	0.33	-0.02	0.42
2003	11	1.5	1.05	0.57
2003	12	-0.11	0.88	0.52
2004	1	1.03	1.76	0.55
2004	2	-0.69	-0.15	0.53
2004	3	-0.92	-0.94	0.43
2004	4	-0.66	-1.3	0.25
2004	5	1.07	0.3	0.29
2004	6	-0.72	-0.14	0.25
2004	7	-0.79	-0.42	-0.5
2004	8	1.2	0.26	0.69
2004	9	0.62	0.64	0.52
2004	10	-0.4	1.04	0.42
2004	11	-0.35	0.24	0.27
2004	12	2.39	-0.15	0.33
2005	1	-0.49	0.34	0.29
2005	2	0.78	1.57	0.33
2005	3	-1.09	-1.12	0.33
2005	4	0.02	-0.36	0.41
2005	5	1.24	0.66	0.48
2005	6	-0.25	0.46	0.58
2005	7	-0.88	-0.19	0.56
2005	8	0.56	-0.22	0.11
2005	9	0.36	0.02	0.01
2005	10	-1.71	0.28	-0.07
2005	11	-1.01	-0.38	-0.11
2005	12	-0.26	-2.51	-0.2
2006	1	1.8	-0.22	-0.12
2006	2	-0.69	0.36	-0.16
2006	3	-0.92	-0.47	-0.16
2006	4	-0.46	-1.1	-0.24
2006	5	1.63	0.91	-0.1
2006	6	0.77	1.29	0.2
2006	7	0.57	1.25	0.78
2006	8	0.24	0.6	0.62
2006	9	-0.8	0.05	0.24
2006	10	-0.49	-0.37	0.32
2006	11	-0.02	-1.1	0.35
2006	12	0.24	-0.56	0.36
2007	1	-0.32	-0.22	0.31
2007	2	0.78	0.36	0.35
2007	3	0.91	0.92	0.48
2007	4	0.02	0.43	0.55
2007	5	0.33	0.33	0.17
2007	6	-0.33	-0.27	-0.2
2007	7	-1.74	-1.23	-1.2
2007	8	-0.3	-1.35	-1.61
2007	9	-1.33	-1.6	-1.51
2007	10	1.85	-0.28	-0.92
2007	11	-0.78	-0.13	-0.98
2007	12	0.24	1.46	-0.99
2008	1	0.73	-0.38	-0.93
2008	2	-0.36	0.12	-0.96
2008	3	0.91	0.84	-1.01
2008	4	1.83	1.74	-0.59
2008	5	-0.92	0.87	-0.89
2008	6	0.34	0.65	-0.72
2008	7	-1.22	-1	-0.53
2008	8	1.13	0.35	0.45
2008	9	1.21	0.73	1.12
2008	10	0.07	1.33	0.79
2008	11	-0.78	0.96	0.79
2008	12	-0.26	-0.48	0.77
2009	1	-0.32	-1.39	0.74
2009	2	-0.03	-1.08	0.74
2009	3	-0.37	-0.77	0.67
2009	4	0.63	0.26	0.41
2009	5	-0.15	-0.05	0.54
2009	6	-2.27	-1.25	0.04
2009	7	-0.13	-0.99	0.43
2009	8	-1.37	-1.66	-1.01
2009	9	0.5	-0.64	-1.26
2009	10	0.5	-0.59	-1.11
2009	11	0.7	0.6	-1.02
2009	12	0.24	0.61	-1.01
2010	1	0.03	0.69	-0.98
2010	2	0.53	0.36	-0.94
2010	3	0.91	0.92	-0.86
2010	4	0.68	0.86	-0.91
2010	5	0.41	0.71	-0.8
2010	6	-0.37	0.06	-0.5
2010	7	-0.57	-0.49	-0.68
2010	8	-0.18	-0.7	-0.15
2010	9	1.46	0.26	0.34
2010	10	0.77	0.74	0.37
2010	11	-1.01	1.42	0.28
2010	12	-0.11	0.26	0.26
2011	1	-0.49	-1.56	0.25
2011	2	2.08	1.39	0.31
2011	3	-0.92	0.05	0.19
2011	4	0.38	0.35	0.14
2011	5	0.17	-0.08	0.08
2011	6	-2.07	-1.11	-0.24
2011	7	-0.23	-0.89	-0.1
2011	8	0.3	-0.54	0.2
2011	9	-0.99	-0.35	-0.75
2011	10	0.45	-0.18	-0.76
2011	11	1.76	-0.18	-0.53
2011	12	-0.11	1.13	-0.53
2012	1	0.03	1.84	-0.5
2012	2	-0.69	-1.08	-0.61
2012	3	0.75	0.37	-0.51
2012	4	-0.13	0.02	-0.63
2012	5	0.92	0.69	-0.43
2012	6	0.98	1.02	0.28
2012	7	1.44	1.59	1.07
2012	8	-0.7	0.69	0.64
2012	9	0.31	0.41	0.89
2012	10	1.15	-0.17	0.96
2012	11	1.05	0.78	0.88
2012	12	0.98	1.39	0.9
2013	1	0.39	1.36	0.9
2013	2	-0.88	-0.15	0.89
2013	3	-0.72	-1.32	0.82
2013	4	-1.7	-2.17	0.76
2013	5	-0.2	-1.18	0.52
2013	6	1.63	0.76	0.78
2013	7	1.8	1.83	1
2013	8	-0.1	1.45	1.3
2013	9	0.18	0.83	1.11
2013	10	-0.69	-0.25	0.84
2013	11	-0.35	-0.29	0.75
2013	12	-0.26	-1.06	0.71
2014	1	-0.49	-1.17	0.69
2014	2	1	-0.15	0.74
2014	3	-1.09	-0.94	0.74
2014	4	0.54	0.17	0.97
2014	5	0.89	0.58	1.24
2014	6	-0.37	0.32	0.63
2014	7	-0.94	-0.47	-0.75
2014	8	-0.03	-0.77	-0.71
2014	9	1.38	0.16	-0.03
2014	10	1.02	0.82	0.21
2014	11	-0.78	1.43	0.18
2014	12	-0.26	0.51	0.17
2015	1	0.73	-0.75	0.22
2015	2	1.59	1.39	0.24
2015	3	-1.09	0.05	0.24
2015	4	0.54	0.3	0.25
2015	5	-0.1	-0.22	0
2015	6	2.31	1.87	0.99
2015	7	-1	0.68	0.98
2015	8	-2.1	-0.33	0.33
2015	9	1.15	-0.87	0.19
2015	10	0.2	-0.43	0.06
2015	11	2.96	1.76	0.46
2015	12	1.3	1.97	0.49

## Sheet: DATONG
Yeat	Month	SPI-1	SPI-3	SPI-12
1958	1	2.24
1958	2	-0.32
1958	3	-0.37	0.44
1958	4	0.23	-0.16
1958	5	0.96	0.52
1958	6	0.69	0.9
1958	7	0.15	0.61
1958	8	0.26	0.34
1958	9	0.75	0.43
1958	10	-0.86	0.33
1958	11	-0.16	0.3
1958	12	0.28	-0.93	0.53
1959	1	-0.31	-0.49	0.41
1959	2	1.49	0.85	0.48
1959	3	1.9	1.87	0.8
1959	4	-0.5	0.97	0.73
1959	5	-0.62	0.15	0.39
1959	6	0.94	0.06	0.48
1959	7	1.2	1.19	1.07
1959	8	0.77	1.43	1.43
1959	9	1.39	1.66	1.63
1959	10	0	1.18	1.63
1959	11	-0.6	1.1	1.64
1959	12	1.37	-0.2	1.68
1960	1	0.5	0	1.69
1960	2	-0.76	0.32	1.61
1960	3	0.14	-0.14	1.45
1960	4	-1.33	-1.12	1.45
1960	5	-0.25	-0.94	1.47
1960	6	-2.32	-2.29	0.87
1960	7	-0.07	-1.05	0.1
1960	8	-2.31	-1.91	-1.22
1960	9	1.12	-0.43	-1.32
1960	10	1	-0.1	-1.02
1960	11	-0.3	1.18	-1.04
1960	12	1.03	0.78	-1.08
1961	1	1.28	0.52	-1.03
1961	2	-0.76	0.68	-1.03
1961	3	1.61	1.45	-0.83
1961	4	1.08	1.34	-0.44
1961	5	-0.46	0.92	-0.46
1961	6	-0.21	0.03	-0.08
1961	7	0	-0.4	-0.02
1961	8	0.89	0.37	1.17
1961	9	1.48	1.11	1.28
1961	10	0.55	1.4	1.14
1961	11	0.23	1.45	1.2
1961	12	1.03	0.57	1.21
1962	1	1.28	0.95	1.2
1962	2	1.68	2.01	1.29
1962	3	-0.88	0.35	1.08
1962	4	-1.84	-1.12	0.75
1962	5	-0.32	-1.63	0.76
1962	6	0.53	-0.42	0.95
1962	7	1.07	0.96	1.48
1962	8	-1.86	0.09	0.57
1962	9	-1.94	-0.71	-0.72
1962	10	-2.11	-2.9	-1.01
1962	11	-0.02	-2.72	-1.08
1962	12	-0.13	-2.31	-1.16
1963	1	-0.31	-0.68	-1.24
1963	2	-0.62	-1.83	-1.37
1963	3	0.03	-0.52	-1.33
1963	4	0.53	0.21	-1.06
1963	5	0.91	0.76	-0.71
1963	6	-0.52	0.27	-1.03
1963	7	-2.11	-1.46	-2.9
1963	8	-0.05	-1.5	-2.21
1963	9	0.27	-1.08	-1.28
1963	10	-1.12	-0.2	-1.1
1963	11	-0.6	-0.34	-1.21
1963	12	-0.03	-1.62	-1.22
1964	1	0.2	-0.89	-1.18
1964	2	0.83	0.51	-1.11
1964	3	0.55	0.68	-1.09
1964	4	2.19	2.01	-0.55
1964	5	1.36	2.32	-0.38
1964	6	-0.31	1.7	-0.32
1964	7	1.22	1.33	1.14
1964	8	1.09	1.29	1.82
1964	9	0.32	1.36	1.71
1964	10	1.05	1.01	1.86
1964	11	-0.7	0.42	1.9
1964	12	-0.13	0.47	1.9
1965	1	-0.11	-1.54	1.88
1965	2	-0.76	-1.83	1.83
1965	3	-0.88	-2.34	1.79
1965	4	0.42	-0.34	1.42
1965	5	-0.97	-0.88	0.94
1965	6	-1.28	-1.3	0.77
1965	7	-0.29	-1.23	-0.13
1965	8	-1.45	-1.54	-1.55
1965	9	-2.04	-1.83	-2.25
1965	10	0.36	-1.82	-2.32
1965	11	0.76	-1.1	-2.2
1965	12	-0.13	0.47	-2.24
1966	1	-0.11	0.52	-2.22
1966	2	1.28	0.51	-2.09
1966	3	0.74	0.89	-1.95
1966	4	0.16	0.57	-2.12
1966	5	-0.06	0.12	-1.87
1966	6	-0.31	-0.39	-1.59
1966	7	-0.6	-0.84	-1.66
1966	8	1	0.09	-0.44
1966	9	-2.16	-0.44	-0.42
1966	10	-0.43	-0.12	-0.51
1966	11	-0.7	-2.26	-0.69
1966	12	-0.03	-1.03	-0.7
1967	1	0.78	-0.68	-0.65
1967	2	-0.76	-0.35	-0.76
1967	3	0.55	0.35	-0.83
1967	4	0.09	0.06	-0.89
1967	5	0.5	0.38	-0.72
1967	6	-1.61	-0.78	-1
1967	7	1.51	1.01	0.41
1967	8	2.61	2.37	1.66
1967	9	-0.23	2.36	1.87
1967	10	1	1.95	1.95
1967	11	0.46	0.18	2.08
1967	12	-0.13	0.87	2.08
1968	1	-0.11	0.14	2.04
1968	2	-0.76	-1.83	2.04
1968	3	0.25	-0.26	2.1
1968	4	-0.3	-0.41	2.15
1968	5	-0.62	-0.73	1.93
1968	6	-0.94	-1.34	2.02
1968	7	0.07	-0.66	1.15
1968	8	0.17	-0.27	-0.58
1968	9	-0.19	-0.13	-0.52
1968	10	1.38	0.26	-0.38
1968	11	1.55	0.69	-0.25
1968	12	1.03	1.89	-0.22
1969	1	-0.11	1.81	-0.21
1969	2	0	0.32	-0.18
1969	3	0.36	0.17	-0.18
1969	4	0.7	0.57	0
1969	5	0.59	0.72	0.25
1969	6	-0.11	0.38	0.43
1969	7	0.94	0.85	0.91
1969	8	0.36	0.68	1.08
1969	9	0.43	0.81	1.22
1969	10	1.52	0.71	1.19
1969	11	-0.7	0.73	0.99
1969	12	-0.13	0.97	0.95
1970	1	-0.31	-1.62	0.94
1970	2	0	-0.96	0.94
1970	3	-0.8	-1.23	0.88
1970	4	0.09	-0.41	0.8
1970	5	0.18	-0.3	0.7
1970	6	0.37	0.18	0.82
1970	7	-0.72	-0.51	-0.05
1970	8	0.51	-0.12	0.02
1970	9	-1.85	-0.86	-0.64
1970	10	1.64	0.09	-0.55
1970	11	-0.7	-0.56	-0.59
1970	12	-0.13	1.1	-0.6
1971	1	1.7	-0.15	-0.5
1971	2	-0.32	0.68	-0.51
1971	3	0.65	0.89	-0.38
1971	4	-0.98	-0.41	-0.56
1971	5	-0.25	-0.58	-0.64
1971	6	-0.63	-1.17	-0.93
1971	7	0.78	0.26	-0.01
1971	8	0.12	0.3	-0.24
1971	9	-0.33	0.28	0.12
1971	10	-0.98	-0.39	-0.34
1971	11	1.82	-0.14	-0.05
1971	12	-0.13	0.41	-0.06
1972	1	2.07	2.42	-0.03
1972	2	-0.32	1	-0.04
1972	3	-0.8	0.07	-0.19
1972	4	-0.72	-1.22	-0.18
1972	5	0.18	-0.73	-0.08
1972	6	-1.44	-1.3	-0.23
1972	7	-1.91	-2.2	-1.54
1972	8	-0.24	-1.87	-1.94
1972	9	-0.09	-1.35	-1.67
1972	10	0.36	-0.25	-1.35
1972	11	0.76	0.07	-1.62
1972	12	0.28	0.57	-1.62
1973	1	1.7	1.41	-1.64
1973	2	0	1.15	-1.62
1973	3	0.25	0.68	-1.58
1973	4	-0.6	-0.41	-1.64
1973	5	-0.78	-0.99	-1.83
1973	6	1.24	0.24	-0.94
1973	7	-1.2	-0.62	-0.64
1973	8	1.8	1	0.65
1973	9	0.73	0.83	0.93
1973	10	1.64	1.83	1.13
1973	11	-0.02	1.14	1.08
1973	12	-0.13	1.31	1.07
1974	1	-0.31	-0.68	0.98
1974	2	-0.62	-1.83	0.96
1974	3	-0.88	-2.34	0.9
1974	4	-0.72	-1.44	0.92
1974	5	0.23	-0.73	1.07
1974	6	-1.36	-1.21	0.44
1974	7	1.67	1.15	1.82
1974	8	-0.85	0.45	0.63
1974	9	0.12	0.72	0.33
1974	10	-1.76	-0.87	-0.18
1974	11	-0.02	-0.5	-0.2
1974	12	0.66	-1.36	-0.18
1975	1	-0.11	0	-0.17
1975	2	0.58	0.51	-0.12
1975	3	0.14	0.17	-0.03
1975	4	-0.5	-0.28	-0.01
1975	5	-0.18	-0.58	-0.1
1975	6	0.8	0.12	0.43
1975	7	-0.31	-0.1	-0.89
1975	8	-0.32	-0.24	-0.74
1975	9	0.21	-0.44	-0.64
1975	10	0.15	-0.18	-0.38
1975	11	0.35	0.15	-0.37
1975	12	-0.13	0.06	-0.43
1976	1	-0.31	-0.15	-0.43
1976	2	1.49	0.51	-0.39
1976	3	-0.23	0.17	-0.45
1976	4	1.98	1.71	0.16
1976	5	-1.98	0.56	-0.06
1976	6	-0.21	0.33	-0.36
1976	7	0.87	0.19	0.35
1976	8	1.38	1.27	1.31
1976	9	0.21	1.28	1.22
1976	10	0.78	1.1	1.25
1976	11	-0.02	0.32	1.25
1976	12	0.28	0.57	1.27
1977	1	0.2	0	1.28
1977	2	-0.32	-0.1	1.22
1977	3	-0.1	-0.26	1.27
1977	4	0.42	0.11	0.92
1977	5	-0.12	-0.08	1.12
1977	6	0.03	-0.06	1.17
1977	7	-0.44	-0.57	0.47
1977	8	-0.65	-0.82	-0.7
1977	9	-0.45	-1.02	-0.91
1977	10	0.78	-0.56	-0.85
1977	11	0.94	0.05	-0.77
1977	12	0.66	1.06	-0.77
1978	1	-0.31	0.95	-0.8
1978	2	0.3	0.12	-0.77
1978	3	-0.1	-0.26	-0.81
1978	4	-2.29	-1.22	-1.17
1978	5	0.59	-0.43	-0.95
1978	6	-2.09	-1.57	-1.42
1978	7	-0.6	-1.15	-1.41
1978	8	1.5	0.14	-0.11
1978	9	1.16	1.05	0.6
1978	10	-0.16	1.49	0.43
1978	11	-0.16	0.88	0.32
1978	12	0.66	-0.27	0.31
1979	1	-0.31	-0.31	0.31
1979	2	2.93	2.12	0.46
1979	3	0.14	1.09	0.5
1979	4	0.85	1.18	0.85
1979	5	-0.97	-0.13	0.57
1979	6	0.45	0.15	1.04
1979	7	0.3	0.06	1.38
1979	8	0.05	0.23	0.68
1979	9	-0.78	-0.25	-0.15
1979	10	0.67	-0.28	0
1979	11	1.19	-0.14	0.14
1979	12	0.28	1.06	0.12
1980	1	-0.31	1.14	0.12
1980	2	1.06	0.51	-0.01
1980	3	1.28	1.22	0.14
1980	4	0.23	0.85	0
1980	5	0.69	0.88	0.32
1980	6	0.87	0.87	0.46
1980	7	-2.34	-0.89	-0.52
1980	8	-0.05	-0.96	-0.64
1980	9	-0.16	-1.41	-0.38
1980	10	-0.63	-0.37	-0.55
1980	11	-0.02	-0.53	-0.74
1980	12	-0.13	-0.84	-0.79
1981	1	-0.11	-0.49	-0.77
1981	2	0	-0.63	-0.82
1981	3	0.25	0.07	-1.04
1981	4	-0.72	-0.47	-1.26
1981	5	-3.02	-2.02	-1.83
1981	6	0.53	-0.93	-1.97
1981	7	0.96	0.51	-0.21
1981	8	1.21	1.4	0.53
1981	9	-0.93	0.88	0.28
1981	10	-0.08	0.39	0.34
1981	11	0.66	-0.76	0.41
1981	12	0.28	0.18	0.42
1982	1	-0.11	0.63	0.42
1982	2	0.83	0.51	0.45
1982	3	-0.66	-0.39	0.38
1982	4	0.3	0	0.54
1982	5	1.16	0.66	1.08
1982	6	0.03	0.63	0.95
1982	7	0.64	0.83	0.73
1982	8	-0.82	-0.1	-0.29
1982	9	-0.57	-0.37	-0.17
1982	10	-1.76	-1.3	-0.31
1982	11	0.23	-1.14	-0.39
1982	12	-0.03	-1.36	-0.41
1983	1	-0.31	-0.15	-0.42
1983	2	-0.32	-0.96	-0.47
1983	3	0.25	-0.14	-0.41
1983	4	0.99	0.74	-0.26
1983	5	0.91	1.1	-0.33
1983	6	0.53	1.12	-0.17
1983	7	0.32	0.66	-0.33
1983	8	-0.56	-0.04	-0.27
1983	9	0.63	0.07	0.23
1983	10	0.49	0.03	0.46
1983	11	-0.3	0.54	0.42
1983	12	-0.13	0.06	0.4
1984	1	-0.11	-0.89	0.41
1984	2	-0.32	-0.96	0.41
1984	3	-0.8	-1.23	0.33
1984	4	-0.4	-0.93	0.06
1984	5	-0.25	-0.94	-0.21
1984	6	0.45	-0.16	-0.23
1984	7	-0.52	-0.47	-0.65
1984	8	-1.11	-0.92	-0.96
1984	9	-1.08	-1.58	-1.61
1984	10	-0.34	-1.49	-1.67
1984	11	-0.3	-1.3	-1.75
1984	12	1.37	-0.35	-1.7
1985	1	-0.11	0	-1.68
1985	2	-0.76	-0.1	-1.72
1985	3	-0.88	-2.34	-1.82
1985	4	-0.72	-1.56	-1.96
1985	5	0.96	-0.04	-1.54
1985	6	-1.28	-0.6	-2.07
1985	7	1.06	0.76	-0.81
1985	8	1.35	1.16	0.47
1985	9	-0.41	1.17	0.61
1985	10	-0.86	0.56	0.53
1985	11	-0.7	-1.02	0.5
1985	12	0.66	-1.25	0.48
1986	1	-0.31	-1.11	0.46
1986	2	0.83	0.51	0.53
1986	3	1.61	1.45	0.83
1986	4	-0.72	0.57	0.87
1986	5	0.5	0.56	0.74
1986	6	1.04	0.61	1.28
1986	7	0.04	0.53	0.68
1986	8	-1.11	-0.27	-0.58
1986	9	-1.45	-1.26	-0.81
1986	10	-0.43	-1.68	-0.71
1986	11	0.23	-1.44	-0.65
1986	12	1.03	-0.2	-0.66
1987	1	-0.11	0.4	-0.64
1987	2	-0.76	-0.35	-0.72
1987	3	-0.66	-1.49	-1.09
1987	4	0.59	-0.05	-0.9
1987	5	0.34	0.19	-0.92
1987	6	1.33	1.19	-0.78
1987	7	-0.93	-0.04	-1.23
1987	8	0.65	0.27	-0.4
1987	9	-0.09	-0.31	0
1987	10	0.08	0.29	0.08
1987	11	0.85	0	0.14
1987	12	-0.13	0.3	0.08
1988	1	0.5	0.85	0.1
1988	2	-0.32	-0.35	0.13
1988	3	0.55	0.44	0.24
1988	4	-0.98	-0.47	0.01
1988	5	0.96	0.34	0.18
1988	6	0.97	0.77	0.05
1988	7	1.66	2.04	1.43
1988	8	0.26	1.51	1.37
1988	9	-1.03	0.82	1.04
1988	10	-0.98	-0.57	0.88
1988	11	-0.7	-1.68	0.76
1988	12	1.03	-1.25	0.8
1989	1	0.2	-0.49	0.78
1989	2	-0.32	0.32	0.78
1989	3	0.03	-0.14	0.76
1989	4	-0.98	-0.85	0.79
1989	5	-0.06	-0.73	0.55
1989	6	0.61	-0.09	0.43
1989	7	-0.16	-0.04	-0.8
1989	8	-0.43	-0.29	-1.3
1989	9	1.78	0.58	0.19
1989	10	-0.08	0.8	0.29
1989	11	0.23	1.59	0.36
1989	12	-0.13	-0.2	0.31
1990	1	0.5	0.14	0.32
1990	2	0.3	0.12	0.34
1990	3	1.85	1.72	0.61
1990	4	1.21	1.68	1
1990	5	-0.7	1.04	0.89
1990	6	-1.21	-0.53	0.48
1990	7	0.92	0.13	1.04
1990	8	0.63	0.59	1.61
1990	9	0.79	1.11	0.98
1990	10	-1.94	0.51	0.79
1990	11	0.35	0.28	0.81
1990	12	-0.13	-1.49	0.81
1991	1	1.04	0.52	0.82
1991	2	0.3	0.51	0.82
1991	3	1.21	1.28	0.74
1991	4	1.29	1.44	0.8
1991	5	1.97	2.32	1.4
1991	6	0.94	2.16	1.85
1991	7	0.94	1.78	1.78
1991	8	-2.82	-0.06	0.94
1991	9	-0.06	-0.46	0.53
1991	10	-0.63	-1.68	0.6
1991	11	-0.7	-0.59	0.52
1991	12	1.03	-0.93	0.56
1992	1	-0.31	-0.89	0.51
1992	2	-0.76	-0.63	0.46
1992	3	1.14	0.6	0.46
1992	4	-0.3	0.16	0.14
1992	5	-0.7	-0.3	-0.6
1992	6	0.76	-0.06	-0.66
1992	7	-0.12	-0.1	-1.33
1992	8	1.35	0.94	0.37
1992	9	-0.41	0.48	0.24
1992	10	1	0.89	0.48
1992	11	1.34	0.3	0.68
1992	12	-0.13	1.31	0.64
1993	1	1.04	1.57	0.69
1993	2	0.3	0.51	0.73
1993	3	-0.8	-0.26	0.56
1993	4	-0.6	-0.93	0.54
1993	5	-0.12	-0.94	0.63
1993	6	-0.63	-0.97	0.27
1993	7	-0.96	-1.3	-0.09
1993	8	-0.38	-1.22	-1.27
1993	9	-0.69	-1.29	-1.26
1993	10	-1.59	-1.02	-1.61
1993	11	1.34	-0.76	-1.68
1993	12	-0.13	-0.27	-1.71
1994	1	-0.31	1.14	-1.78
1994	2	0.58	-0.35	-1.76
1994	3	-0.88	-1.02	-1.87
1994	4	-0.84	-1.12	-2
1994	5	0.06	-0.94	-1.9
1994	6	1.24	0.52	-1.17
1994	7	0.18	0.6	-0.5
1994	8	0.36	0.62	-0.16
1994	9	-1.2	-0.27	-0.26
1994	10	-0.16	-0.41	-0.1
1994	11	-0.16	-1.26	-0.3
1994	12	1.99	0	-0.23
1995	1	-0.31	0.27	-0.23
1995	2	-0.76	0.12	-0.29
1995	3	-0.66	-1.83	-0.28
1995	4	-1.33	-1.85	-0.34
1995	5	-1.52	-2.39	-0.58
1995	6	1.14	-0.22	-0.62
1995	7	1.6	1.54	0.42
1995	8	0.79	1.79	0.7
1995	9	1.99	2.25	1.88
1995	10	0.67	1.69	1.89
1995	11	-0.6	1.89	1.91
1995	12	-0.03	0.18	1.87
1996	1	-0.31	-1.34	1.85
1996	2	-0.76	-1.83	1.85
1996	3	0.55	-0.03	2.03
1996	4	-0.22	-0.16	2.2
1996	5	-2.39	-1.29	2.12
1996	6	-0.06	-1.21	1.81
1996	7	0.92	0.26	1.32
1996	8	0.85	0.98	1.47
1996	9	-0.09	0.87	0.34
1996	10	1.96	0.93	0.62
1996	11	0.23	0.73	0.7
1996	12	-0.13	1.71	0.68
1997	1	-0.31	-0.31	0.68
1997	2	-0.32	-1.36	0.7
1997	3	0.82	0.44	0.76
1997	4	-1.14	-0.34	0.69
1997	5	0.12	-0.25	0.96
1997	6	0.33	-0.25	1.06
1997	7	0	0.02	0.53
1997	8	-1.15	-0.63	-0.4
1997	9	-0.53	-0.99	-0.52
1997	10	-1.26	-1.42	-1.13
1997	11	0.46	-0.91	-1.15
1997	12	-0.13	-0.93	-1.17
1998	1	0.2	0.27	-1.14
1998	2	0.58	0.12	-1.1
1998	3	1.14	1.09	-1.09
1998	4	2.87	2.76	0.04
1998	5	1.78	3.23	0.51
1998	6	-0.02	2.57	0.42
1998	7	-0.14	0.47	0.35
1998	8	-0.75	-0.68	0.51
1998	9	-0.93	-1.06	0.38
1998	10	-0.86	-1.3	0.39
1998	11	-0.7	-1.53	0.29
1998	12	-0.13	-1.62	0.29
1999	1	-0.31	-1.62	0.26
1999	2	-0.76	-2.11	0.21
1999	3	0.03	-0.67	0.07
1999	4	-0.6	-0.77	-1.06
1999	5	-0.06	-0.58	-1.68
1999	6	-1.21	-1.3	-2.02
1999	7	-0.39	-1.01	-2.05
1999	8	-1.03	-1.4	-2.41
1999	9	1.06	-0.3	-1.18
1999	10	-0.86	-0.15	-1.1
1999	11	-0.7	0.54	-1.15
1999	12	0.28	-1.36	-1.15
2000	1	1.28	-0.15	-1.05
2000	2	-0.62	0.51	-1.04
2000	3	0.36	0.44	-1.05
2000	4	-1.84	-1.02	-1.22
2000	5	0.39	-0.39	-1.07
2000	6	-1.21	-1.26	-1.06
2000	7	-0.21	-0.66	-0.88
2000	8	0.07	-0.59	-0.44
2000	9	-0.57	-0.51	-1.19
2000	10	-0.25	-0.41	-1.03
2000	11	-0.02	-0.76	-1.01
2000	12	-0.13	-0.5	-1.06
2001	1	0.78	0	-1.08
2001	2	0.3	0.32	-1.04
2001	3	-0.88	-0.52	-1.24
2001	4	0.7	0.16	-0.93
2001	5	-2.39	-1.17	-1.35
2001	6	-1.69	-1.76	-1.43
2001	7	-0.34	-1.68	-1.41
2001	8	0.77	-0.26	-1.05
2001	9	-0.78	-0.18	-1.03
2001	10	0.49	0.2	-0.83
2001	11	0.85	-0.34	-0.77
2001	12	1.37	0.87	-0.72
2002	1	-0.31	1.05	-0.77
2002	2	0	0.32	-0.78
2002	3	-0.1	-0.39	-0.74
2002	4	1.41	1.04	-0.56
2002	5	-1.28	0.19	-0.45
2002	6	1.27	1.05	0.33
2002	7	0.09	0.24	0.53
2002	8	-0.85	-0.03	-0.24
2002	9	0.75	-0.14	0.36
2002	10	-0.86	-0.3	0.18
2002	11	-0.7	0.2	0.02
2002	12	2.27	-0.75	0.05
2003	1	0.78	0.4	0.09
2003	2	0	1.42	0.09
2003	3	0.74	0.75	0.18
2003	4	0.9	0.89	0.04
2003	5	0.23	0.76	0.29
2003	6	-0.02	0.36	-0.13
2003	7	0.11	0	-0.09
2003	8	-0.43	-0.33	0.06
2003	9	0.79	0.08	0.09
2003	10	0.22	0.14	0.22
2003	11	1.19	0.9	0.41
2003	12	-0.13	0.63	0.31
2004	1	0.2	1.14	0.29
2004	2	-0.32	-0.63	0.27
2004	3	-0.88	-1.23	0.11
2004	4	-0.3	-0.93	-0.13
2004	5	0.91	0.08	0.05
2004	6	0.12	0.3	0.1
2004	7	0.8	0.91	0.5
2004	8	0.55	0.76	1.01
2004	9	0.51	0.86	0.82
2004	10	-0.16	0.48	0.73
2004	11	-0.16	0.23	0.6
2004	12	1.99	0	0.67
2005	1	-0.31	0.27	0.65
2005	2	0.83	1.15	0.69
2005	3	-0.88	-0.83	0.71
2005	4	-0.22	-0.54	0.75
2005	5	0.87	0.08	0.73
2005	6	0.72	0.71	0.9
2005	7	-0.58	0.06	0.18
2005	8	-0.21	-0.37	-0.23
2005	9	0.84	-0.17	-0.03
2005	10	-0.63	0.14	-0.08
2005	11	-0.7	0.35	-0.14
2005	12	-0.03	-1.25	-0.23
2006	1	0.78	-0.68	-0.18
2006	2	-0.32	0.12	-0.23
2006	3	-0.88	-0.83	-0.24
2006	4	-1.33	-1.85	-0.38
2006	5	0.96	-0.21	-0.34
2006	6	-0.63	-0.39	-0.74
2006	7	0.22	0.15	-0.26
2006	8	-1	-0.73	-0.64
2006	9	-1.26	-1.01	-1.46
2006	10	-0.08	-1.42	-1.28
2006	11	-0.16	-1.26	-1.28
2006	12	-0.13	-0.42	-1.32
2007	1	-0.31	-0.89	-1.37
2007	2	0.58	-0.35	-1.33
2007	3	1.67	1.45	-0.99
2007	4	0.42	1.11	-0.79
2007	5	0.55	1.07	-0.89
2007	6	0.16	0.38	-0.66
2007	7	-0.9	-0.6	-1.2
2007	8	0.15	-0.54	-0.74
2007	9	0.15	-0.52	-0.23
2007	10	1.77	0.53	0.18
2007	11	-0.7	0.65	0.12
2007	12	-0.03	1.27	0.13
2008	1	0.78	-0.68	0.17
2008	2	-0.62	-0.1	0.13
2008	3	0.82	0.68	-0.02
2008	4	1.17	1.07	0.16
2008	5	-0.97	0.41	-0.12
2008	6	1.01	0.77	0.16
2008	7	-1.81	-1.18	-0.11
2008	8	0.44	-0.37	0.04
2008	9	0.91	-0.24	0.39
2008	10	1.89	1.13	0.41
2008	11	-0.7	1.31	0.41
2008	12	0.66	1.48	0.42
2009	1	-0.31	-1.11	0.37
2009	2	0	-0.1	0.4
2009	3	0.14	-0.14	0.33
2009	4	0.36	0.21	0.14
2009	5	-0.62	-0.34	0.19
2009	6	-1.69	-1.39	-0.48
2009	7	-0.84	-1.8	-0.11
2009	8	-1.19	-1.96	-0.93
2009	9	0.24	-1.17	-1.23
2009	10	0.22	-0.61	-1.63
2009	11	1.03	0.37	-1.47
2009	12	-0.13	0.52	-1.54
2010	1	0.5	1.05	-1.48
2010	2	1.06	0.68	-1.43
2010	3	1.48	1.56	-1.26
2010	4	0.9	1.38	-1.17
2010	5	0.45	1.19	-0.89
2010	6	-0.94	-0.03	-0.74
2010	7	-0.87	-1.1	-0.69
2010	8	0.31	-0.76	-0.07
2010	9	1.66	0.53	0.7
2010	10	0.36	1.15	0.69
2010	11	-0.7	1.45	0.54
2010	12	-0.13	-0.27	0.53
2011	1	-0.31	-1.62	0.49
2011	2	1.49	0.51	0.52
2011	3	-0.88	-0.39	0.26
2011	4	0.59	0.31	0.19
2011	5	0.39	0.15	0.18
2011	6	1.24	1.14	0.77
2011	7	-1.35	-0.32	0.59
2011	8	-0.65	-0.76	0.2
2011	9	-1.52	-2	-1.2
2011	10	0.29	-1.16	-1.14
2011	11	1.55	-0.56	-0.89
2011	12	-0.03	0.97	-0.9
2012	1	-0.11	1.57	-0.88
2012	2	-0.76	-1.36	-1
2012	3	0.14	-0.39	-0.94
2012	4	-0.3	-0.47	-1.19
2012	5	1.2	0.62	-0.89
2012	6	1.43	1.4	-0.8
2012	7	1.55	2.21	0.84
2012	8	-0.08	1.43	1.14
2012	9	0.38	1.03	1.53
2012	10	0.67	0.19	1.5
2012	11	0.94	0.62	1.46
2012	12	1.03	1.01	1.5
2013	1	0.2	1.23	1.5
2013	2	-0.76	-0.1	1.49
2013	3	-0.51	-1.02	1.51
2013	4	-0.22	-0.77	1.58
2013	5	-0.54	-0.94	1.21
2013	6	1.78	0.92	1.34
2013	7	1.63	2	1.33
2013	8	0.51	1.88	1.72
2013	9	0.77	1.51	1.74
2013	10	-0.63	0.53	1.5
2013	11	-0.6	0.3	1.42
2013	12	-0.13	-1.25	1.38
2014	1	-0.31	-1.54	1.35
2014	2	1.28	0.32	1.43
2014	3	-0.66	-0.26	1.48
2014	4	0.36	0.16	1.63
2014	5	1.43	0.92	1.98
2014	6	0.76	1.29	1.67
2014	7	-1.31	-0.1	0.16
2014	8	-0.02	-0.61	-0.13
2014	9	1.39	-0.02	0.24
2014	10	0.49	0.82	0.38
2014	11	-0.6	1.23	0.38
2014	12	-0.13	-0.07	0.38
2015	1	2.07	0.27	0.48
2015	2	1.86	2.12	0.52
2015	3	-0.88	0.75	0.51
2015	4	0.16	0.06	0.49
2015	5	0.29	-0.21	0.18
2015	6	-0.26	-0.16	-0.12
2015	7	-1.35	-1.23	-0.1
2015	8	-0.32	-1.26	-0.27
2015	9	1.12	-0.39	-0.42
2015	10	-0.53	0.29	-0.54
2015	11	2.96	1.59	0
2015	12	0.66	1.71	0.02

## Sheet: TONGXIN
Year	Month	SPI-1	SPI-3	SPI-12
1958	1	0.29
1958	2	-0.54
1958	3	-1.01	-1.45
1958	4	1.13	0.6
1958	5	0.71	0.81
1958	6	0.72	1.08
1958	7	0.94	1.13
1958	8	1.42	1.57
1958	9	0.89	1.57
1958	10	0.64	1.59
1958	11	-0.18	0.8
1958	12	0.46	0.37	1.68
1959	1	0.29	-0.22	1.66
1959	2	1.41	1.25	1.74
1959	3	0.05	0.68	1.8
1959	4	-0.39	-0.02	1.58
1959	5	-0.22	-0.54	1.46
1959	6	0.49	-0.19	1.28
1959	7	0.69	0.41	1.29
1959	8	1.65	1.56	1.36
1959	9	-1.57	0.99	0.79
1959	10	-0.95	0.72	0.58
1959	11	-0.45	-1.97	0.57
1959	12	0.74	-1.3	0.54
1960	1	-0.17	-0.94	0.51
1960	2	-0.54	-0.96	0.41
1960	3	-0.35	-1.14	0.39
1960	4	0.61	0.21	0.56
1960	5	0.39	0.35	0.76
1960	6	-1.03	-0.19	0.4
1960	7	-0.85	-1.05	-0.17
1960	8	-1.42	-1.98	-2.13
1960	9	0.02	-1.34	-1.6
1960	10	0.88	-0.75	-1.18
1960	11	0.27	0.31	-1.14
1960	12	0.26	0.72	-1.18
1961	1	0.29	0.12	-1.15
1961	2	0.29	-0.07	-1.11
1961	3	0.22	0.25	-1.07
1961	4	1.04	0.89	-0.94
1961	5	-0.4	0.23	-1.31
1961	6	-0.38	-0.13	-1.01
1961	7	-0.1	-0.72	-0.81
1961	8	0.91	0.33	0.33
1961	9	1.52	1.11	0.95
1961	10	1.39	1.72	1.04
1961	11	1.08	1.77	1.14
1961	12	0.46	1.58	1.1
1962	1	0.64	1.17	1.1
1962	2	-0.54	-0.35	1.07
1962	3	-1.01	-1.14	1.01
1962	4	-0.6	-1.34	0.75
1962	5	0.09	-0.58	0.91
1962	6	-2.07	-1.33	0.65
1962	7	0.89	-0.05	1.12
1962	8	-0.52	-0.39	0.4
1962	9	0.81	0.41	0.05
1962	10	0.64	0.13	-0.13
1962	11	2.19	1.24	0.05
1962	12	0.26	1.54	0
1963	1	-0.17	1.97	-0.04
1963	2	0	-0.96	-0.02
1963	3	-0.83	-1.14	-0.01
1963	4	-0.03	-0.42	0.07
1963	5	0.9	0.44	0.36
1963	6	-1.23	-0.11	0.42
1963	7	-0.1	-0.2	0
1963	8	-1.62	-1.58	-0.27
1963	9	1.48	-0.04	0.09
1963	10	-0.81	-0.13	-0.13
1963	11	0.65	1.08	-0.39
1963	12	0.74	-0.35	-0.38
1964	1	-0.03	0.65	-0.37
1964	2	-0.31	-0.35	-0.39
1964	3	1.46	0.96	-0.19
1964	4	0.71	0.93	-0.04
1964	5	0.84	1.07	-0.08
1964	6	0.1	0.65	0.21
1964	7	2.01	1.81	1.31
1964	8	1.06	1.76	2.08
1964	9	1.91	2.34	2.3
1964	10	0.82	1.93	2.43
1964	11	-0.33	1.72	2.42
1964	12	0.74	0.55	2.35
1965	1	-0.17	-0.66	2.32
1965	2	0	-0.35	2.34
1965	3	0.38	-0.01	2.28
1965	4	0.5	0.41	2.27
1965	5	-1.39	-0.49	2.06
1965	6	-0.5	-0.9	1.78
1965	7	-1.24	-2	0.67
1965	8	-1.48	-2.02	-0.45
1965	9	-0.45	-1.86	-1.83
1965	10	1.91	-0.5	-1.37
1965	11	1.36	0.82	-1.17
1965	12	0.26	2.12	-1.22
1966	1	-0.17	1.08	-1.22
1966	2	0	-0.96	-1.22
1966	3	-0.35	-0.67	-1.3
1966	4	0.04	-0.21	-1.45
1966	5	-0.16	-0.37	-1.31
1966	6	-0.79	-0.79	-1.22
1966	7	0.61	-0.17	-0.54
1966	8	-0.52	-0.39	-0.18
1966	9	0.06	-0.11	-0.02
1966	10	0.31	-0.46	-0.42
1966	11	0.13	0.06	-0.6
1966	12	0.26	0.1	-0.62
1967	1	-0.17	-0.42	-0.63
1967	2	-0.54	-1.25	-0.66
1967	3	1.46	0.78	-0.48
1967	4	0.19	0.51	-0.46
1967	5	1.89	1.75	0.45
1967	6	0.41	1.47	0.68
1967	7	0.17	1.32	0.56
1967	8	0.55	0.43	0.99
1967	9	0.72	0.57	1.22
1967	10	-0.47	0.55	1.11
1967	11	1.36	0.64	1.25
1967	12	0.26	0.24	1.19
1968	1	0.64	1.35	1.21
1968	2	0	-0.07	1.23
1968	3	0.67	0.58	1.17
1968	4	0.61	0.6	1.26
1968	5	-0.28	0.1	0.51
1968	6	-1.23	-0.72	0.16
1968	7	0.41	-0.53	0.28
1968	8	2.51	1.88	1.68
1968	9	-0.36	1.85	1.4
1968	10	0.76	2.19	1.54
1968	11	1.61	0.36	1.6
1968	12	0.26	1.27	1.54
1969	1	0.64	1.6	1.53
1969	2	0	-0.07	1.53
1969	3	-0.14	-0.01	1.49
1969	4	-1.03	-0.96	1.32
1969	5	0.31	-0.33	1.55
1969	6	-0.86	-0.83	1.46
1969	7	-0.44	-0.78	1.32
1969	8	0.91	0.07	-0.04
1969	9	0.92	0.68	0.42
1969	10	-0.36	0.98	0.24
1969	11	0.65	0.66	0.11
1969	12	0.26	-0.19	0.08
1970	1	-0.17	0.27	0.03
1970	2	1.22	0.44	0.1
1970	3	0.22	0.47	0.12
1970	4	0.86	0.89	0.42
1970	5	0.43	0.6	0.48
1970	6	-0.57	0.14	0.5
1970	7	-1.06	-0.96	0.38
1970	8	1.07	0.07	0.49
1970	9	-0.5	0.04	0
1970	10	0.16	0.57	0.08
1970	11	-0.45	-0.57	-0.03
1970	12	0.26	-0.35	-0.06
1971	1	0.97	-0.42	-0.02
1971	2	0.8	0.87	-0.04
1971	3	-0.35	0.36	-0.09
1971	4	-1.42	-0.96	-0.45
1971	5	0.27	-0.49	-0.56
1971	6	0.15	-0.35	-0.29
1971	7	-1.66	-0.96	-0.46
1971	8	-0.35	-1.11	-1.35
1971	9	0.1	-1.02	-1.13
1971	10	-0.81	-0.6	-1.27
1971	11	1.69	0.17	-0.99
1971	12	0.46	0.37	-0.99
1972	1	-0.17	1.52	-1.05
1972	2	1.91	1.42	-0.96
1972	3	2.71	2.61	-0.54
1972	4	0.44	1.64	-0.29
1972	5	0.31	0.98	-0.31
1972	6	-0.5	-0.13	-0.42
1972	7	-0.8	-0.87	-0.25
1972	8	-0.19	-0.94	-0.14
1972	9	-2.11	-1.47	-0.67
1972	10	-1.63	-1.71	-0.73
1972	11	0.13	-2.8	-0.99
1972	12	0.26	-1.6	-1.02
1973	1	0.64	0.12	-0.98
1973	2	-0.54	-0.66	-1.16
1973	3	-0.14	-0.31	-1.66
1973	4	0.55	0.21	-1.65
1973	5	-0.01	0.07	-1.93
1973	6	-0.79	-0.41	-1.78
1973	7	0.38	-0.3	-1.35
1973	8	0.85	0.43	-0.51
1973	9	0.75	0.88	0.26
1973	10	0.31	0.96	0.47
1973	11	-0.45	0.51	0.42
1973	12	0.26	-0.19	0.39
1974	1	1.28	-0.22	0.4
1974	2	1.02	1.25	0.47
1974	3	0.92	1.29	0.55
1974	4	0.04	0.46	0.47
1974	5	0.93	0.76	0.81
1974	6	0.53	0.7	1.02
1974	7	-1.75	-0.22	0.55
1974	8	-0.05	-0.7	0.05
1974	9	-0.31	-1.04	-0.36
1974	10	0.08	-0.39	-0.38
1974	11	0.53	-0.22	-0.3
1974	12	1.74	0.49	-0.25
1975	1	-0.03	0.98	-0.31
1975	2	-0.54	0.44	-0.39
1975	3	-0.14	-0.67	-0.49
1975	4	-0.03	-0.35	-0.52
1975	5	-0.54	-0.63	-1.13
1975	6	-1.13	-1.24	-1.47
1975	7	0.04	-0.96	-0.98
1975	8	-1.55	-1.42	-1.48
1975	9	-0.22	-1.02	-1.46
1975	10	1.39	-0.7	-1.05
1975	11	1.08	0.59	-1.01
1975	12	1.52	1.74	-1.04
1976	1	-0.17	1.27	-1.05
1976	2	1.22	1.42	-0.95
1976	3	-0.58	-0.01	-0.99
1976	4	-0.11	-0.08	-1.02
1976	5	-0.28	-0.58	-1.05
1976	6	-0.79	-0.94	-0.85
1976	7	0.61	-0.22	-0.63
1976	8	0.93	0.61	0.5
1976	9	0.66	0.99	0.79
1976	10	-1.63	0.71	0.37
1976	11	-0.45	-0.03	0.23
1976	12	1.02	-1.78	0.17
1977	1	0.64	-0.04	0.2
1977	2	0.29	0.87	0.15
1977	3	-0.35	-0.01	0.16
1977	4	2.69	2.39	1.01
1977	5	-0.62	1.39	1.03
1977	6	-0.71	0.95	0.96
1977	7	1.01	0.06	1.23
1977	8	-1.36	-0.43	0.28
1977	9	0.1	-0.14	0.07
1977	10	0.23	-0.93	0.28
1977	11	0.53	0.15	0.36
1977	12	0.26	0.24	0.29
1978	1	-0.03	0.27	0.26
1978	2	1.22	0.66	0.31
1978	3	1.82	1.73	0.51
1978	4	-0.29	0.73	-0.46
1978	5	0.43	0.5	-0.21
1978	6	0.53	0.25	0.15
1978	7	1.23	1.13	0.29
1978	8	0.4	0.97	0.89
1978	9	0.75	1.03	1.12
1978	10	1.99	1.13	1.45
1978	11	-0.33	1.26	1.42
1978	12	0.26	1.66	1.36
1979	1	-0.17	-1.28	1.34
1979	2	-0.31	-1.19	1.29
1979	3	-0.35	-0.89	1.12
1979	4	-0.73	-0.96	1.09
1979	5	-0.99	-1.38	0.88
1979	6	0.37	-0.72	0.77
1979	7	1.81	1.15	1.19
1979	8	0.4	1.3	1.12
1979	9	-0.27	1.03	0.82
1979	10	-0.95	-0.19	0.28
1979	11	1.27	-0.28	0.44
1979	12	0.26	-0.11	0.4
1980	1	-0.17	0.98	0.39
1980	2	-0.54	-1.25	0.38
1980	3	1.15	0.47	0.5
1980	4	-0.49	-0.08	0.53
1980	5	-0.11	-0.17	0.71
1980	6	0.19	-0.38	0.62
1980	7	-0.7	-0.69	-0.62
1980	8	-1.04	-1.13	-1.25
1980	9	-0.45	-1.37	-1.34
1980	10	-0.08	-1.24	-1.17
1980	11	-0.45	-0.64	-1.45
1980	12	0.26	-0.62	-1.46
1981	1	0.64	-0.66	-1.4
1981	2	-0.54	-0.66	-1.41
1981	3	-0.83	-0.89	-1.64
1981	4	0.91	0.41	-1.29
1981	5	-1.82	-0.49	-1.73
1981	6	0.64	0.06	-1.33
1981	7	1.3	0.71	-0.36
1981	8	0.11	0.88	0.15
1981	9	-0.61	0.43	0.11
1981	10	-0.57	-0.55	0.05
1981	11	-0.45	-0.98	0.05
1981	12	0.46	-1.05	0.03
1982	1	-0.17	-1.28	-0.02
1982	2	0.8	0.2	0.05
1982	3	0.05	0.12	0.09
1982	4	-0.87	-0.5	-0.22
1982	5	-0.7	-1.11	-0.14
1982	6	-0.95	-1.63	-0.5
1982	7	-1.93	-2.43	-2.12
1982	8	-0.66	-1.95	-2.44
1982	9	-0.18	-1.47	-2.27
1982	10	-0.36	-0.9	-2.17
1982	11	0.27	-0.35	-2.13
1982	12	0.26	-0.44	-2.15
1983	1	1.57	0.65	-2.02
1983	2	-0.54	0.2	-2.13
1983	3	0.05	0.25	-2.15
1983	4	0.55	0.26	-1.84
1983	5	1.57	1.37	-0.86
1983	6	1.12	1.66	-0.13
1983	7	-1.24	0.82	-0.03
1983	8	-0.08	-0.24	0.23
1983	9	0.6	-0.42	0.51
1983	10	0.76	0.3	0.67
1983	11	-0.45	0.56	0.63
1983	12	0.26	0.3	0.58
1984	1	0.29	-0.94	0.53
1984	2	-0.31	-0.66	0.54
1984	3	-1.01	-1.14	0.48
1984	4	1.21	0.73	0.65
1984	5	1.23	1.26	0.52
1984	6	0.45	1.33	0.27
1984	7	-0.24	0.59	0.56
1984	8	0.47	0.18	0.79
1984	9	-0.83	-0.28	0.4
1984	10	-1.84	-0.48	0.09
1984	11	-0.45	-1.62	0.09
1984	12	1.96	-1.3	0.14
1985	1	-0.17	0.12	0.11
1985	2	-0.54	0.44	0.1
1985	3	-0.14	-0.89	0.14
1985	4	0.19	-0.14	-0.11
1985	5	1.93	1.57	0.3
1985	6	1.18	1.88	0.54
1985	7	-0.57	1.38	0.48
1985	8	1.75	1.42	1.28
1985	9	1.45	1.54	1.96
1985	10	1.7	2.4	2.32
1985	11	-0.45	1.63	2.37
1985	12	0.26	1.32	2.24
1986	1	-0.17	-1.62	2.22
1986	2	-0.54	-1.25	2.23
1986	3	-0.83	-1.82	2.22
1986	4	-1.03	-1.69	2.14
1986	5	-0.01	-0.77	1.61
1986	6	2.23	1.21	1.86
1986	7	-0.32	1.04	2.1
1986	8	-0.38	0.62	0.9
1986	9	-2.1	-1.32	-0.11
1986	10	-0.57	-1.63	-0.6
1986	11	-0.02	-2.06	-0.57
1986	12	1.52	-0.35	-0.52
1987	1	-0.17	0.27	-0.53
1987	2	0	0.44	-0.5
1987	3	-0.35	-0.67	-0.48
1987	4	0.25	-0.02	-0.31
1987	5	-0.99	-0.72	-0.56
1987	6	-0.5	-0.94	-1.78
1987	7	-1.3	-1.92	-2.41
1987	8	-0.08	-1.06	-1.97
1987	9	-0.1	-0.83	-1.39
1987	10	-1.43	-0.6	-1.46
1987	11	0.65	-0.46	-1.41
1987	12	0.26	-0.93	-1.51
1988	1	-0.03	0.41	-1.49
1988	2	1.22	0.66	-1.41
1988	3	0.38	0.68	-1.35
1988	4	-1.63	-0.5	-1.66
1988	5	1.43	0.81	-0.76
1988	6	0.89	1.04	-0.23
1988	7	-0.44	0.88	-0.01
1988	8	0.95	0.67	0.58
1988	9	0.1	0.34	0.65
1988	10	-0.27	0.61	0.74
1988	11	-0.18	-0.18	0.68
1988	12	0.74	-0.44	0.66
1989	1	2.08	0.77	0.73
1989	2	1.91	2.71	0.78
1989	3	-0.58	1.22	0.73
1989	4	1.94	1.84	1.34
1989	5	-0.7	0.71	0.8
1989	6	-0.15	0.51	0.46
1989	7	-0.1	-0.72	0.61
1989	8	-1	-0.92	-0.31
1989	9	-0.22	-0.89	-0.43
1989	10	1.04	-0.62	-0.15
1989	11	1.18	0.44	-0.02
1989	12	0.46	1.32	-0.06
1990	1	0.29	1.17	-0.15
1990	2	2.06	1.9	-0.13
1990	3	1.15	1.66	0.01
1990	4	0.19	0.89	-0.56
1990	5	1.1	1	0.01
1990	6	-0.64	0.35	-0.07
1990	7	1.01	0.91	0.45
1990	8	1.31	1.17	1.44
1990	9	0.21	1.28	1.57
1990	10	1.04	1.28	1.55
1990	11	-0.33	0.41	1.46
1990	12	0.26	0.66	1.39
1991	1	0.97	-0.22	1.4
1991	2	0.29	0.44	1.32
1991	3	1.64	1.52	1.37
1991	4	0.71	1.08	1.48
1991	5	1.07	1.29	1.58
1991	6	1.39	1.53	1.91
1991	7	0.32	1.3	1.83
1991	8	-0.62	0.28	0.85
1991	9	-1.32	-0.83	0.52
1991	10	0.31	-1.21	0.37
1991	11	-0.45	-1.02	0.36
1991	12	2.15	0.37	0.42
1992	1	-0.17	0.27	0.36
1992	2	-0.31	0.87	0.34
1992	3	1.04	0.47	0.27
1992	4	-0.39	-0.02	0.07
1992	5	0.46	0.26	-0.21
1992	6	1.45	0.89	-0.13
1992	7	-0.95	0.36	-0.65
1992	8	-0.14	0.01	-0.35
1992	9	-0.5	-0.93	-0.18
1992	10	0.16	-0.53	-0.19
1992	11	0.27	-0.38	-0.14
1992	12	0.26	0.03	-0.27
1993	1	2.31	0.98	-0.16
1993	2	-0.31	1.06	-0.16
1993	3	0.53	0.96	-0.22
1993	4	0.25	0.21	-0.11
1993	5	0.43	0.35	-0.15
1993	6	-0.44	-0.11	-0.78
1993	7	0.07	-0.17	-0.46
1993	8	0.97	0.44	0.25
1993	9	-1.32	0.16	0.09
1993	10	-1.43	-0.04	-0.09
1993	11	0.27	-1.62	-0.1
1993	12	0.26	-1.3	-0.13
1994	1	-0.17	-0.22	-0.25
1994	2	1.91	1.25	-0.12
1994	3	-0.35	0.58	-0.19
1994	4	-0.49	-0.02	-0.32
1994	5	-1.39	-1.45	-0.78
1994	6	1.24	0.03	-0.11
1994	7	-0.4	-0.15	-0.31
1994	8	0.62	0.59	-0.51
1994	9	-1.32	-0.35	-0.51
1994	10	0.76	0.06	-0.18
1994	11	-0.45	-0.72	-0.26
1994	12	0.46	0.37	-0.27
1995	1	-0.17	-1.28	-0.28
1995	2	0	-0.66	-0.4
1995	3	-0.83	-1.14	-0.44
1995	4	-1.21	-1.5	-0.52
1995	5	-1.39	-2.14	-0.57
1995	6	0	-1.28	-0.98
1995	7	1.68	0.82	0.13
1995	8	0.91	1.42	0.33
1995	9	0.51	1.48	0.79
1995	10	0.31	0.89	0.71
1995	11	-0.18	0.36	0.74
1995	12	0.26	-0.04	0.69
1996	1	-0.17	-0.94	0.68
1996	2	0.8	-0.07	0.71
1996	3	0.67	0.58	0.8
1996	4	-0.29	0.1	0.89
1996	5	-1.1	-0.83	0.98
1996	6	1.5	0.37	1.34
1996	7	2.13	1.96	1.74
1996	8	-0.29	1.62	1.11
1996	9	0.48	1.17	1.11
1996	10	0.23	-0.07	1.09
1996	11	0.53	0.44	1.16
1996	12	0.26	0.24	1.11
1997	1	0.97	0.65	1.14
1997	2	-0.54	-0.35	1.09
1997	3	0.53	0.36	1.09
1997	4	-0.39	-0.35	1.09
1997	5	-2.2	-1.24	1.11
1997	6	-0.79	-1.8	0.41
1997	7	0.71	-0.5	-0.53
1997	8	-0.02	-0.02	-0.32
1997	9	0.14	0.24	-0.47
1997	10	-2.11	-0.5	-0.73
1997	11	0.77	-0.35	-0.72
1997	12	0.26	-1.3	-0.74
1998	1	0.29	0.65	-0.78
1998	2	-0.31	-0.66	-0.77
1998	3	2.14	1.66	-0.54
1998	4	1.62	1.9	-0.02
1998	5	2.06	2.53	1.17
1998	6	-1.23	1.7	1.02
1998	7	0.74	1.35	1.13
1998	8	-0.25	-0.24	0.98
1998	9	-0.9	-0.23	0.75
1998	10	1.57	-0.21	1.2
1998	11	-0.45	0.03	1.13
1998	12	0.26	1.18	1.08
1999	1	-0.17	-1.62	1.04
1999	2	-0.54	-1.25	1.04
1999	3	0.22	-0.48	0.85
1999	4	0.44	0.21	0.55
1999	5	0.64	0.55	-0.21
1999	6	1.09	0.97	0.41
1999	7	0.76	1.16	0.46
1999	8	-1.48	0.08	0.1
1999	9	-1.24	-0.85	0.03
1999	10	-0.47	-2.14	-0.38
1999	11	-0.45	-1.44	-0.4
1999	12	0.26	-1.05	-0.42
2000	1	0.29	-0.94	-0.4
2000	2	1.58	1.25	-0.28
2000	3	0.05	0.78	-0.3
2000	4	-1.63	-0.5	-0.58
2000	5	-2.2	-2.28	-1.24
2000	6	1.36	-0.13	-0.94
2000	7	-1.01	-0.45	-1.99
2000	8	-0.02	0.01	-1.13
2000	9	-0.31	-0.79	-0.89
2000	10	0.31	-0.3	-0.73
2000	11	0.53	-0.12	-0.65
2000	12	0.26	0.3	-0.67
2001	1	1.83	0.98	-0.6
2001	2	-0.54	0.44	-0.74
2001	3	-1.01	-0.31	-0.82
2001	4	0.61	0.04	-0.5
2001	5	-0.88	-0.54	-0.45
2001	6	-1.03	-0.94	-1.17
2001	7	0.86	-0.25	-0.4
2001	8	0.23	0.2	-0.2
2001	9	1.58	1.16	0.6
2001	10	-0.08	0.96	0.54
2001	11	-0.33	1.18	0.47
2001	12	0.26	-0.53	0.43
2002	1	0.64	-0.42	0.38
2002	2	-0.54	-0.66	0.38
2002	3	-0.14	-0.31	0.43
2002	4	0.71	0.36	0.45
2002	5	0.81	0.76	0.91
2002	6	1.93	1.73	1.6
2002	7	-1.75	0.71	1.04
2002	8	0.4	0.47	1.05
2002	9	-0.18	-0.61	0.37
2002	10	-1.43	-0.21	0.24
2002	11	-0.45	-0.85	0.23
2002	12	1.02	-1.6	0.23
2003	1	-0.03	-0.42	0.2
2003	2	-0.31	-0.07	0.21
2003	3	0.53	0.12	0.26
2003	4	0.81	0.69	0.28
2003	5	0.68	0.81	0.24
2003	6	-0.26	0.42	-0.6
2003	7	0.26	0.19	-0.03
2003	8	0.53	0.23	0.08
2003	9	-0.22	0.21	0.07
2003	10	0.31	0.21	0.28
2003	11	-0.18	-0.22	0.3
2003	12	0.26	-0.04	0.23
2004	1	-0.17	-0.94	0.21
2004	2	-0.54	-1.25	0.2
2004	3	-1.01	-2.11	0.09
2004	4	-1.21	-2.21	-0.22
2004	5	0.54	-0.29	-0.31
2004	6	0.82	0.35	0.07
2004	7	-0.28	0.3	-0.15
2004	8	-0.16	-0.09	-0.49
2004	9	-1.09	-0.85	-0.73
2004	10	-1.1	-1.13	-0.93
2004	11	-0.02	-1.44	-0.94
2004	12	0.26	-1.3	-0.96
2005	1	-0.17	-0.66	-0.96
2005	2	0.29	-0.66	-0.92
2005	3	-1.01	-1.14	-0.93
2005	4	-1.21	-1.5	-0.94
2005	5	-0.88	-1.8	-1.5
2005	6	-0.38	-1.43	-1.8
2005	7	-0.24	-1.02	-1.97
2005	8	-1.3	-1.26	-2.37
2005	9	-0.66	-1.32	-2.25
2005	10	-1.26	-1.89	-2.22
2005	11	-0.45	-1.27	-2.35
2005	12	0.26	-1.98	-2.34
2006	1	0.29	-0.94	-2.29
2006	2	1.02	0.66	-2.24
2006	3	-1.01	-0.16	-2.26
2006	4	-1.42	-1.2	-2.31
2006	5	0.43	-0.45	-2
2006	6	-1.88	-1.15	-2.08
2006	7	0.61	-0.1	-1.73
2006	8	0.11	-0.18	-0.89
2006	9	0.21	0.28	-0.6
2006	10	-0.57	-0.13	-0.51
2006	11	-0.18	-0.18	-0.5
2006	12	0.26	-0.93	-0.52
2007	1	-0.03	-0.66	-0.54
2007	2	-0.31	-0.96	-0.62
2007	3	1.46	0.96	-0.4
2007	4	-1.03	-0.08	-0.37
2007	5	-1.23	-0.83	-0.83
2007	6	1.21	-0.08	0.03
2007	7	-0.48	-0.2	-0.45
2007	8	0.53	0.49	-0.14
2007	9	0.66	0.27	0.05
2007	10	2.03	1.19	0.58
2007	11	-0.45	1.2	0.57
2007	12	0.46	1.7	0.54
2008	1	2.53	0.65	0.63
2008	2	0	1.59	0.64
2008	3	-0.58	0.58	0.48
2008	4	-0.11	-0.42	0.58
2008	5	-1.82	-1.38	0.58
2008	6	-1.45	-1.99	-0.08
2008	7	-0.44	-1.88	-0.08
2008	8	-1.3	-1.76	-0.85
2008	9	1.48	-0.11	-0.38
2008	10	0	0.13	-0.93
2008	11	-0.45	1.08	-0.96
2008	12	0.26	-0.53	-0.99
2009	1	-0.17	-1.62	-1.15
2009	2	-0.54	-1.25	-1.19
2009	3	-0.35	-1.14	-1.19
2009	4	-1.42	-1.69	-1.38
2009	5	-0.7	-1.45	-1.35
2009	6	-1.13	-1.93	-1.13
2009	7	-0.17	-1.21	-1.13
2009	8	0.53	-0.2	-0.18
2009	9	-1.48	-0.35	-1.37
2009	10	0.16	-0.26	-1.3
2009	11	0.41	-0.93	-1.24
2009	12	0.46	0.17	-1.23
2010	1	-0.17	0.12	-1.23
2010	2	0.29	-0.35	-1.19
2010	3	-0.83	-0.89	-1.24
2010	4	0.55	0.21	-0.93
2010	5	0.57	0.41	-0.6
2010	6	0.37	0.54	-0.17
2010	7	-1.66	-0.58	-0.63
2010	8	-0.41	-1.04	-1.1
2010	9	-0.77	-1.52	-0.95
2010	10	1.09	-0.5	-0.7
2010	11	-0.45	-0.22	-0.82
2010	12	0.46	0.72	-0.83
2011	1	-0.03	-0.94	-0.82
2011	2	0.29	-0.07	-0.83
2011	3	-1.01	-0.89	-0.85
2011	4	-1.21	-1.5	-1.17
2011	5	0.39	-0.45	-1.37
2011	6	-0.64	-0.68	-1.53
2011	7	-0.44	-0.64	-1.27
2011	8	-0.66	-1.13	-1.25
2011	9	0.6	-0.46	-0.72
2011	10	0	-0.28	-0.96
2011	11	2.32	0.95	-0.56
2011	12	0.74	1.32	-0.57
2012	1	0.29	2.36	-0.56
2012	2	-0.31	-0.07	-0.59
2012	3	-0.14	-0.31	-0.54
2012	4	0.86	0.55	-0.2
2012	5	0.64	0.71	-0.12
2012	6	1.42	1.34	0.53
2012	7	-0.61	0.59	0.52
2012	8	-0.35	0	0.61
2012	9	0.89	-0.19	0.74
2012	10	-0.57	0	0.66
2012	11	-0.45	0.39	0.34
2012	12	0.46	-1.05	0.29
2013	1	-0.17	-1.28	0.26
2013	2	-0.31	-0.96	0.26
2013	3	-1.01	-1.82	0.21
2013	4	-1.63	-2.66	-0.14
2013	5	0.35	-0.58	-0.28
2013	6	0.37	-0.16	-0.66
2013	7	1.64	1.37	0.45
2013	8	-3.2	0.18	-0.06
2013	9	0.63	0.33	-0.18
2013	10	-0.36	-1.13	-0.14
2013	11	-0.33	0.23	-0.14
2013	12	0.26	-0.82	-0.18
2014	1	-0.17	-1.28	-0.19
2014	2	1.02	0.2	-0.12
2014	3	1.04	0.96	0.03
2014	4	1.44	1.55	0.54
2014	5	-0.79	0.55	0.31
2014	6	0.82	0.67	0.45
2014	7	1.12	0.78	0.15
2014	8	0.64	1.16	1.08
2014	9	2.13	1.8	1.76
2014	10	-0.17	1.61	1.75
2014	11	0.27	1.75	1.82
2014	12	0.26	-0.27	1.76
2015	1	0.97	0.41	1.78
2015	2	-0.31	-0.07	1.74
2015	3	-0.14	-0.01	1.68
2015	4	0.91	0.6	1.57
2015	5	0.14	0.38	1.85
2015	6	-1.13	-0.22	1.33
2015	7	-0.85	-1.28	0.74
2015	8	0.08	-0.92	0.43
2015	9	0.48	-0.26	-0.5
2015	10	-0.81	-0.02	-0.57
2015	11	1.27	0.34	-0.46
2015	12	2.69	0.66	-0.33

## Sheet: HAIYUAN
Year	Month	SPI-1	SPI-3	SPI-12
1958	1	-0.76
1958	2	-1.26
1958	3	-1.03	-2.17
1958	4	0.28	-0.46
1958	5	0.02	-0.22
1958	6	0.93	0.54
1958	7	0.36	0.53
1958	8	1.72	1.49
1958	9	0.61	1.36
1958	10	-0.49	1.37
1958	11	0.47	0.27
1958	12	-0.22	-0.51	1.1
1959	1	0.55	0.34	1.12
1959	2	2.14	1.51	1.25
1959	3	-0.21	0.87	1.31
1959	4	-0.62	-0.04	1.2
1959	5	-0.75	-1.16	1.08
1959	6	0.3	-0.69	0.87
1959	7	1.79	1.25	1.65
1959	8	2.3	2.46	2.02
1959	9	-1.81	2	1.56
1959	10	-0.93	1.12	1.48
1959	11	-0.42	-2.18	1.42
1959	12	0.04	-1.29	1.41
1960	1	-0.76	-1.25	1.36
1960	2	0.86	0.03	1.29
1960	3	-0.78	-0.49	1.29
1960	4	1.07	0.78	1.52
1960	5	0.38	0.54	1.79
1960	6	-1.07	-0.03	1.5
1960	7	-0.31	-0.7	0.44
1960	8	-0.81	-1.19	-1.59
1960	9	0.1	-0.73	-1.05
1960	10	0.81	-0.33	-0.65
1960	11	-0.61	0.25	-0.66
1960	12	0.04	0.48	-0.68
1961	1	-0.56	-1.25	-0.67
1961	2	-0.92	-1.17	-0.75
1961	3	1.17	0.58	-0.58
1961	4	1.03	1.13	-0.59
1961	5	-0.41	0.41	-0.86
1961	6	0.43	0.28	-0.42
1961	7	-0.36	-0.46	-0.43
1961	8	0.71	0.27	0.3
1961	9	1.81	1.03	1.08
1961	10	1.49	1.82	1.24
1961	11	1.5	2.27	1.39
1961	12	0.36	1.82	1.37
1962	1	-0.17	1.42	1.36
1962	2	-0.92	-0.6	1.37
1962	3	-1.63	-1.81	1.23
1962	4	-0.95	-2.02	0.94
1962	5	0.56	-0.26	1.21
1962	6	-1	-0.69	0.89
1962	7	0.64	0.21	1.3
1962	8	-0.51	-0.32	0.81
1962	9	0.41	0.14	0.13
1962	10	1.21	0.18	0.04
1962	11	2.51	1.34	0.21
1962	12	-0.22	1.96	0.16
1963	1	-0.76	2.26	0.13
1963	2	0.15	-0.87	0.16
1963	3	-1.63	-1.53	0.16
1963	4	0.22	-0.4	0.3
1963	5	0.53	0.14	0.3
1963	6	0.4	0.46	0.62
1963	7	0.38	0.5	0.5
1963	8	-1.56	-0.49	0.22
1963	9	0.28	-0.5	0.17
1963	10	-1.03	-1.2	-0.29
1963	11	0.99	-0.07	-0.54
1963	12	0.36	-0.44	-0.54
1964	1	0.55	1.07	-0.5
1964	2	0.15	0.37	-0.5
1964	3	1.32	1.14	-0.27
1964	4	0.16	0.65	-0.29
1964	5	0.28	0.47	-0.4
1964	6	0.84	0.59	-0.2
1964	7	2.47	2.38	1.21
1964	8	1.72	2.69	2.43
1964	9	1.25	2.78	2.8
1964	10	0.77	1.94	2.94
1964	11	-0.76	1.17	2.85
1964	12	0.65	0.48	2.83
1965	1	-0.76	-1.25	2.77
1965	2	-0.15	-0.37	2.77
1965	3	-0.78	-1.11	2.7
1965	4	0.34	-0.15	2.71
1965	5	-1.58	-1.16	2.53
1965	6	0.37	-0.54	2.36
1965	7	-0.76	-1.12	0.79
1965	8	-0.71	-0.84	-0.51
1965	9	-1.14	-1.49	-1.58
1965	10	1.91	-0.23	-1.04
1965	11	0.47	0.47	-0.94
1965	12	-0.22	1.88	-1
1966	1	-0.76	-0.21	-1
1966	2	-0.92	-1.92	-1.03
1966	3	-0.78	-1.53	-1.06
1966	4	0.61	0.02	-1
1966	5	-0.47	-0.36	-0.84
1966	6	-1.44	-1.08	-1.28
1966	7	-0.2	-1.2	-1.02
1966	8	0.16	-0.58	-0.57
1966	9	1.36	0.52	0.38
1966	10	0.47	0.89	-0.08
1966	11	0.34	1.28	-0.09
1966	12	-0.22	0.35	-0.11
1967	1	-0.56	-0.21	-0.11
1967	2	-0.92	-1.53	-0.11
1967	3	2.6	2.02	0.31
1967	4	0.76	1.74	0.33
1967	5	1.72	2.26	1.09
1967	6	-0.15	1.34	1.28
1967	7	-0.12	0.7	1.32
1967	8	0.99	0.38	1.7
1967	9	0.96	0.82	1.57
1967	10	-0.42	0.99	1.39
1967	11	1.34	0.8	1.47
1967	12	-0.22	0.06	1.45
1968	1	0.55	1.25	1.46
1968	2	-0.15	-0.16	1.47
1968	3	0.55	0.42	1.23
1968	4	0.22	0.23	1.14
1968	5	-1.58	-0.85	0.26
1968	6	-0.76	-1.52	0.13
1968	7	-0.07	-1.2	0.16
1968	8	2.05	1.08	0.9
1968	9	-1.26	0.89	0.24
1968	10	1.3	1.49	0.62
1968	11	1.64	0.25	0.65
1968	12	-0.22	1.65	0.63
1969	1	0.55	1.57	0.62
1969	2	-0.15	-0.16	0.62
1969	3	-0.37	-0.25	0.56
1969	4	-0.95	-1.18	0.41
1969	5	0.21	-0.46	0.74
1969	6	-1.28	-1.18	0.65
1969	7	-0.15	-0.74	0.63
1969	8	-0.19	-0.76	-0.78
1969	9	0.87	0.08	-0.05
1969	10	-1.03	0.01	-0.55
1969	11	0.47	0.38	-0.71
1969	12	0.04	-0.86	-0.72
1970	1	-0.56	0.09	-0.76
1970	2	1.06	0.37	-0.7
1970	3	0.21	0.33	-0.67
1970	4	0.98	0.98	-0.33
1970	5	-0.14	0.28	-0.46
1970	6	0.09	0.16	-0.12
1970	7	-0.02	-0.28	-0.06
1970	8	0.93	0.46	0.53
1970	9	0.38	0.56	0.33
1970	10	-0.03	0.7	0.46
1970	11	-0.61	0.06	0.39
1970	12	-0.22	-0.51	0.36
1971	1	0.21	-0.98	0.37
1971	2	-0.5	-0.6	0.3
1971	3	-0.21	-0.37	0.28
1971	4	-0.83	-1.08	-0.02
1971	5	0.59	0	0.2
1971	6	0.33	0.16	0.28
1971	7	-0.54	-0.12	0.09
1971	8	-0.02	-0.34	-0.41
1971	9	0.8	-0.05	-0.23
1971	10	-1.15	0.06	-0.38
1971	11	1.26	0.47	-0.21
1971	12	0.04	-0.38	-0.22
1972	1	-0.56	0.98	-0.25
1972	2	1.41	0.67	-0.16
1972	3	1.85	1.77	0.08
1972	4	0.61	1.48	0.28
1972	5	0.85	1.26	0.38
1972	6	-0.15	0.52	0.25
1972	7	-0.87	-0.38	0.15
1972	8	-1.56	-1.58	-0.36
1972	9	-3.16	-2.53	-1.38
1972	10	-1.03	-2.89	-1.32
1972	11	0.34	-2.57	-1.45
1972	12	-0.22	-1.02	-1.48
1973	1	-0.17	-0.06	-1.46
1973	2	-1.26	-1.53	-1.61
1973	3	0.08	-0.49	-1.97
1973	4	0.61	0.23	-1.97
1973	5	1.12	1.05	-1.86
1973	6	-1	0.39	-2.06
1973	7	-1.22	-0.68	-2.19
1973	8	1.69	0.32	-0.2
1973	9	0.49	0.73	0.5
1973	10	0.29	1.44	0.68
1973	11	-0.76	0.27	0.61
1973	12	-0.22	-0.21	0.58
1974	1	1.4	-0.37	0.62
1974	2	0.86	0.94	0.68
1974	3	1.25	1.44	0.81
1974	4	-0.52	0.33	0.64
1974	5	1.14	0.97	0.67
1974	6	0.09	0.54	0.88
1974	7	-0.07	0.41	1.22
1974	8	-0.35	-0.38	0.16
1974	9	0.16	-0.33	0.04
1974	10	0.29	-0.23	0.04
1974	11	0.21	0.13	0.1
1974	12	1.76	0.48	0.16
1975	1	-0.17	0.79	0.1
1975	2	-0.92	0.52	0.04
1975	3	-0.56	-0.93	-0.14
1975	4	-0.18	-0.75	-0.1
1975	5	-0.63	-0.93	-0.72
1975	6	-1.44	-1.68	-1.06
1975	7	0.51	-0.58	-0.72
1975	8	-1.65	-1.05	-1.17
1975	9	-0.15	-0.65	-1.34
1975	10	1.55	-0.47	-0.85
1975	11	0.99	0.8	-0.77
1975	12	2.1	1.93	-0.77
1976	1	-0.76	1.42	-0.79
1976	2	0.65	1.18	-0.73
1976	3	0.21	0.06	-0.7
1976	4	-0.34	-0.21	-0.72
1976	5	-0.23	-0.5	-0.65
1976	6	-1.53	-1.48	-0.63
1976	7	-0.66	-1.5	-1.22
1976	8	0.31	-0.74	-0.37
1976	9	1.09	0.25	0.15
1976	10	-1.75	0.42	-0.48
1976	11	-0.76	0.31	-0.64
1976	12	0.04	-2.36	-0.77
1977	1	0.86	-0.55	-0.71
1977	2	0.42	0.52	-0.72
1977	3	-0.78	-0.14	-0.82
1977	4	2.01	1.68	-0.21
1977	5	-0.23	0.81	-0.22
1977	6	-0.82	0.32	-0.09
1977	7	0.97	0.2	0.66
1977	8	0.2	0.35	0.63
1977	9	-0.21	0.45	0.12
1977	10	0.65	0.08	0.45
1977	11	1.34	0.29	0.62
1977	12	0.65	1.03	0.61
1978	1	0.55	1.5	0.59
1978	2	0.65	0.8	0.6
1978	3	1.73	1.61	0.84
1978	4	-0.72	0.52	0.28
1978	5	1.17	1.1	0.75
1978	6	0.26	0.63	0.98
1978	7	1.35	1.54	1.2
1978	8	0.07	0.85	1.16
1978	9	0.51	0.92	1.41
1978	10	1.37	0.64	1.55
1978	11	-0.42	0.91	1.41
1978	12	-0.22	1.1	1.37
1979	1	-0.56	-1.25	1.32
1979	2	-0.92	-1.53	1.28
1979	3	0.08	-0.49	1.14
1979	4	-0.43	-0.68	1.15
1979	5	-1.27	-1.31	0.59
1979	6	0.84	-0.32	0.77
1979	7	1.43	1.04	0.82
1979	8	0.39	1.26	0.98
1979	9	0.16	1	0.87
1979	10	-0.93	0	0.41
1979	11	1.42	-0.02	0.57
1979	12	-0.22	-0.21	0.54
1980	1	-0.56	1.07	0.53
1980	2	-0.5	-1.17	0.54
1980	3	0.55	0.06	0.59
1980	4	-0.11	-0.09	0.62
1980	5	-0.23	-0.29	0.8
1980	6	0.46	-0.11	0.67
1980	7	-0.51	-0.46	-0.33
1980	8	-1.19	-0.89	-1.01
1980	9	-0.46	-1.32	-1.29
1980	10	0.43	-1.03	-0.98
1980	11	-0.76	-0.44	-1.21
1980	12	-0.22	-0.04	-1.24
1981	1	0.86	-0.76	-1.18
1981	2	0.15	0.21	-1.16
1981	3	-1.03	-0.37	-1.33
1981	4	1.15	0.69	-1.01
1981	5	-1.27	-0.39	-1.28
1981	6	0.62	0.18	-1.16
1981	7	0.98	0.52	-0.32
1981	8	0.26	0.81	0.28
1981	9	-1.04	0.26	0.14
1981	10	-1.15	-0.69	-0.1
1981	11	-0.08	-1.57	-0.06
1981	12	0.04	-1.29	-0.07
1982	1	-0.56	-0.55	-0.12
1982	2	0.86	0.21	-0.09
1982	3	-0.37	-0.14	-0.06
1982	4	-1.23	-1	-0.46
1982	5	-0.75	-1.47	-0.4
1982	6	-1	-1.95	-0.84
1982	7	-1.66	-2.32	-2.21
1982	8	-0.77	-1.89	-2.87
1982	9	0.41	-1.12	-2.21
1982	10	-0.28	-0.5	-1.99
1982	11	0.21	0.11	-1.96
1982	12	0.04	-0.38	-1.98
1983	1	0.55	0.22	-1.93
1983	2	-0.5	-0.16	-2.01
1983	3	0.33	0.16	-1.98
1983	4	0.81	0.61	-1.58
1983	5	0.53	0.69	-1.19
1983	6	0.26	0.61	-0.79
1983	7	-1.84	-0.81	-0.82
1983	8	0.26	-0.64	-0.3
1983	9	0.56	-0.43	-0.24
1983	10	0.73	0.54	-0.01
1983	11	-0.76	0.55	-0.08
1983	12	-0.22	0.3	-0.11
1984	1	0.21	-1.25	-0.13
1984	2	-0.92	-0.87	-0.14
1984	3	-1.34	-1.3	-0.25
1984	4	0.85	0.18	-0.24
1984	5	1.14	1.03	0
1984	6	0.43	1.18	0.07
1984	7	-0.17	0.5	0.53
1984	8	0.35	0.12	0.59
1984	9	-0.71	-0.32	0.19
1984	10	-2.73	-0.61	-0.21
1984	11	-0.76	-1.75	-0.21
1984	12	1.36	-2.01	-0.17
1985	1	-0.56	-0.37	-0.19
1985	2	-0.92	0.03	-0.2
1985	3	-0.06	-0.63	-0.14
1985	4	-0.52	-0.83	-0.39
1985	5	1.76	1.3	-0.07
1985	6	1.06	1.69	0.18
1985	7	-0.7	0.99	-0.01
1985	8	1.84	1.22	0.93
1985	9	1.23	1.32	1.58
1985	10	1.49	2.23	2.03
1985	11	-0.76	1.51	2.02
1985	12	0.04	1.2	1.96
1986	1	-0.76	-1.91	1.93
1986	2	-1.26	-1.92	1.92
1986	3	-1.03	-2.17	1.92
1986	4	-0.62	-1.49	1.9
1986	5	-0.02	-0.69	1.37
1986	6	2.36	1.59	1.88
1986	7	-0.73	0.9	1.88
1986	8	-0.74	0.39	0.68
1986	9	-1.98	-1.73	-0.27
1986	10	-0.83	-1.84	-0.83
1986	11	0.07	-2.06	-0.77
1986	12	1.36	-0.57	-0.73
1987	1	-0.76	0.22	-0.73
1987	2	-0.15	0.21	-0.7
1987	3	-0.56	-0.93	-0.7
1987	4	-0.04	-0.46	-0.61
1987	5	-0.63	-0.85	-0.8
1987	6	0.23	-0.49	-2.03
1987	7	-1.72	-1.47	-2.39
1987	8	-1.3	-1.65	-2.61
1987	9	-0.89	-2.22	-2.38
1987	10	-0.42	-1.68	-2.23
1987	11	-0.08	-1.12	-2.24
1987	12	-0.22	-0.71	-2.37
1988	1	-0.17	-0.55	-2.32
1988	2	1.24	0.52	-2.23
1988	3	0.74	0.87	-2.12
1988	4	-1.72	-0.4	-2.37
1988	5	1.43	0.92	-1.43
1988	6	-0.11	0.52	-1.5
1988	7	-0.66	0.2	-1.15
1988	8	-0.35	-0.79	-0.73
1988	9	0.41	-0.5	-0.3
1988	10	0.47	-0.02	-0.11
1988	11	-0.76	0.29	-0.16
1988	12	0.36	0.11	-0.16
1989	1	2.07	0.34	-0.08
1989	2	2.14	2.27	-0.01
1989	3	-0.78	1.08	-0.14
1989	4	1.59	1.58	0.38
1989	5	-0.37	0.41	-0.27
1989	6	0.52	0.69	-0.05
1989	7	-0.83	-0.68	-0.1
1989	8	-0.14	-0.46	0.02
1989	9	-0.21	-0.77	-0.22
1989	10	0.77	-0.11	-0.13
1989	11	1.57	0.42	0.08
1989	12	0.91	1.27	0.08
1990	1	0.55	1.8	0.01
1990	2	1.06	1.18	-0.07
1990	3	1.6	1.61	0.16
1990	4	0.03	0.9	-0.21
1990	5	0.9	1.01	0.19
1990	6	-0.71	0.06	-0.13
1990	7	0.79	0.61	0.57
1990	8	1.27	0.94	1.27
1990	9	0.49	1.23	1.51
1990	10	0.56	1.17	1.44
1990	11	-0.25	0.47	1.29
1990	12	-0.22	0.26	1.23
1991	1	0.86	-0.21	1.22
1991	2	-0.15	0.03	1.18
1991	3	1.25	1.08	1.15
1991	4	0.85	1.09	1.28
1991	5	1.37	1.61	1.49
1991	6	0.46	1.38	1.71
1991	7	-1.36	0.11	1.02
1991	8	-0.45	-0.89	0.2
1991	9	-2.08	-1.87	-0.46
1991	10	0.02	-1.31	-0.58
1991	11	-0.76	-1.75	-0.61
1991	12	1.36	-0.15	-0.56
1992	1	-0.76	-0.55	-0.62
1992	2	-0.5	0.03	-0.64
1992	3	0.65	0.06	-0.75
1992	4	-0.43	-0.27	-1.01
1992	5	0.31	0.06	-1.6
1992	6	1.57	1.05	-0.97
1992	7	0	0.82	-0.45
1992	8	0.39	0.76	-0.01
1992	9	-0.18	-0.01	0.37
1992	10	-0.42	-0.08	0.29
1992	11	0.07	-0.5	0.34
1992	12	0.04	-0.57	0.26
1993	1	1.64	0.57	0.34
1993	2	0.15	0.8	0.35
1993	3	-0.37	0.25	0.28
1993	4	-0.34	-0.6	0.28
1993	5	0.62	0.14	0.39
1993	6	-0.65	-0.29	-0.37
1993	7	0.21	-0.01	-0.26
1993	8	0.56	0.12	-0.13
1993	9	-1.14	-0.07	-0.4
1993	10	-0.93	-0.42	-0.46
1993	11	0.34	-1.44	-0.44
1993	12	0.04	-0.86	-0.46
1994	1	-0.76	-0.21	-0.55
1994	2	1.06	0.21	-0.51
1994	3	0.21	0.25	-0.48
1994	4	-0.26	-0.04	-0.47
1994	5	-1.46	-1.26	-1.03
1994	6	1.11	-0.06	-0.37
1994	7	0.07	0.03	-0.43
1994	8	0.39	0.56	-0.51
1994	9	-1.58	-0.37	-0.61
1994	10	0.81	-0.18	-0.24
1994	11	-0.61	-0.81	-0.31
1994	12	0.04	0.48	-0.33
1995	1	0.21	-0.76	-0.3
1995	2	0.65	0.37	-0.33
1995	3	-1.03	-0.37	-0.42
1995	4	-0.95	-1.18	-0.51
1995	5	-1.85	-2.39	-0.56
1995	6	0.12	-1.36	-0.94
1995	7	1.41	0.62	-0.07
1995	8	1.33	1.55	0.51
1995	9	0.8	1.74	1.16
1995	10	0.33	1.31	1.03
1995	11	-0.76	0.57	1.02
1995	12	-0.22	-0.15	0.99
1996	1	-0.17	-1.56	0.96
1996	2	0.86	0.21	0.97
1996	3	0.74	0.73	1.1
1996	4	0.4	0.65	1.24
1996	5	-1.36	-0.57	1.31
1996	6	1.57	0.65	1.75
1996	7	2.26	2.18	2.26
1996	8	-0.74	1.71	1.45
1996	9	-0.46	0.98	1.09
1996	10	1.03	-0.49	1.22
1996	11	-0.08	0.06	1.25
1996	12	-0.22	0.81	1.23
1997	1	0.55	-0.21	1.23
1997	2	-0.5	-0.37	1.18
1997	3	0.33	0.16	1.17
1997	4	0.94	0.74	1.26
1997	5	-1.36	-0.32	1.3
1997	6	-0.65	-0.88	0.61
1997	7	0.91	-0.12	-0.39
1997	8	-1.01	-0.25	-0.45
1997	9	-0.05	-0.07	-0.32
1997	10	-2.73	-1.31	-0.84
1997	11	0.21	-0.81	-0.82
1997	12	-0.22	-2.01	-0.84
1998	1	0.55	0.09	-0.84
1998	2	-1.26	-0.87	-0.87
1998	3	1.66	1.2	-0.7
1998	4	1.27	1.55	-0.6
1998	5	0.92	1.55	-0.01
1998	6	-1.53	0.39	-0.13
1998	7	0.74	0.39	-0.24
1998	8	-0.17	-0.17	0.1
1998	9	-1.38	-0.23	-0.24
1998	10	-0.09	-0.93	-0.01
1998	11	-0.76	-1.44	-0.08
1998	12	-0.22	-0.64	-0.1
1999	1	-0.76	-2.11	-0.15
1999	2	-1.26	-2.11	-0.15
1999	3	-0.78	-1.81	-0.42
1999	4	0.22	-0.46	-0.69
1999	5	1.35	1.01	-0.49
1999	6	0.26	1.03	-0.07
1999	7	0.4	0.93	-0.25
1999	8	-0.84	-0.25	-0.5
1999	9	-0.8	-0.67	-0.38
1999	10	0.43	-0.99	-0.25
1999	11	-0.61	-0.65	-0.24
1999	12	0.04	0.06	-0.26
2000	1	1.14	-0.21	-0.19
2000	2	1.06	1.06	-0.11
2000	3	-0.21	0.5	-0.09
2000	4	-1.82	-1.18	-0.31
2000	5	-1.36	-2.22	-1.22
2000	6	1.51	0.06	-0.59
2000	7	-2.8	-0.89	-1.64
2000	8	0.91	0.32	-0.59
2000	9	-0.54	-0.62	-0.54
2000	10	0.65	0.49	-0.46
2000	11	-0.42	-0.3	-0.45
2000	12	-0.22	0.3	-0.48
2001	1	1.4	-0.06	-0.47
2001	2	0.42	0.67	-0.51
2001	3	-1.63	-0.25	-0.6
2001	4	0.1	-0.46	-0.39
2001	5	-0.57	-0.89	-0.28
2001	6	-0.27	-0.78	-0.98
2001	7	-0.2	-0.78	-0.32
2001	8	0.51	-0.04	-0.54
2001	9	1.27	0.66	0.21
2001	10	-0.49	0.82	-0.01
2001	11	-0.25	0.8	0
2001	12	0.04	-0.78	-0.02
2002	1	0.55	-0.21	-0.06
2002	2	-0.92	-0.37	-0.1
2002	3	-0.21	-0.37	-0.04
2002	4	0.28	-0.15	-0.01
2002	5	1	0.76	0.46
2002	6	2.24	2.19	1.37
2002	7	-0.51	1.35	1.28
2002	8	-0.02	0.71	1.07
2002	9	0.16	-0.37	0.64
2002	10	0.56	0.08	0.81
2002	11	-0.42	0.18	0.8
2002	12	1.36	0.48	0.82
2003	1	-0.56	-0.06	0.78
2003	2	-0.15	0.37	0.8
2003	3	1.09	0.66	0.92
2003	4	0.98	1.13	1.04
2003	5	0.53	0.97	0.91
2003	6	-0.5	0.28	-0.13
2003	7	0.34	0.09	0.24
2003	8	1.33	0.77	0.97
2003	9	-0.28	0.77	0.85
2003	10	0.47	0.87	0.82
2003	11	0.58	-0.04	0.88
2003	12	-0.22	0.44	0.8
2004	1	-0.56	0.09	0.79
2004	2	-1.26	-1.92	0.76
2004	3	-0.37	-1.11	0.65
2004	4	-1.55	-2.02	0.31
2004	5	0.5	-0.29	0.31
2004	6	-0.65	-0.69	0.28
2004	7	-0.36	-0.51	-0.02
2004	8	-0.54	-0.94	-1.09
2004	9	-0.71	-0.98	-1.27
2004	10	-0.65	-1.11	-1.49
2004	11	-0.08	-1.09	-1.56
2004	12	0.65	-0.71	-1.54
2005	1	0.21	0.09	-1.51
2005	2	1.41	1.18	-1.37
2005	3	-0.78	0.16	-1.44
2005	4	-1.23	-0.91	-1.41
2005	5	-0.06	-0.89	-1.69
2005	6	-1.94	-1.81	-1.89
2005	7	0.62	-0.32	-1.26
2005	8	-0.14	-0.29	-1.02
2005	9	-0.25	0.03	-0.9
2005	10	-1.27	-0.69	-0.94
2005	11	-0.61	-0.98	-0.98
2005	12	-0.22	-1.87	-1.04
2006	1	0.55	-0.76	-1.03
2006	2	0.86	0.52	-1.07
2006	3	-1.34	-0.25	-1.13
2006	4	-0.72	-1	-1.08
2006	5	0.21	-0.53	-1.02
2006	6	-0.71	-0.82	-0.78
2006	7	-0.73	-0.98	-1.5
2006	8	-0.74	-1.3	-1.77
2006	9	0.19	-0.87	-1.61
2006	10	-0.57	-0.71	-1.46
2006	11	-0.25	-0.28	-1.43
2006	12	0.65	-0.71	-1.41
2007	1	-0.17	-0.21	-1.44
2007	2	-0.92	-0.37	-1.52
2007	3	1.39	0.87	-1.27
2007	4	-1.38	-0.27	-1.34
2007	5	-1.46	-1.11	-1.83
2007	6	1.7	0.32	-0.72
2007	7	0.1	0.47	-0.35
2007	8	-0.14	0.6	-0.08
2007	9	0.78	0.18	0.17
2007	10	1.89	0.9	0.76
2007	11	-0.76	1.39	0.73
2007	12	0.65	1.71	0.71
2008	1	3.13	1.07	0.82
2008	2	-0.5	1.72	0.83
2008	3	-0.37	0.73	0.69
2008	4	0.9	0.47	0.96
2008	5	-2.5	-0.81	0.93
2008	6	-1.14	-1.44	0.07
2008	7	-0.98	-2.39	-0.33
2008	8	-1.38	-1.99	-0.77
2008	9	1.66	-0.25	-0.27
2008	10	-0.74	0.09	-0.99
2008	11	-0.61	1.1	-0.98
2008	12	-0.22	-1.29	-1.04
2009	1	-0.76	-1.91	-1.25
2009	2	0.42	-0.6	-1.21
2009	3	-0.78	-0.77	-1.27
2009	4	-1.55	-1.61	-1.71
2009	5	-1.02	-1.98	-1.6
2009	6	-1.72	-2.77	-1.65
2009	7	0.07	-1.22	-1.14
2009	8	0.51	-0.21	-0.26
2009	9	-0.43	0.02	-1.35
2009	10	-0.42	-0.1	-1.25
2009	11	0.58	-0.59	-1.15
2009	12	0.65	-0.21	-1.13
2010	1	-0.76	0.34	-1.13
2010	2	0.42	0.03	-1.13
2010	3	-1.03	-0.93	-1.18
2010	4	0.94	0.52	-0.77
2010	5	1.02	0.99	-0.16
2010	6	0.2	0.99	0.23
2010	7	-0.76	-0.03	-0.08
2010	8	-0.9	-1.03	-0.71
2010	9	0.76	-0.62	-0.24
2010	10	0.33	-0.14	-0.09
2010	11	-0.76	0.53	-0.19
2010	12	0.91	0.06	-0.2
2011	1	0.55	-0.21	-0.16
2011	2	-0.15	0.52	-0.19
2011	3	-0.78	-0.49	-0.18
2011	4	-1.23	-1.61	-0.53
2011	5	0.65	-0.13	-0.72
2011	6	-0.6	-0.46	-0.93
2011	7	0.42	0.2	-0.37
2011	8	-0.62	-0.44	-0.23
2011	9	0.49	-0.01	-0.37
2011	10	-0.22	-0.35	-0.47
2011	11	1.42	0.47	-0.27
2011	12	0.91	0.44	-0.29
2012	1	0.55	1.65	-0.29
2012	2	-0.92	0.21	-0.32
2012	3	0.08	-0.14	-0.27
2012	4	0.4	0.07	-0.07
2012	5	1.02	0.88	0.08
2012	6	0.98	1.27	0.55
2012	7	0.51	1.14	0.6
2012	8	-0.74	0.18	0.58
2012	9	0.59	0.04	0.63
2012	10	0.38	-0.16	0.72
2012	11	0.21	0.53	0.61
2012	12	0.65	0.35	0.57
2013	1	0.55	0.46	0.56
2013	2	0.42	0.67	0.6
2013	3	0.65	0.66	0.66
2013	4	-1.82	-0.83	0.42
2013	5	0.74	0.14	0.32
2013	6	0.93	0.56	0.3
2013	7	1.92	2.09	1.17
2013	8	-2.27	0.81	0.86
2013	9	0.19	0.52	0.74
2013	10	-0.15	-1.31	0.63
2013	11	0.8	0.08	0.67
2013	12	-0.22	-0.04	0.62
2014	1	0.86	0.79	0.62
2014	2	2.26	1.72	0.72
2014	3	1.09	1.71	0.78
2014	4	2.01	2.43	1.36
2014	5	-0.75	0.92	1.04
2014	6	0.43	0.75	0.87
2014	7	0.55	0.15	-0.01
2014	8	0.07	0.36	0.68
2014	9	1.57	0.96	1.28
2014	10	0.52	0.99	1.37
2014	11	0.8	1.54	1.36
2014	12	0.04	0.61	1.35
2015	1	0.86	0.89	1.33
2015	2	0.15	0.37	1.23
2015	3	0.33	0.42	1.18
2015	4	1.52	1.38	1.04
2015	5	-0.1	0.69	1.19
2015	6	-1.21	-0.11	0.84
2015	7	-0.39	-1.1	0.45
2015	8	-0.74	-1.25	0.15
2015	9	0.51	-0.52	-0.4
2015	10	-0.74	-0.52	-0.63
2015	11	1.34	0.31	-0.56
2015	12	3.33	0.73	-0.38

## Sheet: GUYUAN
Year	Month	SPI-1	SPI-3	SPI-12
1958	1	0.19
1958	2	-1.26
1958	3	-0.74	-1.21
1958	4	-1.21	-1.79
1958	5	0.86	0.11
1958	6	-0.28	-0.09
1958	7	1.31	1.28
1958	8	0.64	1.03
1958	9	-0.26	0.94
1958	10	-0.54	0.13
1958	11	0.16	-0.58
1958	12	-0.06	-0.6	0.56
1959	1	0.54	0.13	0.55
1959	2	1.97	1.49	0.67
1959	3	-0.55	0.62	0.68
1959	4	-1.68	-0.82	0.66
1959	5	0.21	-0.74	0.42
1959	6	0.39	-0.24	0.61
1959	7	0.5	0.47	0.13
1959	8	1.82	1.65	1.18
1959	9	0.26	1.54	1.26
1959	10	-1.12	1.44	1.17
1959	11	0.16	-0.26	1.18
1959	12	0.3	-1	1.2
1960	1	-0.82	-0.24	1.15
1960	2	1.63	0.78	1.13
1960	3	-0.96	-0.19	1.13
1960	4	0.27	0.18	1.31
1960	5	0.65	0.37	1.38
1960	6	-1.75	-0.56	1
1960	7	-0.84	-1.24	0.49
1960	8	0.63	-0.58	-0.61
1960	9	-0.01	-0.14	-0.67
1960	10	0.08	0.35	-0.47
1960	11	-0.36	-0.21	-0.52
1960	12	-0.06	-0.26	-0.55
1961	1	-0.2	-0.7	-0.55
1961	2	-1.26	-1.48	-0.66
1961	3	0.1	-0.57	-0.61
1961	4	1.01	0.64	-0.47
1961	5	0.37	0.67	-0.54
1961	6	1.45	1.51	0.35
1961	7	0.73	1.33	1.05
1961	8	0.57	1.19	1.1
1961	9	1.95	1.54	1.9
1961	10	2.2	2.03	2.27
1961	11	0.82	2.62	2.38
1961	12	-0.35	2.21	2.4
1962	1	-0.2	0.56	2.38
1962	2	-0.69	-1.15	2.39
1962	3	-1.82	-2.13	2.35
1962	4	-1.21	-2.16	2.13
1962	5	-0.08	-1.21	1.94
1962	6	-0.36	-1	1.47
1962	7	0.81	0.3	1.55
1962	8	-1.13	-0.38	0.88
1962	9	0.14	-0.19	-0.13
1962	10	1.11	-0.48	-0.49
1962	11	1.94	0.95	-0.31
1962	12	-0.35	1.72	-0.33
1963	1	-0.82	1.8	-0.37
1963	2	-0.32	-1.48	-0.35
1963	3	-1.72	-2.13	-0.35
1963	4	-0.33	-1.05	-0.28
1963	5	1.17	0.62	0.17
1963	6	-0.94	0.08	0.05
1963	7	-0.05	0.03	-0.42
1963	8	-1.57	-1.48	-0.6
1963	9	0.61	-0.69	-0.32
1963	10	-1.02	-1.01	-0.72
1963	11	1.79	0.56	-0.77
1963	12	0.3	0.27	-0.78
1964	1	0.19	1.93	-0.75
1964	2	-0.32	-0.12	-0.75
1964	3	0.91	0.62	-0.59
1964	4	1.09	1.13	-0.33
1964	5	0.6	1.09	-0.54
1964	6	0.57	1.03	-0.13
1964	7	1.85	2.01	1.07
1964	8	0.84	1.78	2.21
1964	9	1.92	2.3	2.62
1964	10	0.85	1.81	2.75
1964	11	-0.69	1.88	2.6
1964	12	0.62	0.53	2.64
1965	1	-0.82	-1.08	2.6
1965	2	-0.32	-0.58	2.59
1965	3	0.6	0.03	2.61
1965	4	1.55	1.45	2.73
1965	5	-0.46	0.56	2.4
1965	6	0.42	0.56	2.4
1965	7	1.68	1.41	2.33
1965	8	-2.3	0.32	1.39
1965	9	-1.63	-0.35	-0.05
1965	10	1.99	-1.32	0.29
1965	11	-0.08	0.04	0.32
1965	12	-0.35	1.75	0.29
1966	1	-0.6	-0.7	0.28
1966	2	-0.69	-1.48	0.27
1966	3	0.36	-0.19	0.25
1966	4	0.32	0.18	-0.04
1966	5	-0.83	-0.59	-0.1
1966	6	-0.7	-1.16	-0.41
1966	7	1.39	0.56	-0.64
1966	8	0.76	1.08	0.7
1966	9	2.01	2.03	1.93
1966	10	-0.21	1.61	1.44
1966	11	0.65	1.82	1.51
1966	12	-0.35	-0.1	1.52
1967	1	-0.6	0.25	1.51
1967	2	-1.08	-1.82	1.5
1967	3	1.37	0.71	1.6
1967	4	1.01	1.17	1.73
1967	5	1.3	1.78	2.14
1967	6	0.89	1.74	2.52
1967	7	-0.62	0.58	1.72
1967	8	-0.58	-0.53	1.16
1967	9	1.16	-0.21	0.59
1967	10	-0.54	0.05	0.53
1967	11	1.56	1.11	0.65
1967	12	-0.35	0.27	0.65
1968	1	0.19	1.54	0.65
1968	2	-0.69	-0.85	0.66
1968	3	-0.55	-0.72	0.52
1968	4	-0.49	-0.89	0.26
1968	5	-1.09	-1.55	-0.43
1968	6	0.11	-1	-0.73
1968	7	-0.2	-0.8	-0.52
1968	8	1.55	1.01	0.99
1968	9	-0.61	0.72	0.22
1968	10	1.32	1.33	0.58
1968	11	0.97	0.29	0.51
1968	12	-0.06	1.45	0.51
1969	1	0.19	0.92	0.5
1969	2	0.02	-0.12	0.51
1969	3	-1.21	-0.87	0.49
1969	4	0.38	-0.13	0.61
1969	5	0.03	-0.2	0.79
1969	6	-1.68	-1.06	0.46
1969	7	0.33	-0.58	0.72
1969	8	-0.58	-0.83	-0.81
1969	9	0.4	-0.16	-0.34
1969	10	-1.33	-0.65	-0.84
1969	11	-0.08	-0.21	-0.99
1969	12	-0.06	-1.39	-1.02
1970	1	-0.6	-0.54	-1.05
1970	2	0.02	-0.58	-1.05
1970	3	0.23	-0.08	-0.98
1970	4	0.54	0.42	-0.97
1970	5	0.33	0.4	-0.81
1970	6	0.3	0.4	-0.35
1970	7	-1.24	-0.78	-1.03
1970	8	0.7	-0.09	-0.22
1970	9	0.53	0.04	-0.13
1970	10	-0.61	0.56	-0.05
1970	11	-1.01	-0.03	-0.11
1970	12	-0.35	-1.31	-0.14
1971	1	-0.2	-1.8	-0.14
1971	2	-0.32	-0.85	-0.15
1971	3	-0.96	-1.03	-0.23
1971	4	-0.18	-0.68	-0.37
1971	5	0.4	-0.11	-0.33
1971	6	1.16	0.87	-0.01
1971	7	-2.28	-0.52	-0.2
1971	8	-0.23	-0.7	-0.88
1971	9	0.38	-1.03	-0.89
1971	10	-0.68	-0.3	-0.86
1971	11	0.74	0.1	-0.73
1971	12	-0.06	-0.37	-0.74
1972	1	0.85	0.84	-0.72
1972	2	0.82	0.78	-0.67
1972	3	1.11	1.27	-0.53
1972	4	0.83	1.13	-0.35
1972	5	-0.08	0.45	-0.47
1972	6	0.08	0.1	-0.91
1972	7	-0.39	-0.58	-0.34
1972	8	-1.16	-1.12	-0.82
1972	9	-2.73	-2.04	-1.62
1972	10	-0.84	-2.56	-1.59
1972	11	-0.36	-2.64	-1.74
1972	12	-0.35	-1.23	-1.8
1973	1	-0.2	-0.88	-1.85
1973	2	-1.26	-1.82	-1.94
1973	3	-0.2	-0.87	-2.14
1973	4	-0.18	-0.62	-2.45
1973	5	0.51	0.14	-2.07
1973	6	-0.79	-0.45	-2.42
1973	7	-1.17	-1.22	-2.83
1973	8	2.56	1.49	0.56
1973	9	-1.57	1.21	0.65
1973	10	0.23	1.92	0.78
1973	11	-0.69	-1.36	0.77
1973	12	-0.35	-0.26	0.77
1974	1	0.85	-0.7	0.79
1974	2	0.31	0.28	0.83
1974	3	1.01	1.04	0.93
1974	4	-0.18	0.23	0.93
1974	5	1.17	1.09	1.11
1974	6	-0.89	0.15	1.11
1974	7	-0.7	-0.43	1.27
1974	8	-1.04	-1.66	-1.66
1974	9	0.42	-0.96	-0.81
1974	10	0.77	-0.39	-0.65
1974	11	0.16	0.56	-0.6
1974	12	2.54	1.02	-0.49
1975	1	-0.6	0.92	-0.55
1975	2	-0.32	1.22	-0.57
1975	3	-0.37	-0.72	-0.7
1975	4	-0.49	-0.75	-0.77
1975	5	0.37	-0.17	-1.07
1975	6	-0.99	-0.82	-1.12
1975	7	0.45	-0.07	-0.5
1975	8	-1.38	-0.99	-0.67
1975	9	0.4	-0.42	-0.62
1975	10	1.64	-0.2	-0.33
1975	11	1.32	1.22	-0.2
1975	12	1.41	2.03	-0.28
1976	1	-0.82	1.47	-0.3
1976	2	0.58	0.62	-0.27
1976	3	-0.37	-0.44	-0.28
1976	4	1.05	0.81	-0.02
1976	5	-1.24	-0.44	-0.36
1976	6	-0.74	-0.91	-0.31
1976	7	-0.36	-1.48	-0.72
1976	8	0.56	-0.19	0.27
1976	9	0.8	0.39	0.44
1976	10	-1.02	0.54	-0.09
1976	11	-1.01	0.14	-0.32
1976	12	-0.06	-1.67	-0.39
1977	1	1.62	-0.38	-0.32
1977	2	-0.69	0.45	-0.36
1977	3	-1.21	-0.44	-0.42
1977	4	2.22	1.75	-0.08
1977	5	-0.95	0.59	-0.03
1977	6	-1.6	-0.27	-0.18
1977	7	1.42	0.32	0.84
1977	8	-0.37	0.22	0.37
1977	9	0.51	0.74	0.21
1977	10	-0.03	-0.17	0.34
1977	11	1.25	0.56	0.53
1977	12	0.91	0.57	0.56
1978	1	-0.2	1.39	0.49
1978	2	-0.32	0.09	0.5
1978	3	0.81	0.44	0.62
1978	4	-1.35	-0.68	-0.06
1978	5	1.01	0.56	0.47
1978	6	0.76	0.77	1
1978	7	0.69	1.22	0.58
1978	8	0.21	0.65	0.94
1978	9	0.87	0.73	1.03
1978	10	1.04	0.76	1.2
1978	11	-0.21	1.02	1.08
1978	12	-0.35	0.73	1.05
1979	1	-0.2	-0.7	1.04
1979	2	-0.32	-0.85	1.03
1979	3	0.36	0.03	1.01
1979	4	-1.21	-0.89	1.03
1979	5	-0.77	-1.35	0.53
1979	6	-0.4	-1.53	0.21
1979	7	1.89	1.25	1.05
1979	8	0.67	1.45	1.42
1979	9	-0.04	1.43	0.97
1979	10	-0.27	0.31	0.71
1979	11	0.9	-0.1	0.81
1979	12	-0.35	0	0.81
1980	1	0.19	0.75	0.8
1980	2	-0.69	-0.85	0.79
1980	3	-0.37	-0.57	0.76
1980	4	-0.11	-0.49	0.87
1980	5	-0.16	-0.52	0.94
1980	6	1.08	0.49	1.37
1980	7	-0.07	0.26	0.24
1980	8	-0.65	-0.17	-0.57
1980	9	-0.15	-0.71	-0.56
1980	10	0.47	-0.62	-0.39
1980	11	-0.36	-0.14	-0.53
1980	12	0.3	0.18	-0.53
1981	1	1.39	0.13	-0.5
1981	2	0.02	0.78	-0.48
1981	3	0.36	0.62	-0.44
1981	4	0.92	0.81	-0.26
1981	5	-2.66	-0.74	-0.54
1981	6	1.08	0.24	-0.55
1981	7	0.57	0.32	-0.18
1981	8	1.04	1.28	0.89
1981	9	-0.1	0.82	0.85
1981	10	-2.05	0.42	0.55
1981	11	0.05	-0.83	0.58
1981	12	-0.06	-1.78	0.57
1982	1	-0.6	-0.38	0.5
1982	2	0.82	0.09	0.52
1982	3	0.36	0.34	0.53
1982	4	-0.76	-0.36	0.26
1982	5	0.14	-0.34	0.6
1982	6	-1.21	-1.26	-0.01
1982	7	-1.52	-1.93	-0.88
1982	8	-0.8	-2.06	-2.49
1982	9	0.16	-1.35	-2.15
1982	10	-0.15	-0.72	-1.8
1982	11	-0.08	-0.1	-1.85
1982	12	-0.06	-0.37	-1.9
1983	1	0.54	-0.11	-1.87
1983	2	-0.69	-0.34	-1.93
1983	3	1.2	0.88	-1.86
1983	4	1.13	1.24	-1.48
1983	5	1.05	1.57	-1.01
1983	6	1.34	1.92	-0.19
1983	7	-1.14	0.44	-0.06
1983	8	-0.23	-0.28	0.21
1983	9	1.06	-0.28	0.61
1983	10	0.13	0.33	0.64
1983	11	-0.87	0.76	0.6
1983	12	-0.06	-0.37	0.59
1984	1	-0.2	-1.3	0.56
1984	2	-1.08	-1.15	0.55
1984	3	-1.21	-1.61	0.4
1984	4	0.74	0.08	0.3
1984	5	1.36	1.31	0.42
1984	6	0.89	1.68	0.25
1984	7	0.47	1.33	0.9
1984	8	0.16	0.53	1.18
1984	9	0.38	0.34	0.81
1984	10	-0.76	-0.01	0.66
1984	11	-0.87	-0.21	0.67
1984	12	1.83	-0.79	0.73
1985	1	-0.2	-0.11	0.71
1985	2	-1.26	0.28	0.7
1985	3	-0.55	-1.21	0.74
1985	4	-0.18	-0.75	0.59
1985	5	1.34	0.99	0.56
1985	6	0.3	0.99	0.38
1985	7	0.12	0.77	0.22
1985	8	-0.1	-0.08	0.09
1985	9	1.4	0.54	0.6
1985	10	0.28	0.69	0.73
1985	11	-1.01	1.14	0.73
1985	12	0.3	-0.21	0.67
1986	1	-0.82	-1.8	0.64
1986	2	-1.26	-1.82	0.64
1986	3	-0.96	-2.13	0.63
1986	4	-1.21	-1.9	0.52
1986	5	0.03	-0.91	0.05
1986	6	1.66	0.89	0.57
1986	7	-1.03	0.16	0.16
1986	8	-0.52	-0.23	-0.04
1986	9	-1.35	-1.68	-1.22
1986	10	-1.12	-1.57	-1.42
1986	11	-0.36	-1.89	-1.4
1986	12	1.17	-1.07	-1.4
1987	1	-0.82	-0.38	-1.41
1987	2	-0.32	-0.12	-1.37
1987	3	0.1	-0.44	-1.33
1987	4	-0.04	-0.19	-1.2
1987	5	0.17	-0.08	-1.09
1987	6	0.24	0.01	-1.82
1987	7	-0.34	-0.32	-1.48
1987	8	-0.5	-0.63	-1.58
1987	9	-0.65	-1	-1.24
1987	10	-0.68	-1.12	-1.14
1987	11	0.47	-0.88	-1.08
1987	12	-0.35	-0.6	-1.17
1988	1	-0.2	0.13	-1.16
1988	2	1.05	0.28	-1.09
1988	3	1.7	1.62	-0.93
1988	4	-0.66	0.47	-1.05
1988	5	1.12	1.09	-0.61
1988	6	-0.56	0.13	-0.86
1988	7	-0.03	0.14	-0.69
1988	8	0.85	0.29	0.19
1988	9	-0.15	0.35	0.34
1988	10	-0.21	0.44	0.4
1988	11	-1.01	-0.56	0.29
1988	12	-0.06	-0.79	0.3
1989	1	1.62	-0.38	0.34
1989	2	2.13	2.07	0.39
1989	3	-0.2	1.19	0.22
1989	4	0.21	0.47	0.33
1989	5	-0.71	-0.74	-0.21
1989	6	0.11	-0.53	-0.04
1989	7	-0.64	-1.05	-0.28
1989	8	0.57	-0.05	-0.54
1989	9	-1.12	-0.5	-0.8
1989	10	0.02	-0.14	-0.72
1989	11	1.5	-0.53	-0.47
1989	12	0.91	0.76	-0.46
1990	1	1.13	1.93	-0.49
1990	2	1.25	1.61	-0.54
1990	3	2.33	2.46	-0.27
1990	4	0.87	1.78	-0.15
1990	5	1.5	2.16	0.56
1990	6	-1.4	0.72	0.25
1990	7	0.04	0.22	0.55
1990	8	0.83	0.12	0.79
1990	9	-0.21	0.34	0.97
1990	10	1	0.7	1.12
1990	11	0.27	0.21	1
1990	12	-0.35	0.84	0.97
1991	1	1.13	0.35	0.95
1991	2	-0.69	-0.12	0.89
1991	3	1.11	0.96	0.76
1991	4	-0.33	0.03	0.56
1991	5	1.38	1.29	0.49
1991	6	-0.44	0.56	0.67
1991	7	-0.27	0.21	0.57
1991	8	-2.06	-1.66	-0.8
1991	9	-1.63	-2.14	-1.15
1991	10	-0.27	-2.62	-1.42
1991	11	-0.87	-1.77	-1.55
1991	12	2.02	-0.31	-1.48
1992	1	-0.82	-0.24	-1.56
1992	2	-0.32	0.62	-1.55
1992	3	0.71	0.14	-1.63
1992	4	-0.86	-0.49	-1.75
1992	5	-0.66	-0.99	-2.59
1992	6	0.96	-0.09	-1.98
1992	7	0.57	0.53	-1.4
1992	8	2.23	2.21	1.37
1992	9	-0.83	1.63	1.41
1992	10	-0.61	1.58	1.33
1992	11	-0.36	-1.22	1.37
1992	12	-0.35	-1	1.3
1993	1	1.13	-0.24	1.34
1993	2	-1.08	-0.34	1.32
1993	3	-0.55	-0.44	1.26
1993	4	0.54	0.03	1.44
1993	5	0.57	0.48	1.64
1993	6	-0.84	-0.11	1.23
1993	7	0.47	0.11	1.21
1993	8	-0.29	-0.34	-0.83
1993	9	-1.07	-0.48	-0.83
1993	10	0.08	-0.92	-0.68
1993	11	0.27	-0.91	-0.64
1993	12	-0.06	0	-0.65
1994	1	-0.6	-0.11	-0.72
1994	2	1.05	0.28	-0.64
1994	3	0.71	0.71	-0.56
1994	4	0.38	0.64	-0.61
1994	5	-2.17	-0.99	-1.13
1994	6	2.55	1.56	0.26
1994	7	0.5	1.35	0.31
1994	8	-0.31	1.11	0.33
1994	9	-1.16	-0.5	0.29
1994	10	1.35	-0.47	0.57
1994	11	-0.08	-0.23	0.54
1994	12	-0.06	1.12	0.54
1995	1	-0.82	-0.7	0.52
1995	2	0.58	-0.34	0.5
1995	3	-1.72	-1.4	0.37
1995	4	-0.41	-0.89	0.24
1995	5	-1.24	-1.89	0.31
1995	6	0.54	-0.62	-0.65
1995	7	0.23	-0.18	-0.8
1995	8	0.74	0.67	-0.11
1995	9	-1.16	0.08	-0.09
1995	10	0.38	0.1	-0.33
1995	11	-1.01	-1.06	-0.41
1995	12	0.3	-0.1	-0.42
1996	1	0.54	-0.88	-0.39
1996	2	0.31	0.45	-0.4
1996	3	1.2	1.12	-0.21
1996	4	-0.49	0.13	-0.23
1996	5	-1.24	-0.99	-0.21
1996	6	0.54	-0.64	-0.22
1996	7	1.95	1.59	0.95
1996	8	-1.22	0.87	0.01
1996	9	-0.87	0.37	0.09
1996	10	0.56	-1.34	0.13
1996	11	0.27	-0.5	0.21
1996	12	-0.35	0.4	0.18
1997	1	0.19	0.02	0.16
1997	2	0.82	0.28	0.18
1997	3	0.36	0.53	0.1
1997	4	0.27	0.38	0.19
1997	5	-0.95	-0.7	0.23
1997	6	-1.92	-1.99	-0.31
1997	7	0.43	-0.94	-1.57
1997	8	0.16	-0.27	-0.87
1997	9	-0.51	-0.04	-0.68
1997	10	-2.84	-0.7	-1.07
1997	11	0.47	-1.22	-1.07
1997	12	-0.06	-1.67	-1.09
1998	1	-0.2	0.25	-1.11
1998	2	-0.32	-0.58	-1.15
1998	3	1.2	0.8	-1.08
1998	4	1.59	1.69	-0.76
1998	5	0.57	1.42	-0.32
1998	6	-0.61	0.58	-0.1
1998	7	0.55	0.27	0
1998	8	0.46	0.3	0.2
1998	9	-1.46	0	-0.03
1998	10	-0.03	-0.38	0.21
1998	11	-1.01	-1.54	0.1
1998	12	-0.35	-0.66	0.08
1999	1	-0.82	-2.11	0.05
1999	2	-1.26	-2.11	0.02
1999	3	-0.96	-2.13	-0.15
1999	4	-0.41	-1.13	-0.59
1999	5	0.96	0.43	-0.4
1999	6	0.21	0.51	-0.18
1999	7	0.06	0.43	-0.44
1999	8	-2.06	-1.1	-1.77
1999	9	-0.87	-1.57	-1.47
1999	10	0.42	-1.85	-1.3
1999	11	-0.69	-0.77	-1.3
1999	12	-0.35	-0.05	-1.34
2000	1	0.85	-0.7	-1.29
2000	2	0.31	0.28	-1.22
2000	3	-0.74	-0.19	-1.24
2000	4	-0.25	-0.55	-1.25
2000	5	-0.71	-1.17	-1.79
2000	6	2.22	1.33	-0.75
2000	7	-1.61	0.13	-1.42
2000	8	-0.63	-0.11	-0.97
2000	9	-0.24	-1.51	-0.67
2000	10	1.15	-0.39	-0.46
2000	11	0.16	0.25	-0.41
2000	12	-0.35	0.95	-0.43
2001	1	0.85	0.13	-0.44
2001	2	0.58	0.45	-0.43
2001	3	-1.82	-0.72	-0.49
2001	4	0.27	-0.3	-0.43
2001	5	-1.61	-1.61	-0.52
2001	6	-0.32	-1.22	-1.75
2001	7	-0.13	-1.11	-1.12
2001	8	0.27	-0.18	-0.62
2001	9	1.06	0.44	0.04
2001	10	-1.12	0.47	-0.37
2001	11	-0.36	0.49	-0.43
2001	12	-0.06	-1.39	-0.44
2002	1	1.13	-0.11	-0.44
2002	2	0.31	0.62	-0.45
2002	3	0.6	0.8	-0.31
2002	4	-0.66	-0.3	-0.47
2002	5	0.17	-0.2	-0.11
2002	6	0.81	0.29	0.24
2002	7	-1.57	-0.68	-0.21
2002	8	0.63	-0.03	0.04
2002	9	-0.75	-0.67	-0.73
2002	10	0.56	0.18	-0.42
2002	11	-0.87	-0.63	-0.46
2002	12	1.17	0.27	-0.44
2003	1	0.85	-0.11	-0.46
2003	2	-0.69	0.62	-0.49
2003	3	-0.2	-0.19	-0.57
2003	4	0.09	-0.25	-0.48
2003	5	0.96	0.72	-0.16
2003	6	-0.2	0.4	-0.51
2003	7	0.19	0.35	0.16
2003	8	1.62	1.16	1.02
2003	9	0.28	1.23	1.26
2003	10	1.11	1.64	1.33
2003	11	0.65	0.71	1.44
2003	12	-0.35	1.09	1.41
2004	1	0.19	0.46	1.38
2004	2	-0.32	-0.58	1.38
2004	3	-0.2	-0.31	1.4
2004	4	-2.13	-1.68	1.25
2004	5	0.3	-0.63	0.99
2004	6	0.89	0.22	1.31
2004	7	-0.34	0.14	1.13
2004	8	-0.13	-0.11	-0.09
2004	9	0.06	-0.45	-0.16
2004	10	-1.02	-0.48	-0.56
2004	11	-0.36	-0.53	-0.67
2004	12	1.17	-1	-0.64
2005	1	-0.82	-0.38	-0.69
2005	2	1.05	0.78	-0.63
2005	3	-0.37	-0.19	-0.66
2005	4	0.09	0.03	-0.46
2005	5	0.73	0.45	-0.28
2005	6	-0.79	-0.14	-0.82
2005	7	-0.01	-0.2	-0.63
2005	8	-0.45	-0.77	-0.87
2005	9	-0.29	-0.62	-0.95
2005	10	0.38	-0.59	-0.67
2005	11	-1.01	-0.4	-0.73
2005	12	-0.06	-0.15	-0.8
2006	1	0.19	-1.3	-0.78
2006	2	1.45	0.94	-0.75
2006	3	-1.21	-0.08	-0.82
2006	4	-1.51	-1.21	-1.04
2006	5	0.68	-0.24	-1.01
2006	6	-0.52	-0.48	-0.95
2006	7	-0.11	-0.21	-0.99
2006	8	0.71	0.13	-0.24
2006	9	0.24	0.35	-0.01
2006	10	-1.22	0.33	-0.24
2006	11	-0.21	-0.38	-0.2
2006	12	0.62	-1.23	-0.2
2007	1	-0.6	-0.38	-0.23
2007	2	0.02	-0.12	-0.29
2007	3	1.62	1.19	-0.07
2007	4	-2.13	-0.3	-0.12
2007	5	-1.73	-1.55	-0.63
2007	6	-0.32	-2.12	-0.59
2007	7	-0.49	-1.48	-0.74
2007	8	-0.58	-1.01	-1.79
2007	9	0.14	-0.77	-1.7
2007	10	1.76	0.1	-0.9
2007	11	-1.01	0.73	-0.97
2007	12	-0.06	1.36	-1.03
2008	1	3.26	0.65	-0.86
2008	2	-0.69	1.73	-0.87
2008	3	0.6	1.41	-1.03
2008	4	-0.11	-0.08	-0.85
2008	5	-1.85	-1.3	-0.81
2008	6	-0.36	-1.53	-0.84
2008	7	-1.32	-2.24	-1.14
2008	8	-0.63	-1.5	-1.25
2008	9	1.69	-0.1	-0.22
2008	10	-0.33	0.48	-0.74
2008	11	-0.69	1.3	-0.74
2008	12	-0.35	-0.86	-0.78
2009	1	-0.6	-1.54	-0.97
2009	2	2.13	1.08	-0.83
2009	3	-0.2	0.62	-0.92
2009	4	-0.76	-0.19	-1.04
2009	5	-0.56	-1.17	-0.79
2009	6	-1.33	-1.95	-1.03
2009	7	-0.29	-1.4	-0.62
2009	8	0.72	-0.14	0.21
2009	9	-1.4	-0.27	-1.17
2009	10	-0.54	-0.2	-1.16
2009	11	1.18	-1.1	-0.97
2009	12	0.91	0.18	-0.96
2010	1	-0.82	1.17	-0.98
2010	2	0.31	0.09	-1.08
2010	3	0.48	0.14	-1.05
2010	4	0.64	0.64	-0.83
2010	5	1.03	1.16	-0.26
2010	6	-0.84	0.36	-0.18
2010	7	0.62	0.53	0.31
2010	8	-0.75	-0.5	-0.58
2010	9	0.06	-0.21	-0.09
2010	10	1.35	-0.22	0.3
2010	11	-1.01	0.43	0.11
2010	12	0.91	1.02	0.1
2011	1	0.54	-0.54	0.13
2011	2	0.82	1.08	0.15
2011	3	-1.21	-0.31	0.05
2011	4	-1.68	-1.58	-0.26
2011	5	-0.46	-1.66	-0.73
2011	6	-0.94	-1.87	-0.76
2011	7	-0.27	-1.18	-1.28
2011	8	-0.17	-0.79	-1.03
2011	9	0.74	-0.08	-0.61
2011	10	-0.15	0.09	-0.97
2011	11	2.37	1.09	-0.52
2011	12	0.62	1.22	-0.55
2012	1	2.05	3	-0.5
2012	2	-0.32	1.22	-0.54
2012	3	0.71	1.04	-0.43
2012	4	0.59	0.6	-0.16
2012	5	-0.28	0.05	-0.11
2012	6	0.91	0.53	0.41
2012	7	-1.36	-0.74	0.08
2012	8	0.61	0.06	0.6
2012	9	0.74	0.05	0.56
2012	10	-1.45	0.5	0.4
2012	11	-0.51	0.06	0.04
2012	12	0.91	-1.48	0.03
2013	1	0.19	-0.24	-0.05
2013	2	1.25	1.22	0.01
2013	3	0.1	0.53	-0.04
2013	4	0.49	0.56	-0.08
2013	5	0.76	0.75	0.24
2013	6	0.81	1.06	0.21
2013	7	2.45	2.79	2.17
2013	8	0.24	1.97	2.15
2013	9	0.76	1.9	2
2013	10	-0.09	0.42	2.06
2013	11	1.12	0.73	2.21
2013	12	-0.35	0.27	2.2
2014	1	-0.82	0.75	2.16
2014	2	1.97	0.78	2.18
2014	3	0.71	1.04	2.26
2014	4	2.31	2.51	2.65
2014	5	-1.61	0.77	2.15
2014	6	1.2	1.29	2.3
2014	7	-0.09	-0.07	0.86
2014	8	-0.03	0.24	0.78
2014	9	1.66	0.64	1.19
2014	10	0.89	1.07	1.32
2014	11	0.47	1.77	1.27
2014	12	-0.35	0.8	1.28
2015	1	-0.2	0.13	1.28
2015	2	-0.69	-1.15	1.19
2015	3	1.2	0.71	1.25
2015	4	1.79	1.85	1.11
2015	5	0.76	1.7	1.49
2015	6	-0.89	0.72	0.98
2015	7	-1.91	-1.45	0.5
2015	8	-0.96	-2.23	0.1
2015	9	0.09	-1.62	-0.77
2015	10	-0.21	-0.89	-1
2015	11	1.56	0.25	-0.85
2015	12	2.54	0.95	-0.74

[truncated: 4 more sheets: XIJI, HUANXIAN, JINGYUAN, YUZHONG]
